# Supplementary material for: Transcriptome and Metabolome Analyses Reveal the Mechanism of Corpus Luteum Cyst Formation in Pigs
Source: Genes (Basel). 2023 Sep 23;14(10):1848. doi: 10.3390/genes14101848 (PMC10606659; doi:10.3390/genes14101848)
Supplement: Supplementary file 1 [file genes-14-01848-s001.zip]

Archive with 6 entries (6 files):
- Supplementary File S2: nonsynonymous.snp.txt.txt
- Supplementary File S1: snp.annot.xls
- Supplementary Table S1.xlsx
- Supplementary Table S2.xlsx
- Supplementary Table S3.xlsx
- Supplementary Table S4.xlsx
