# Supplementary material for: Transcriptome and Metabolome Analyses Reveal the Mechanism of Corpus Luteum Cyst Formation in Pigs
Source: Genes (Basel). 2023 Sep 23;14(10):1848. doi: 10.3390/genes14101848 (PMC10606659; doi:10.3390/genes14101848)
Supplement: Supplementary file 1 [file genes-14-01848-s001.zip › Supplementary File S2: nonsynonymous.snp.txt.txt]

#chr	start	end	ref	mut	variation_type	database	quality	control-1_type	control-2_type	control-3_type	cyst-1_type	cyst-2_type	cyst-3_type	control-1_read	control-2_read	control-3_read	cyst-1_read	cyst-2_read	cyst-3_read	structure_type	structure_gene	function_type	function_gene
NC_010445.4	57971807	57971807	C	T	SNP	.	240	0|0	.|.	0|0	.|.	0|1	0|1	1,0	0,0	3,0	0,0	8,4	9,7	exonic	ncbi_396636	nonsynonymous SNV	ncbi_396636:NM_001348770.1#NC_010445.4#57968357:exon2:c.C274T:p.L92F,
NC_010445.4	57971922	57971922	G	A	SNP	.	295	0|0	0|0	0|0	0|0	0|1	0|1	2,0	1,0	1,0	2,0	16,5	4,12	exonic	ncbi_396636	nonsynonymous SNV	ncbi_396636:NM_001348770.1#NC_010445.4#57968357:exon2:c.G389A:p.R130Q,
NC_010445.4	57983619	57983619	A	G	SNP	.	439	.|.	1|1	.|.	.|.	1|1	1|1	0,0	0,1	0,0	0,0	0,6	1,14	exonic	ncbi_396636	nonsynonymous SNV	ncbi_396636:NM_001348770.1#NC_010445.4#57968357:exon5:c.A602G:p.H201R,
NC_010448.4	44826950	44826950	A	G	SNP	.	123	.|.	.|.	.|.	0|1	0|0	0|1	0,0	0,0	0,0	0,1	10,0	9,5	exonic	ncbi_102161349	nonsynonymous SNV	ncbi_102161349:XM_021097121.1#NC_010448.4#44820592:exon5:c.A754G:p.I252V,ncbi_102161349:XM_021097123.1#NC_010448.4#44820594:exon5:c.A754G:p.I252V,
NC_010448.4	44829207	44829207	A	T	SNP	.	93	.|.	.|.	0|0	1|1	0|1	0|0	0,0	0,0	2,0	0,3	11,2	38,0	exonic	ncbi_102161349	nonsynonymous SNV	ncbi_102161349:XM_021097121.1#NC_010448.4#44820592:exon7:c.A1333T:p.N445Y,ncbi_102161349:XM_021097123.1#NC_010448.4#44820594:exon7:c.A1333T:p.N445Y,
NC_010448.4	44833321	44833321	C	T	SNP	.	71	.|.	0|0	0|0	0|0	0|1	0|0	0,0	1,0	2,0	9,0	23,6	27,0	exonic	ncbi_102161349	nonsynonymous SNV	ncbi_102161349:XM_021097121.1#NC_010448.4#44820592:exon13:c.C2398T:p.R800C,ncbi_102161349:XM_021097123.1#NC_010448.4#44820594:exon13:c.C2398T:p.R800C,
NC_010448.4	44833683	44833683	A	G	SNP	.	361	0|0	1|1	0|0	1|1	0|0	0|1	2,0	0,2	2,0	0,4	16,0	10,9	exonic	ncbi_102161349	nonsynonymous SNV	ncbi_102161349:XM_021097121.1#NC_010448.4#44820592:exon14:c.A2500G:p.T834A,ncbi_102161349:XM_021097123.1#NC_010448.4#44820594:exon14:c.A2500G:p.T834A,
NC_010448.4	96074037	96074037	A	G	SNP	.	907	0|1	0|1	0|0	1|1	0|1	0|1	1,4	3,2	6,0	0,40	8,36	2,19	exonic	ncbi_100621911	nonsynonymous SNV	ncbi_100621911:XM_003356334.5#NC_010448.4#96065281:exon15:c.T734C:p.M245T,ncbi_100621911:XM_021096014.1#NC_010448.4#96065281:exon14:c.T455C:p.M152T,
NC_010448.4	96075812	96075812	C	T	SNP	.	354	0|1	0|0	0|0	0|1	0|1	0|0	4,1	3,0	6,0	18,17	7,4	11,0	exonic	ncbi_100621911	nonsynonymous SNV	ncbi_100621911:XM_003356334.5#NC_010448.4#96065281:exon10:c.G434A:p.G145E,ncbi_100621911:XM_021096014.1#NC_010448.4#96065281:exon9:c.G155A:p.G52E,
NC_010448.4	96076178	96076178	C	T	SNP	.	59	0|0	0|0	0|0	0|0	0|1	0|0	5,0	2,0	3,0	35,0	10,4	10,0	exonic	ncbi_100621911	nonsynonymous SNV	ncbi_100621911:XM_003356334.5#NC_010448.4#96065281:exon9:c.G380A:p.G127D,ncbi_100621911:XM_021096014.1#NC_010448.4#96065281:exon8:c.G101A:p.G34D,
NC_010454.4	53980883	53980883	C	T	SNP	.	427	0|0	0|1	0|1	0|0	0|1	0|1	2,0	6,2	3,2	7,0	27,8	15,10	exonic	ncbi_396851	nonsynonymous SNV	ncbi_396851:NM_213851.1#NC_010454.4#53979205:exon19:c.G2572A:p.A858T,
NC_010454.4	53986481	53986481	C	T	SNP	.	305	.|.	0|1	1|1	0|0	0|1	0|1	0,0	1,1	0,2	6,0	8,3	3,6	exonic	ncbi_396851	nonsynonymous SNV	ncbi_396851:NM_213851.1#NC_010454.4#53979205:exon10:c.G1447A:p.G483S,
NC_010454.4	53986868	53986868	C	T	SNP	.	101	0|0	0|0	0|1	0|0	0|0	0|0	2,0	2,0	2,3	7,0	16,0	14,0	exonic	ncbi_396851	nonsynonymous SNV	ncbi_396851:NM_213851.1#NC_010454.4#53979205:exon10:c.G1060A:p.A354T,
NC_010454.4	53986969	53986969	T	C	SNP	.	26.7005	.|.	0|0	0|0	0|0	0|0	0|1	0,0	4,0	1,0	5,0	18,0	8,3	exonic	ncbi_396851	nonsynonymous SNV	ncbi_396851:NM_213851.1#NC_010454.4#53979205:exon10:c.A959G:p.E320G,
NC_010455.5	140715154	140715154	A	G	SNP	.	87	0|0	0|1	.|.	0|0	0|0	0|1	2,0	0,2	0,0	1,0	5,0	2,2	exonic	ncbi_397161	nonsynonymous SNV	ncbi_397161:XM_021068533.1#NC_010455.5#140693313:exon5:c.A741G:p.I247M,ncbi_397161:NM_214087.1#NC_010455.5#140693432:exon5:c.A741G:p.I247M,ncbi_397161:XM_021068534.1#NC_010455.5#140693312:exon5:c.A738G:p.I246M,ncbi_397161:XM_021068535.1#NC_010455.5#140693311:exon5:c.A738G:p.I246M,
NC_010457.5	140338716	140338716	C	G	SNP	.	217	.|.	.|.	.|.	0|0	0|1	1|1	0,0	0,0	0,0	4,0	2,4	0,5	exonic	ncbi_100533201	nonsynonymous SNV	ncbi_100533201:NM_001204379.1#NC_010457.5#140337356:exon4:c.G618C:p.R206S,ncbi_100533201:XM_021074630.1#NC_010457.5#140337352:exon4:c.G618C:p.R206S,
NC_010457.5	140338717	140338717	C	G	SNP	.	225	.|.	.|.	.|.	0|0	0|1	1|1	0,0	0,0	0,0	4,0	2,4	0,5	exonic	ncbi_100533201	nonsynonymous SNV	ncbi_100533201:NM_001204379.1#NC_010457.5#140337356:exon4:c.G617C:p.R206T,ncbi_100533201:XM_021074630.1#NC_010457.5#140337352:exon4:c.G617C:p.R206T,
NC_010457.5	140340271	140340271	T	G	SNP	.	451	.|.	1|1	1|1	1|1	1|1	1|1	0,0	0,2	0,1	0,1	0,6	0,2	exonic	ncbi_100533201	nonsynonymous SNV	ncbi_100533201:NM_001204379.1#NC_010457.5#140337356:exon2:c.A255C:p.E85D,ncbi_100533201:XM_021074630.1#NC_010457.5#140337352:exon2:c.A255C:p.E85D,
NC_010457.5	140340417	140340417	G	T	SNP	.	29.7618	.|.	.|.	.|.	0|1	0|0	0|0	0,0	0,0	0,0	0,2	5,0	2,0	exonic	ncbi_100533201	nonsynonymous SNV	ncbi_100533201:NM_001204379.1#NC_010457.5#140337356:exon2:c.C109A:p.L37I,ncbi_100533201:XM_021074630.1#NC_010457.5#140337352:exon2:c.C109A:p.L37I,
NC_010459.5	32001705	32001705	G	A	SNP	.	96	.|.	.|.	.|.	0|1	1|1	.|.	0,0	0,0	0,0	1,0	0,4	0,0	exonic	ncbi_397623	nonsynonymous SNV	ncbi_397623:XM_021077304.1#NC_010459.5#32000457:exon3:c.G421A:p.V141M,ncbi_397623:XM_021077303.1#NC_010459.5#31994504:exon4:c.G421A:p.V141M,ncbi_397623:NM_214346.1#NC_010459.5#32000726:exon3:c.G421A:p.V141M,
NC_010459.5	32006276	32006276	G	A	SNP	.	60	.|.	.|.	.|.	0|0	0|0	0|1	0,0	0,0	0,0	5,0	6,0	5,3	exonic	ncbi_397623	nonsynonymous SNV	ncbi_397623:XM_021077304.1#NC_010459.5#32000457:exon6:c.G1402A:p.A468T,ncbi_397623:XM_021077303.1#NC_010459.5#31994504:exon7:c.G1402A:p.A468T,ncbi_397623:NM_214346.1#NC_010459.5#32000726:exon6:c.G1402A:p.A468T,
NC_010459.5	32007161	32007161	C	A	SNP	.	105	.|.	.|.	.|.	0|0	0|1	0|0	0,0	0,0	0,0	2,0	1,4	3,0	exonic	ncbi_397623	nonsynonymous SNV	ncbi_397623:XM_021077304.1#NC_010459.5#32000457:exon7:c.C1651A:p.L551I,ncbi_397623:XM_021077303.1#NC_010459.5#31994504:exon8:c.C1654A:p.L552I,ncbi_397623:NM_214346.1#NC_010459.5#32000726:exon7:c.C1654A:p.L552I,
NC_010459.5	32007243	32007243	G	A	SNP	.	188	.|.	.|.	.|.	0|0	0|1	0|1	0,0	0,0	0,0	1,0	1,5	2,3	exonic	ncbi_397623	nonsynonymous SNV	ncbi_397623:XM_021077304.1#NC_010459.5#32000457:exon7:c.G1733A:p.S578N,ncbi_397623:XM_021077303.1#NC_010459.5#31994504:exon8:c.G1736A:p.S579N,ncbi_397623:NM_214346.1#NC_010459.5#32000726:exon7:c.G1736A:p.S579N,
NC_010459.5	32007254	32007254	G	A	SNP	.	228	.|.	.|.	.|.	0|1	1|1	0|1	0,0	0,0	0,0	1,0	0,6	2,3	exonic	ncbi_397623	nonsynonymous SNV	ncbi_397623:XM_021077304.1#NC_010459.5#32000457:exon7:c.G1744A:p.A582T,ncbi_397623:XM_021077303.1#NC_010459.5#31994504:exon8:c.G1747A:p.A583T,ncbi_397623:NM_214346.1#NC_010459.5#32000726:exon7:c.G1747A:p.A583T,
NC_010459.5	32009184	32009184	A	C	SNP	.	37.5493	0|0	.|.	.|.	.|.	0|1	0|0	1,0	0,0	0,0	0,0	0,2	5,0	exonic	ncbi_397623	nonsynonymous SNV	ncbi_397623:XM_021077304.1#NC_010459.5#32000457:exon9:c.A2149C:p.T717P,ncbi_397623:XM_021077303.1#NC_010459.5#31994504:exon10:c.A2152C:p.T718P,ncbi_397623:NM_214346.1#NC_010459.5#32000726:exon9:c.A2152C:p.T718P,
NC_010459.5	32009781	32009781	A	G	SNP	.	539	.|.	1|1	0|1	.|.	1|1	0|1	0,0	0,1	1,1	0,0	0,9	2,14	exonic	ncbi_397623	nonsynonymous SNV	ncbi_397623:XM_021077304.1#NC_010459.5#32000457:exon10:c.A2534G:p.H845R,ncbi_397623:XM_021077303.1#NC_010459.5#31994504:exon11:c.A2537G:p.H846R,ncbi_397623:NM_214346.1#NC_010459.5#32000726:exon10:c.A2537G:p.H846R,
NC_010459.5	32009865	32009865	G	A	SNP	.	310	.|.	.|.	1|1	.|.	0|1	0|1	0,0	0,0	0,1	0,0	4,4	5,9	exonic	ncbi_397623	nonsynonymous SNV	ncbi_397623:XM_021077304.1#NC_010459.5#32000457:exon10:c.G2618A:p.R873H,ncbi_397623:XM_021077303.1#NC_010459.5#31994504:exon11:c.G2621A:p.R874H,ncbi_397623:NM_214346.1#NC_010459.5#32000726:exon10:c.G2621A:p.R874H,
NC_010459.5	32014812	32014812	T	C	SNP	.	353	.|.	1|1	1|1	1|1	1|1	1|1	0,0	0,1	0,3	0,2	0,1	0,6	exonic	ncbi_397623	nonsynonymous SNV	ncbi_397623:XM_021077304.1#NC_010459.5#32000457:exon15:c.T3800C:p.L1267S,ncbi_397623:XM_021077303.1#NC_010459.5#31994504:exon16:c.T3803C:p.L1268S,ncbi_397623:NM_214346.1#NC_010459.5#32000726:exon15:c.T3803C:p.L1268S,
NC_010459.5	32015465	32015465	G	A	SNP	.	227	.|.	.|.	.|.	0|0	1|1	0|1	0,0	0,0	0,0	3,0	0,6	1,2	exonic	ncbi_397623	nonsynonymous SNV	ncbi_397623:XM_021077304.1#NC_010459.5#32000457:exon16:c.G4139A:p.R1380H,ncbi_397623:XM_021077303.1#NC_010459.5#31994504:exon17:c.G4142A:p.R1381H,ncbi_397623:NM_214346.1#NC_010459.5#32000726:exon16:c.G4142A:p.R1381H,
NC_010459.5	32015498	32015498	C	T	SNP	.	202	.|.	.|.	.|.	0|1	1|1	0|1	0,0	0,0	0,0	1,0	0,5	2,2	exonic	ncbi_397623	nonsynonymous SNV	ncbi_397623:XM_021077304.1#NC_010459.5#32000457:exon16:c.C4172T:p.A1391V,ncbi_397623:XM_021077303.1#NC_010459.5#31994504:exon17:c.C4175T:p.A1392V,ncbi_397623:NM_214346.1#NC_010459.5#32000726:exon16:c.C4175T:p.A1392V,
NC_010459.5	32015596	32015596	A	G	SNP	.	210	.|.	.|.	.|.	.|.	1|1	0|1	0,0	0,0	0,0	0,0	0,5	1,2	exonic	ncbi_397623	nonsynonymous SNV	ncbi_397623:XM_021077304.1#NC_010459.5#32000457:exon16:c.A4270G:p.I1424V,ncbi_397623:XM_021077303.1#NC_010459.5#31994504:exon17:c.A4273G:p.I1425V,ncbi_397623:NM_214346.1#NC_010459.5#32000726:exon16:c.A4273G:p.I1425V,
NC_010459.5	32016367	32016367	T	C	SNP	.	176	0|0	.|.	.|.	0|0	0|1	0|1	2,0	0,0	0,0	4,0	2,5	1,1	exonic	ncbi_397623	nonsynonymous SNV	ncbi_397623:XM_021077304.1#NC_010459.5#32000457:exon17:c.T4399C:p.F1467L,ncbi_397623:XM_021077303.1#NC_010459.5#31994504:exon18:c.T4402C:p.F1468L,ncbi_397623:NM_214346.1#NC_010459.5#32000726:exon17:c.T4402C:p.F1468L,
NC_010459.5	32016390	32016390	G	A	SNP	.	177	0|0	0|1	.|.	0|0	0|1	0|0	2,0	0,1	0,0	4,0	2,6	3,0	exonic	ncbi_397623	nonsynonymous SNV	ncbi_397623:XM_021077304.1#NC_010459.5#32000457:exon17:c.G4422A:p.M1474I,ncbi_397623:XM_021077303.1#NC_010459.5#31994504:exon18:c.G4425A:p.M1475I,ncbi_397623:NM_214346.1#NC_010459.5#32000726:exon17:c.G4425A:p.M1475I,
NC_010459.5	32018629	32018629	A	G	SNP	.	558	0|1	.|.	1|1	0|0	1|1	0|1	2,2	0,0	0,1	3,0	0,12	8,26	exonic	ncbi_397623	nonsynonymous SNV	ncbi_397623:XM_021077304.1#NC_010459.5#32000457:exon19:c.A4919G:p.Q1640R,ncbi_397623:XM_021077303.1#NC_010459.5#31994504:exon20:c.A4922G:p.Q1641R,ncbi_397623:NM_214346.1#NC_010459.5#32000726:exon19:c.A4922G:p.Q1641R,
NC_010460.4	19764355	19764355	G	A	SNP	.	78	0|0	0|0	.|.	0|1	0|0	0|0	3,0	1,0	0,0	4,4	5,0	8,0	exonic	ncbi_100518997	nonsynonymous SNV	ncbi_100518997:XM_021078949.1#NC_010460.4#19759733:exon39:c.C6719T:p.A2240V,ncbi_100518997:XM_005657769.3#NC_010460.4#19759733:exon40:c.C6626T:p.A2209V,ncbi_100518997:XM_003134700.5#NC_010460.4#19759733:exon39:c.C6563T:p.A2188V,ncbi_100518997:XM_021078950.1#NC_010460.4#19759733:exon41:c.C6707T:p.A2236V,ncbi_100518997:XM_021078951.1#NC_010460.4#19759733:exon38:c.C6656T:p.A2219V,ncbi_100518997:XM_0…
NC_010460.4	19765412	19765412	C	T	SNP	.	23.1305	.|.	0|0	0|1	0|0	0|0	0|0	0,0	3,0	1,2	7,0	7,0	5,0	exonic	ncbi_100518997	nonsynonymous SNV	ncbi_100518997:XM_021078949.1#NC_010460.4#19759733:exon36:c.G6119A:p.S2040N,ncbi_100518997:XM_005657769.3#NC_010460.4#19759733:exon37:c.G6026A:p.S2009N,ncbi_100518997:XM_003134700.5#NC_010460.4#19759733:exon36:c.G5963A:p.S1988N,ncbi_100518997:XM_021078950.1#NC_010460.4#19759733:exon38:c.G6107A:p.S2036N,ncbi_100518997:XM_021078951.1#NC_010460.4#19759733:exon35:c.G6056A:p.S2019N,ncbi_100518997:XM_0…
NC_010460.4	19776134	19776134	G	A	SNP	.	25.3186	.|.	.|.	.|.	0|1	0|0	0|0	0,0	0,0	0,0	0,1	5,0	1,0	exonic	ncbi_100518997	nonsynonymous SNV	ncbi_100518997:XM_021078949.1#NC_010460.4#19759733:exon13:c.C2194T:p.P732S,ncbi_100518997:XM_005657769.3#NC_010460.4#19759733:exon14:c.C2101T:p.P701S,ncbi_100518997:XM_003134700.5#NC_010460.4#19759733:exon13:c.C2038T:p.P680S,ncbi_100518997:XM_021078950.1#NC_010460.4#19759733:exon14:c.C2101T:p.P701S,ncbi_100518997:XM_021078951.1#NC_010460.4#19759733:exon12:c.C2131T:p.P711S,ncbi_100518997:XM_003134…
NC_010460.4	19779080	19779080	A	G	SNP	.	40.1619	0|0	.|.	.|.	0|0	0|0	0|1	1,0	0,0	0,0	2,0	2,0	4,3	exonic	ncbi_100518997	nonsynonymous SNV	ncbi_100518997:XM_021078949.1#NC_010460.4#19759733:exon8:c.T1363C:p.F455L,ncbi_100518997:XM_005657769.3#NC_010460.4#19759733:exon8:c.T1363C:p.F455L,ncbi_100518997:XM_003134700.5#NC_010460.4#19759733:exon8:c.T1363C:p.F455L,ncbi_100518997:XM_021078950.1#NC_010460.4#19759733:exon8:c.T1363C:p.F455L,ncbi_100518997:XM_021078951.1#NC_010460.4#19759733:exon8:c.T1363C:p.F455L,ncbi_100518997:XM_003134699.4…
