# Supplementary material for: Transcriptome and Metabolome Analyses Reveal the Mechanism of Corpus Luteum Cyst Formation in Pigs
Source: Genes (Basel). 2023 Sep 23;14(10):1848. doi: 10.3390/genes14101848 (PMC10606659; doi:10.3390/genes14101848)
Supplement: Supplementary file 1 [file genes-14-01848-s001.zip › Supplementary File S1: snp.annot.xls]

#chr	start	end	ref	mut	variation_type	database	quality	control-1_type	control-2_type	control-3_type	cyst-1_type	cyst-2_type	cyst-3_type	control-1_read	control-2_read	control-3_read	cyst-1_read	cyst-2_read	cyst-3_read	structure_type	structure_gene	function_type	function_gene
NC_010443.5	689	689	acctgc	ac	Deletion	.	79	1|1	.|.	.|.	0|1	.|.	0|0	0,1	0,0	0,0	1,1	0,0	2,0	-	-	-	-
NC_010443.5	827	827	T	C	SNP	.	292	0|0	0|1	0|1	0|0	0|0	0|1	11,1	8,5	7,7	22,0	23,0	16,8	UTR5	ncbi_100125545(XM_021085497.1#NC_010443.5#17:c.-61T>C)	-	-
NC_010443.5	1082	1082	G	T	SNP	.	88	.|.	.|.	.|.	1|1	.|.	.|.	0,0	0,0	0,0	0,4	0,0	0,0	intronic	ncbi_100125545	-	-
NC_010443.5	2483	2483	A	G	SNP	.	23.7261	.|.	.|.	.|.	0|0	.|.	0|1	0,0	0,0	0,0	1,0	0,0	1,1	intronic	ncbi_100125545	-	-
NC_010443.5	2973	2973	A	G	SNP	.	29.213	.|.	.|.	.|.	.|.	0|1	0|1	0,0	0,0	0,0	0,0	1,0	0,1	intronic	ncbi_100125545	-	-
NC_010443.5	3079	3079	A	G	SNP	.	65	.|.	0|1	.|.	.|.	.|.	1|1	0,0	1,2	0,0	0,0	0,0	0,1	intronic	ncbi_100125545	-	-
NC_010443.5	3310	3310	G	A	SNP	.	810	0|1	0|1	0|0	1|1	0|1	0|0	12,23	26,7	31,0	0,59	4,25	23,1	UTR3	ncbi_100125545(XM_021085497.1#NC_010443.5#17:c.*113G>A)	-	-
NC_010443.5	3392	3392	G	A	SNP	.	311	0|0	0|1	0|1	0|0	0|1	0|0	41,4	32,5	16,11	80,0	39,7	37,3	UTR3	ncbi_100125545(XM_021085497.1#NC_010443.5#17:c.*195G>A)	-	-
NC_010443.5	3430	3430	C	T	SNP	.	220	0|0	0|0	0|1	0|0	0|0	0|0	36,4	32,3	13,11	68,0	48,3	37,1	UTR3	ncbi_100125545(XM_021085497.1#NC_010443.5#17:c.*233C>T)	-	-
NC_010443.5	3982	3982	T	C	SNP	.	259	0|1	1|1	1|1	0|1	.|.	0|1	1,3	0,2	0,1	1,0	0,0	2,2	downstream	ncbi_100125545	-	-
NC_010443.5	4036	4036	A	G	SNP	.	85	0|0	.|.	1|1	.|.	.|.	0|1	4,0	0,0	0,2	0,0	0,0	3,1	downstream	ncbi_100125545	-	-
NC_010443.5	4056	4056	C	T	SNP	.	84	0|0	.|.	1|1	.|.	.|.	0|1	5,0	0,0	0,2	0,0	0,0	3,1	downstream	ncbi_100125545	-	-
NC_010443.5	4366	4366	C	T	SNP	.	30.9317	0|1	.|.	.|.	.|.	0|0	0|0	0,2	0,0	0,0	0,0	3,0	1,0	downstream	ncbi_100125545	-	-
NC_010443.5	4553	4553	A	G	SNP	.	134	1|1	.|.	1|1	0|0	0|1	.|.	0,4	0,0	0,1	4,0	3,1	0,0	downstream	ncbi_100125545	-	-
NC_010443.5	4606	4606	T	C	SNP	.	153	1|1	.|.	1|1	0|0	.|.	.|.	0,4	0,0	0,1	5,0	0,0	0,0	downstream	ncbi_100125545	-	-
NC_010443.5	4611	4611	C	T	SNP	.	153	1|1	.|.	1|1	0|0	.|.	.|.	0,4	0,0	0,1	5,0	0,0	0,0	downstream	ncbi_100125545	-	-
NC_010443.5	5001	5001	GC	GCC	Insertion	.	45.9424	.|.	.|.	0|1	1|1	1|1	.|.	0,0	0,0	1,0	0,1	0,1	0,0	-	-	-	-
NC_010443.5	6836	6836	ATT	ATTT	Insertion	.	44.2145	.|.	.|.	.|.	.|.	1|1	.|.	0,0	0,0	0,0	0,0	0,2	0,0	-	-	-	-
NC_010443.5	8515	8515	G	T	SNP	.	31.3896	0|0	.|.	0|1	.|.	.|.	0|0	2,0	0,0	0,2	0,0	0,0	1,0	intronic	ncbi_110259740	-	-
NC_010443.5	8576	8576	CTA	C	Deletion	.	62	0|0	.|.	0|1	.|.	.|.	0|0	2,0	0,0	2,2	0,0	0,0	1,0	-	-	-	-
NC_010443.5	8989	8989	C	G	SNP	.	67	.|.	.|.	1|1	.|.	.|.	.|.	0,0	0,0	0,3	0,0	0,0	0,0	intronic	ncbi_110259740	-	-
NC_010443.5	9391	9391	G	A	SNP	.	42.2146	.|.	.|.	.|.	.|.	.|.	1|1	0,0	0,0	0,0	0,0	0,0	0,2	intronic	ncbi_110259740	-	-
NC_010443.5	11217	11217	A	T	SNP	.	49.2145	1|1	.|.	.|.	.|.	1|1	.|.	0,1	0,0	0,0	0,0	0,1	0,0	intronic	ncbi_110259740	-	-
NC_010443.5	11567	11567	C	T	SNP	.	29.2091	0|1	.|.	.|.	.|.	.|.	0|1	1,0	0,0	0,0	0,0	0,0	0,1	intronic	ncbi_110259740	-	-
NC_010443.5	14261	14261	C	T	SNP	.	34.9577	.|.	.|.	0|1	.|.	.|.	1|1	0,0	0,0	1,0	0,0	0,0	0,2	intronic	ncbi_110259740	-	-
NC_010443.5	14596	14596	A	G	SNP	.	49.2145	1|1	.|.	.|.	.|.	1|1	.|.	0,1	0,0	0,0	0,0	0,1	0,0	intronic	ncbi_110259740	-	-
NC_010443.5	15032	15032	ttgctgctgctgctgctgctgctgctgctgctgttgctgctgctgctgctgctgttgctgctgctgctgc	ttgctgctgctgctgctgctgctgctgctgttgctgctgctgctgctgctgttgctgctgctgctgc	Deletion	.	215	0|1	0|0	0|0	0|1	0|0	0|0	47,5	21,0	18,0	46,7	41,1	38,1	-	-	-	-
NC_010443.5	19020	19020	C	T	SNP	.	104	.|.	1|1	.|.	.|.	1|1	.|.	0,0	0,3	0,0	0,0	0,1	0,0	intronic	ncbi_110259740	-	-
NC_010443.5	19054	19054	A	G	SNP	.	104	.|.	1|1	.|.	.|.	1|1	.|.	0,0	0,3	0,0	0,0	0,1	0,0	intronic	ncbi_110259740	-	-
NC_010443.5	19135	19135	T	C	SNP	.	67	.|.	1|1	.|.	.|.	.|.	.|.	0,0	0,3	0,0	0,0	0,0	0,0	intronic	ncbi_110259740	-	-
NC_010443.5	19142	19142	T	C	SNP	.	67	.|.	1|1	.|.	.|.	.|.	.|.	0,0	0,3	0,0	0,0	0,0	0,0	intronic	ncbi_110259740	-	-
NC_010443.5	22108	22108	G	A	SNP	.	380	0|0	0|1	0|1	0|0	0|0	0|1	28,3	12,15	14,10	38,0	38,0	29,14	UTR5	ncbi_110259740(XM_021085488.1#NC_010443.5#5668:c.-3562C>T,XM_021085483.1#NC_010443.5#5668:c.-3562C>T)	-	-
NC_010443.5	23454	23454	C	T	SNP	.	161	0|1	.|.	0|1	.|.	.|.	0|1	2,2	0,0	1,1	0,0	0,0	2,4	UTR5	ncbi_110259740(XM_021085493.1#NC_010443.5#5668:c.-4908G>A,XM_021085495.1#NC_010443.5#5668:c.-4908G>A)	-	-
NC_010443.5	23541	23541	C	T	SNP	.	111	0|1	.|.	.|.	0|0	.|.	1|1	2,2	0,0	0,0	2,0	0,0	0,3	UTR5	ncbi_110259740(XM_021085493.1#NC_010443.5#5668:c.-4995G>A,XM_021085495.1#NC_010443.5#5668:c.-4995G>A)	-	-
NC_010443.5	23824	23824	C	G	SNP	.	583	0|0	0|1	0|1	0|0	0|0	0|1	222,36	136,112	129,120	247,1	239,0	158,94	upstream	ncbi_100621969,ncbi_110259740	-	-
NC_010443.5	26909	26909	T	C	SNP	.	49.2145	.|.	1|1	.|.	.|.	1|1	.|.	0,0	0,1	0,0	0,0	0,1	0,0	intronic	ncbi_100621969	-	-
NC_010443.5	27393	27393	A	G	SNP	.	999	0|1	0|1	1|1	0|0	0|1	1|1	164,82	54,185	23,214	233,0	149,83	42,199	exonic	ncbi_100621969	synonymous SNV	ncbi_100621969:NM_001244353.1#NC_010443.5#23826:exon2:c.A147G:p.S49S,
NC_010443.5	28705	28705	G	A	SNP	.	49.2145	.|.	.|.	1|1	.|.	1|1	.|.	0,0	0,0	0,1	0,0	0,1	0,0	intronic	ncbi_100621969	-	-
NC_010443.5	32858	32858	T	C	SNP	.	37.7266	.|.	1|1	.|.	.|.	.|.	0|1	0,0	0,1	0,0	0,0	0,0	1,1	intronic	ncbi_100621969	-	-
NC_010443.5	36502	36502	T	G	SNP	.	69	0|0	.|.	0|0	.|.	.|.	0|1	1,0	0,0	1,0	0,0	0,0	1,2	intronic	ncbi_100621969	-	-
NC_010443.5	36865	36865	C	T	SNP	.	31.3896	.|.	.|.	0|0	0|0	.|.	0|1	0,0	0,0	1,0	2,0	0,0	0,2	intronic	ncbi_100621969	-	-
NC_010443.5	37003	37003	T	C	SNP	.	30.6827	0|0	.|.	0|0	.|.	.|.	0|1	4,0	0,0	1,0	0,0	0,0	0,2	intronic	ncbi_100621969	-	-
NC_010443.5	38216	38216	G	A	SNP	.	52	0|1	0|1	.|.	.|.	0|0	0|1	4,1	1,1	0,0	0,0	2,0	0,1	intronic	ncbi_100621969	-	-
NC_010443.5	38228	38228	C	T	SNP	.	52	0|1	1|1	.|.	.|.	0|0	1|1	2,1	0,1	0,0	0,0	2,0	0,1	intronic	ncbi_100621969	-	-
NC_010443.5	38236	38236	G	A	SNP	.	20.7059	0|0	0|0	.|.	.|.	0|1	0|0	3,0	1,0	0,0	0,0	1,1	1,0	intronic	ncbi_100621969	-	-
NC_010443.5	39038	39038	A	G	SNP	.	30.1411	0|0	.|.	0|1	.|.	0|0	.|.	3,0	0,0	0,2	0,0	2,0	0,0	intronic	ncbi_100621969	-	-
NC_010443.5	39497	39497	C	T	SNP	.	57	0|1	1|1	.|.	.|.	.|.	0|1	1,0	0,1	0,0	0,0	0,0	1,1	intronic	ncbi_100621969	-	-
NC_010443.5	39995	39995	T	C	SNP	.	495	0|1	0|1	0|1	0|0	0|0	0|1	36,4	35,18	16,24	80,0	87,0	24,11	UTR3	ncbi_100621969(NM_001244353.1#NC_010443.5#23826:c.*64T>C)	-	-
NC_010443.5	77585	77585	A	G	SNP	.	25.6309	0|1	.|.	.|.	.|.	0|1	0|1	1,1	0,0	0,0	0,0	1,0	1,1	intergenic	ncbi_100621969(dist=37552),ncbi_100620583(dist=43558)	-	-
NC_010443.5	78051	78051	G	A	SNP	.	58	0|0	1|1	.|.	0|0	.|.	0|0	1,0	0,3	0,0	1,0	0,0	1,0	intergenic	ncbi_100621969(dist=38018),ncbi_100620583(dist=43092)	-	-
NC_010443.5	78058	78058	T	G	SNP	.	58	0|0	1|1	.|.	0|0	.|.	0|0	1,0	0,3	0,0	1,0	0,0	1,0	intergenic	ncbi_100621969(dist=38025),ncbi_100620583(dist=43085)	-	-
NC_010443.5	78794	78794	T	C	SNP	.	42.2146	.|.	.|.	1|1	.|.	.|.	.|.	0,0	0,0	0,2	0,0	0,0	0,0	intergenic	ncbi_100621969(dist=38761),ncbi_100620583(dist=42349)	-	-
NC_010443.5	88474	88474	T	G	SNP	.	67	.|.	.|.	1|1	.|.	.|.	.|.	0,0	0,0	0,3	0,0	0,0	0,0	intergenic	ncbi_100621969(dist=48441),ncbi_100620583(dist=32669)	-	-
NC_010443.5	88478	88478	T	C	SNP	.	67	.|.	.|.	1|1	.|.	.|.	.|.	0,0	0,0	0,3	0,0	0,0	0,0	intergenic	ncbi_100621969(dist=48445),ncbi_100620583(dist=32665)	-	-
NC_010443.5	93536	93536	T	G	SNP	.	85	.|.	1|1	.|.	.|.	.|.	.|.	0,0	0,2	0,0	0,0	0,0	0,0	intergenic	ncbi_100621969(dist=53503),ncbi_100620583(dist=27607)	-	-
NC_010443.5	93578	93578	A	T	SNP	.	43.2146	.|.	1|1	.|.	.|.	.|.	.|.	0,0	0,2	0,0	0,0	0,0	0,0	intergenic	ncbi_100621969(dist=53545),ncbi_100620583(dist=27565)	-	-
NC_010443.5	101161	101161	G	A	SNP	.	85	.|.	1|1	.|.	.|.	.|.	.|.	0,0	0,2	0,0	0,0	0,0	0,0	intergenic	ncbi_100621969(dist=61128),ncbi_100620583(dist=19982)	-	-
NC_010443.5	101168	101168	T	C	SNP	.	85	.|.	1|1	.|.	.|.	.|.	.|.	0,0	0,2	0,0	0,0	0,0	0,0	intergenic	ncbi_100621969(dist=61135),ncbi_100620583(dist=19975)	-	-
NC_010443.5	103302	103302	T	C	SNP	.	67	.|.	.|.	.|.	.|.	1|1	.|.	0,0	0,0	0,0	0,0	0,3	0,0	intergenic	ncbi_100621969(dist=63269),ncbi_100620583(dist=17841)	-	-
NC_010443.5	109256	109256	G	A	SNP	.	135	.|.	1|1	.|.	.|.	0|1	1|1	0,0	0,3	0,0	0,0	1,0	0,3	intergenic	ncbi_100621969(dist=69223),ncbi_100620583(dist=11887)	-	-
NC_010443.5	116954	116954	A	G	SNP	.	159	.|.	.|.	.|.	.|.	.|.	1|1	0,0	0,0	0,0	0,0	0,0	0,4	intergenic	ncbi_100621969(dist=76921),ncbi_100620583(dist=4189)	-	-
NC_010443.5	117002	117002	T	C	SNP	.	88	.|.	.|.	.|.	.|.	.|.	1|1	0,0	0,0	0,0	0,0	0,0	0,4	intergenic	ncbi_100621969(dist=76969),ncbi_100620583(dist=4141)	-	-
NC_010443.5	119154	119154	C	T	SNP	.	29.7252	0|0	0|0	0|1	0|0	.|.	.|.	1,0	1,0	0,2	3,0	0,0	0,0	intergenic	ncbi_100621969(dist=79121),ncbi_100620583(dist=1989)	-	-
NC_010443.5	119204	119204	G	A	SNP	.	56	0|0	0|1	1|1	0|0	.|.	.|.	1,0	2,2	0,2	6,0	0,0	0,0	intergenic	ncbi_100621969(dist=79171),ncbi_100620583(dist=1939)	-	-
NC_010443.5	119334	119334	T	C	SNP	.	69	0|0	0|0	0|0	1|1	0|0	0|0	1,0	8,0	3,0	0,4	1,0	1,0	intergenic	ncbi_100621969(dist=79301),ncbi_100620583(dist=1809)	-	-
NC_010443.5	119484	119484	A	G	SNP	.	29.8494	0|0	0|1	.|.	0|0	0|0	.|.	2,0	0,2	0,0	1,0	1,0	0,0	intergenic	ncbi_100621969(dist=79451),ncbi_100620583(dist=1659)	-	-
NC_010443.5	119860	119860	G	C	SNP	.	65	0|1	.|.	1|1	0|0	.|.	0|1	1,0	0,0	0,2	2,0	0,0	0,1	intergenic	ncbi_100621969(dist=79827),ncbi_100620583(dist=1283)	-	-
NC_010443.5	119876	119876	G	T	SNP	.	65	0|1	.|.	1|1	0|0	.|.	0|1	1,0	0,0	0,2	2,0	0,0	0,1	intergenic	ncbi_100621969(dist=79843),ncbi_100620583(dist=1267)	-	-
NC_010443.5	120007	120007	gaaaa	gAaaaa	Insertion	.	87	0|1	1|1	1|1	0|1	1|1	0|1	1,0	0,1	0,3	1,0	0,1	1,1	-	-	-	-
NC_010443.5	120046	120046	T	G	SNP	.	270	1|1	1|1	1|1	0|1	1|1	1|1	0,1	0,1	0,4	1,0	0,2	0,1	intergenic	ncbi_100621969(dist=80013),ncbi_100620583(dist=1097)	-	-
NC_010443.5	121189	121189	C	T	SNP	.	128	1|1	0|1	0|1	.|.	0|0	0|1	0,2	0,1	1,0	0,0	3,0	3,3	UTR3	ncbi_100620583(XM_021085520.1#NC_010443.5#121142:c.*1095G>A,XM_021085507.1#NC_010443.5#121142:c.*1817G>A,XM_021085513.1#NC_010443.5#121142:c.*1817G>A)	-	-
NC_010443.5	121246	121246	G	A	SNP	.	626	0|1	0|1	1|1	0|0	0|1	0|1	4,9	2,5	0,2	2,0	2,4	2,8	UTR3	ncbi_100620583(XM_021085520.1#NC_010443.5#121142:c.*1038C>T,XM_021085507.1#NC_010443.5#121142:c.*1760C>T,XM_021085513.1#NC_010443.5#121142:c.*1760C>T)	-	-
NC_010443.5	121258	121258	C	T	SNP	.	64	0|0	0|0	0|0	0|0	0|1	0|0	13,0	7,0	2,0	2,0	3,3	10,0	UTR3	ncbi_100620583(XM_021085520.1#NC_010443.5#121142:c.*1026G>A,XM_021085507.1#NC_010443.5#121142:c.*1748G>A,XM_021085513.1#NC_010443.5#121142:c.*1748G>A)	-	-
NC_010443.5	121270	121270	C	T	SNP	.	248	0|1	0|1	0|0	0|0	0|0	0|1	11,4	5,2	4,0	4,0	7,0	8,3	UTR3	ncbi_100620583(XM_021085520.1#NC_010443.5#121142:c.*1014G>A,XM_021085507.1#NC_010443.5#121142:c.*1736G>A,XM_021085513.1#NC_010443.5#121142:c.*1736G>A)	-	-
NC_010443.5	121342	121342	T	C	SNP	.	264	0|1	0|0	0|1	0|0	0|1	0|0	19,9	11,0	2,4	12,0	10,2	22,1	UTR3	ncbi_100620583(XM_021085520.1#NC_010443.5#121142:c.*942A>G,XM_021085507.1#NC_010443.5#121142:c.*1664A>G,XM_021085513.1#NC_010443.5#121142:c.*1664A>G)	-	-
NC_010443.5	121660	121660	TAA	TA	Deletion	.	578	0|0	0|1	0|1	0|0	0|0	0|1	87,12	46,17	35,31	107,0	68,0	82,34	-	-	-	-
NC_010443.5	121786	121786	A	G	SNP	.	999	0|1	0|1	1|1	0|0	0|1	1|1	50,33	12,37	4,67	102,0	38,25	7,99	UTR3	ncbi_100620583(XM_021085520.1#NC_010443.5#121142:c.*498T>C,XM_021085507.1#NC_010443.5#121142:c.*1220T>C,XM_021085513.1#NC_010443.5#121142:c.*1220T>C,XM_021085506.1#NC_010443.5#121391:c.*498T>C,XM_021085502.1#NC_010443.5#121391:c.*1220T>C,XM_021085518.1#NC_010443.5#121391:c.*1220T>C,XM_021085510.1#NC_010443.5#121391:c.*498T>C,XM_021085516.1#NC_010443.5#121391:c.*498T>C)	-	-
NC_010443.5	121872	121872	C	A	SNP	.	795	0|1	0|1	0|1	0|0	0|0	0|1	102,17	39,22	52,37	111,0	70,0	99,46	UTR3	ncbi_100620583(XM_021085520.1#NC_010443.5#121142:c.*412G>T,XM_021085507.1#NC_010443.5#121142:c.*1134G>T,XM_021085513.1#NC_010443.5#121142:c.*1134G>T,XM_021085506.1#NC_010443.5#121391:c.*412G>T,XM_021085502.1#NC_010443.5#121391:c.*1134G>T,XM_021085518.1#NC_010443.5#121391:c.*1134G>T,XM_021085510.1#NC_010443.5#121391:c.*412G>T,XM_021085516.1#NC_010443.5#121391:c.*412G>T)	-	-
NC_010443.5	121929	121929	G	C	SNP	.	616	0|1	0|1	0|1	0|0	0|1	0|1	88,17	52,11	47,41	109,0	65,14	122,15	UTR3	ncbi_100620583(XM_021085520.1#NC_010443.5#121142:c.*355C>G,XM_021085507.1#NC_010443.5#121142:c.*1077C>G,XM_021085513.1#NC_010443.5#121142:c.*1077C>G,XM_021085506.1#NC_010443.5#121391:c.*355C>G,XM_021085502.1#NC_010443.5#121391:c.*1077C>G,XM_021085518.1#NC_010443.5#121391:c.*1077C>G,XM_021085510.1#NC_010443.5#121391:c.*355C>G,XM_021085516.1#NC_010443.5#121391:c.*355C>G)	-	-
NC_010443.5	122008	122008	T	C	SNP	.	570	0|1	0|1	0|1	0|0	0|1	0|0	100,17	54,10	47,44	112,0	87,20	140,11	UTR3	ncbi_100620583(XM_021085520.1#NC_010443.5#121142:c.*276A>G,XM_021085507.1#NC_010443.5#121142:c.*998A>G,XM_021085513.1#NC_010443.5#121142:c.*998A>G,XM_021085506.1#NC_010443.5#121391:c.*276A>G,XM_021085502.1#NC_010443.5#121391:c.*998A>G,XM_021085518.1#NC_010443.5#121391:c.*998A>G,XM_021085510.1#NC_010443.5#121391:c.*276A>G,XM_021085516.1#NC_010443.5#121391:c.*276A>G)	-	-
NC_010443.5	122160	122160	A	G	SNP	.	877	0|1	0|1	0|1	0|0	0|0	0|1	83,22	33,17	36,31	107,0	70,0	54,25	UTR3	ncbi_100620583(XM_021085520.1#NC_010443.5#121142:c.*124T>C,XM_021085507.1#NC_010443.5#121142:c.*846T>C,XM_021085513.1#NC_010443.5#121142:c.*846T>C,XM_021085506.1#NC_010443.5#121391:c.*124T>C,XM_021085502.1#NC_010443.5#121391:c.*846T>C,XM_021085518.1#NC_010443.5#121391:c.*846T>C,XM_021085510.1#NC_010443.5#121391:c.*124T>C,XM_021085516.1#NC_010443.5#121391:c.*124T>C)	-	-
NC_010443.5	122245	122245	C	A	SNP	.	692	0|1	0|1	0|1	0|0	0|0	0|1	119,17	63,32	47,42	152,1	108,0	113,31	UTR3	ncbi_100620583(XM_021085520.1#NC_010443.5#121142:c.*39G>T,XM_021085507.1#NC_010443.5#121142:c.*761G>T,XM_021085513.1#NC_010443.5#121142:c.*761G>T,XM_021085506.1#NC_010443.5#121391:c.*39G>T,XM_021085502.1#NC_010443.5#121391:c.*761G>T,XM_021085518.1#NC_010443.5#121391:c.*761G>T,XM_021085510.1#NC_010443.5#121391:c.*39G>T,XM_021085516.1#NC_010443.5#121391:c.*39G>T)	-	-
NC_010443.5	122248	122248	C	T	SNP	.	646	0|1	0|1	0|1	0|0	0|0	0|1	121,16	63,33	46,42	152,2	109,0	113,28	UTR3	ncbi_100620583(XM_021085520.1#NC_010443.5#121142:c.*36G>A,XM_021085507.1#NC_010443.5#121142:c.*758G>A,XM_021085513.1#NC_010443.5#121142:c.*758G>A,XM_021085506.1#NC_010443.5#121391:c.*36G>A,XM_021085502.1#NC_010443.5#121391:c.*758G>A,XM_021085518.1#NC_010443.5#121391:c.*758G>A,XM_021085510.1#NC_010443.5#121391:c.*36G>A,XM_021085516.1#NC_010443.5#121391:c.*36G>A)	-	-
NC_010443.5	122280	122280	CAA	CAAA	Insertion	.	999	0|1	0|1	0|1	0|0	0|1	0|1	35,32	12,38	11,44	64,0	22,8	18,53	-	-	-	-
NC_010443.5	122342	122342	A	G	SNP	.	769	0|1	0|1	0|1	0|0	0|0	0|1	40,13	32,9	30,21	57,0	29,0	62,18	UTR3	ncbi_100620583(XM_021085507.1#NC_010443.5#121142:c.*664T>C,XM_021085513.1#NC_010443.5#121142:c.*664T>C,XM_021085502.1#NC_010443.5#121391:c.*664T>C,XM_021085518.1#NC_010443.5#121391:c.*664T>C)	-	-
NC_010443.5	122410	122410	C	CT	Insertion	.	141	0|1	0|1	0|1	0|0	0|0	0|0	40,4	31,6	31,7	55,0	28,0	53,5	UTR3	ncbi_100620583(XM_021085507.1#NC_010443.5#121142:c.*596G>AG,XM_021085513.1#NC_010443.5#121142:c.*596G>AG,XM_021085502.1#NC_010443.5#121391:c.*596G>AG,XM_021085518.1#NC_010443.5#121391:c.*596G>AG)	-	-
NC_010443.5	122436	122436	G	A	SNP	.	999	0|1	0|1	1|1	0|0	0|1	0|1	21,16	6,28	2,39	65,0	21,13	8,56	UTR3	ncbi_100620583(XM_021085507.1#NC_010443.5#121142:c.*570C>T,XM_021085513.1#NC_010443.5#121142:c.*570C>T,XM_021085502.1#NC_010443.5#121391:c.*570C>T,XM_021085518.1#NC_010443.5#121391:c.*570C>T)	-	-
NC_010443.5	122501	122501	T	G	SNP	.	516	0|1	0|1	0|1	0|0	0|0	0|1	35,7	23,8	12,13	51,0	37,0	49,8	UTR3	ncbi_100620583(XM_021085507.1#NC_010443.5#121142:c.*505A>C,XM_021085513.1#NC_010443.5#121142:c.*505A>C,XM_021085502.1#NC_010443.5#121391:c.*505A>C,XM_021085518.1#NC_010443.5#121391:c.*505A>C)	-	-
NC_010443.5	122650	122650	G	A	SNP	.	275	0|0	0|1	0|1	0|0	0|0	0|1	42,4	18,2	23,7	48,0	36,0	31,12	UTR3	ncbi_100620583(XM_021085507.1#NC_010443.5#121142:c.*356C>T,XM_021085513.1#NC_010443.5#121142:c.*356C>T,XM_021085502.1#NC_010443.5#121391:c.*356C>T,XM_021085518.1#NC_010443.5#121391:c.*356C>T)	-	-
NC_010443.5	122690	122690	TGG	TGGG	Insertion	.	834	0|1	0|1	0|0	0|1	0|1	0|0	26,19	18,7	27,1	13,35	13,22	48,3	-	-	-	-
NC_010443.5	122691	122691	G	GC	Insertion	.	939	0|1	0|1	0|1	0|0	0|1	0|1	39,8	12,14	8,19	54,0	28,7	19,34	UTR3	ncbi_100620583(XM_021085507.1#NC_010443.5#121142:c.*315C>GC,XM_021085513.1#NC_010443.5#121142:c.*315C>GC,XM_021085502.1#NC_010443.5#121391:c.*315C>GC,XM_021085518.1#NC_010443.5#121391:c.*315C>GC)	-	-
NC_010443.5	122997	122997	C	G	SNP	.	114	0|1	0|0	0|0	0|0	0|0	0|0	35,10	10,0	27,0	21,2	47,0	62,0	splicing	ncbi_100620583(XM_021085520.1#NC_010443.5#121142:exon11:c.2708+1G>C,XM_021085506.1#NC_010443.5#121391:exon10:c.2708+1G>C,XM_021085510.1#NC_010443.5#121391:exon10:c.2615+1G>C,XM_021085516.1#NC_010443.5#121391:exon10:c.2606+1G>C)	-	-
NC_010443.5	123214	123214	T	C	SNP	.	35.6956	0|0	0|0	0|1	.|.	0|0	0|0	1,0	2,0	0,2	0,0	1,0	1,0	intronic	ncbi_100620583	-	-
NC_010443.5	123397	123397	C	T	SNP	.	70	1|1	1|1	.|.	.|.	.|.	0|1	0,1	0,2	0,0	0,0	0,0	1,0	intronic	ncbi_100620583	-	-
NC_010443.5	123413	123413	G	A	SNP	.	70	1|1	1|1	.|.	.|.	.|.	0|1	0,1	0,2	0,0	0,0	0,0	1,0	intronic	ncbi_100620583	-	-
NC_010443.5	123963	123963	C	T	SNP	.	23.6968	0|1	0|0	0|0	0|0	0|0	0|0	1,2	1,0	1,0	2,0	2,0	4,0	intronic	ncbi_100620583	-	-
NC_010443.5	123972	123972	G	A	SNP	.	23.6968	0|1	0|0	0|0	0|0	0|0	0|0	1,2	1,0	1,0	2,0	2,0	4,0	intronic	ncbi_100620583	-	-
NC_010443.5	124075	124075	TAAAA	TAAAAA	Insertion	.	25.2272	1|1	.|.	.|.	.|.	1|1	.|.	0,1	0,0	0,0	0,0	0,1	0,0	-	-	-	-
NC_010443.5	124317	124317	T	C	SNP	.	41.5278	0|0	0|0	0|1	.|.	0|0	0|1	2,0	2,0	1,1	0,0	1,0	1,2	intronic	ncbi_100620583	-	-
NC_010443.5	124328	124328	C	G	SNP	.	52	0|0	0|0	0|1	.|.	0|0	0|1	2,0	2,0	1,1	0,0	1,0	1,2	intronic	ncbi_100620583	-	-
NC_010443.5	124376	124376	T	A	SNP	.	54	0|0	0|0	0|1	.|.	.|.	0|1	2,0	1,0	1,1	0,0	0,0	1,2	intronic	ncbi_100620583	-	-
NC_010443.5	124480	124480	CAA	CAAA	Insertion	.	73	1|1	0|0	0|0	.|.	.|.	.|.	0,3	1,0	1,0	0,0	0,0	0,0	-	-	-	-
NC_010443.5	125106	125106	G	A	SNP	.	73	.|.	0|1	1|1	.|.	.|.	1|1	0,0	1,1	0,1	0,0	0,0	0,1	intronic	ncbi_100620583	-	-
NC_010443.5	125132	125132	A	G	SNP	.	34.1926	.|.	0|1	1|1	0|1	.|.	.|.	0,0	1,1	0,1	1,0	0,0	0,0	intronic	ncbi_100620583	-	-
NC_010443.5	125134	125134	T	C	SNP	.	22.2368	.|.	0|1	0|1	0|1	.|.	.|.	0,0	1,1	0,1	1,0	0,0	0,0	intronic	ncbi_100620583	-	-
NC_010443.5	125193	125193	C	T	SNP	.	35.9484	.|.	0|1	0|1	0|0	0|1	.|.	0,0	0,1	0,1	2,0	1,0	0,0	intronic	ncbi_100620583	-	-
NC_010443.5	125218	125218	T	G	SNP	.	60	.|.	1|1	1|1	0|0	.|.	.|.	0,0	0,1	0,1	4,0	0,0	0,0	intronic	ncbi_100620583	-	-
NC_010443.5	125278	125278	A	G	SNP	.	109	.|.	1|1	1|1	0|0	0|1	1|1	0,0	0,1	0,1	5,0	1,0	0,3	intronic	ncbi_100620583	-	-
NC_010443.5	125375	125375	A	C	SNP	.	25.2678	0|0	0|1	.|.	.|.	.|.	0|1	1,0	1,1	0,0	0,0	0,0	2,1	intronic	ncbi_100620583	-	-
NC_010443.5	125417	125417	T	C	SNP	.	263	1|1	1|1	.|.	1|1	.|.	1|1	0,1	0,2	0,0	0,3	0,0	0,3	intronic	ncbi_100620583	-	-
NC_010443.5	126395	126395	A	G	SNP	.	56	0|0	0|0	0|1	0|0	.|.	0|1	2,0	2,0	1,1	1,0	0,0	0,2	intronic	ncbi_100620583	-	-
NC_010443.5	126470	126470	T	G	SNP	.	116	0|1	.|.	.|.	1|1	1|1	0|1	1,3	0,0	0,0	0,1	0,1	2,0	intronic	ncbi_100620583	-	-
NC_010443.5	126636	126636	G	GA	Insertion	.	31.5512	0|1	.|.	.|.	.|.	1|1	.|.	1,2	0,0	0,0	0,0	0,1	0,0	intronic	ncbi_100620583	-	-
NC_010443.5	127005	127005	C	T	SNP	.	109	.|.	.|.	.|.	1|1	1|1	.|.	0,0	0,0	0,0	0,2	0,1	0,0	intronic	ncbi_100620583	-	-
NC_010443.5	127170	127170	C	A	SNP	.	56	0|0	0|0	.|.	.|.	.|.	1|1	1,0	1,0	0,0	0,0	0,0	0,3	intronic	ncbi_100620583	-	-
NC_010443.5	127434	127434	T	C	SNP	.	59	.|.	.|.	.|.	0|1	.|.	1|1	0,0	0,0	0,0	1,0	0,0	0,3	intronic	ncbi_100620583	-	-
NC_010443.5	127503	127503	T	C	SNP	.	68	1|1	.|.	0|1	1|1	.|.	.|.	0,2	0,0	2,0	0,1	0,0	0,0	intronic	ncbi_100620583	-	-
NC_010443.5	128259	128259	G	A	SNP	.	875	0|1	0|1	0|1	0|0	0|0	0|1	75,19	34,19	36,18	77,0	93,0	76,31	exonic	ncbi_100620583	synonymous SNV	ncbi_100620583:XM_021085502.1#NC_010443.5#121391:exon9:c.C2598T:p.H866H,ncbi_100620583:XM_021085513.1#NC_010443.5#121142:exon8:c.C2496T:p.H832H,ncbi_100620583:XM_021085518.1#NC_010443.5#121391:exon9:c.C2598T:p.H866H,ncbi_100620583:XM_021085506.1#NC_010443.5#121391:exon8:c.C2598T:p.H866H,ncbi_100620583:XM_021085507.1#NC_010443.5#121142:exon8:c.C2505T:p.H835H,ncbi_100620583:XM_021085520.1#NC_010443…
NC_010443.5	129798	129798	C	T	SNP	.	70	0|1	1|1	.|.	.|.	.|.	1|1	1,0	0,2	0,0	0,0	0,0	0,1	intronic	ncbi_100620583	-	-
NC_010443.5	129877	129877	G	A	SNP	.	116	.|.	1|1	.|.	.|.	.|.	1|1	0,0	0,2	0,0	0,0	0,0	0,2	intronic	ncbi_100620583	-	-
NC_010443.5	132771	132771	C	T	SNP	.	79	.|.	.|.	1|1	.|.	.|.	1|1	0,0	0,0	0,2	0,0	0,0	0,1	intronic	ncbi_100620583	-	-
NC_010443.5	132804	132804	G	A	SNP	.	79	.|.	.|.	1|1	.|.	.|.	1|1	0,0	0,0	0,2	0,0	0,0	0,1	intronic	ncbi_100620583	-	-
NC_010443.5	146090	146090	C	T	SNP	.	51	.|.	0|0	.|.	.|.	.|.	0|1	0,0	1,0	0,0	0,0	0,0	1,3	intronic	ncbi_100620583	-	-
NC_010443.5	146126	146126	A	C	SNP	.	51	.|.	0|0	.|.	.|.	.|.	0|1	0,0	1,0	0,0	0,0	0,0	1,3	intronic	ncbi_100620583	-	-
NC_010443.5	146135	146135	C	A	SNP	.	51	.|.	0|0	.|.	.|.	.|.	0|1	0,0	1,0	0,0	0,0	0,0	1,3	intronic	ncbi_100620583	-	-
NC_010443.5	147014	147014	T	C	SNP	.	203	1|1	1|1	.|.	1|1	1|1	0|0	0,1	0,3	0,0	0,1	0,2	5,0	intronic	ncbi_100620583	-	-
NC_010443.5	147539	147539	T	C	SNP	.	49.2145	1|1	.|.	.|.	.|.	1|1	.|.	0,1	0,0	0,0	0,0	0,1	0,0	intronic	ncbi_100620583	-	-
NC_010443.5	147612	147612	A	T	SNP	.	49.2145	1|1	.|.	.|.	.|.	1|1	.|.	0,1	0,0	0,0	0,0	0,1	0,0	intronic	ncbi_100620583	-	-
NC_010443.5	150134	150134	T	C	SNP	.	141	1|1	1|1	.|.	.|.	1|1	.|.	0,3	0,1	0,0	0,0	0,1	0,0	intronic	ncbi_100620583	-	-
NC_010443.5	153529	153529	G	A	SNP	.	34.9627	.|.	0|1	.|.	.|.	.|.	1|1	0,0	1,0	0,0	0,0	0,0	0,2	exonic	ncbi_100620583	nonsynonymous SNV	ncbi_100620583:XM_021085519.1#NC_010443.5#151426:exon5:c.C2074T:p.R692C,
NC_010443.5	153559	153559	A	G	SNP	.	79	.|.	1|1	.|.	.|.	.|.	1|1	0,0	0,1	0,0	0,0	0,0	0,2	exonic	ncbi_100620583	nonsynonymous SNV	ncbi_100620583:XM_021085519.1#NC_010443.5#151426:exon5:c.T2044C:p.C682R,
NC_010443.5	159982	159982	A	G	SNP	.	33.7105	.|.	.|.	.|.	.|.	0|0	1|1	0,0	0,0	0,0	0,0	2,0	0,2	intronic	ncbi_100620583	-	-
NC_010443.5	160556	160556	T	C	SNP	.	42.2146	1|1	.|.	.|.	.|.	.|.	.|.	0,2	0,0	0,0	0,0	0,0	0,0	intronic	ncbi_100620583	-	-
NC_010443.5	163626	163626	T	C	SNP	.	42.2146	.|.	.|.	.|.	.|.	1|1	.|.	0,0	0,0	0,0	0,0	0,2	0,0	intronic	ncbi_100620583	-	-
NC_010443.5	163631	163631	T	C	SNP	.	42.2146	.|.	.|.	.|.	.|.	1|1	.|.	0,0	0,0	0,0	0,0	0,2	0,0	intronic	ncbi_100620583	-	-
NC_010443.5	163638	163638	T	C	SNP	.	42.2146	.|.	.|.	.|.	.|.	1|1	.|.	0,0	0,0	0,0	0,0	0,2	0,0	intronic	ncbi_100620583	-	-
NC_010443.5	163639	163639	T	C	SNP	.	42.2146	.|.	.|.	.|.	.|.	1|1	.|.	0,0	0,0	0,0	0,0	0,2	0,0	intronic	ncbi_100620583	-	-
NC_010443.5	165245	165245	T	C	SNP	.	42.2146	.|.	.|.	.|.	1|1	.|.	.|.	0,0	0,0	0,0	0,2	0,0	0,0	intronic	ncbi_100620583	-	-
NC_010443.5	165254	165254	T	C	SNP	.	42.2146	.|.	.|.	.|.	1|1	.|.	.|.	0,0	0,0	0,0	0,2	0,0	0,0	intronic	ncbi_100620583	-	-
NC_010443.5	174099	174099	T	G	SNP	.	749	0|1	0|1	0|1	0|0	0|0	0|1	87,12	49,20	55,29	69,0	78,0	77,42	exonic	ncbi_100620583	nonsynonymous SNV	ncbi_100620583:XM_021085502.1#NC_010443.5#121391:exon2:c.A1636C:p.T546P,ncbi_100620583:XM_021085519.1#NC_010443.5#151426:exon2:c.A1636C:p.T546P,ncbi_100620583:XM_021085513.1#NC_010443.5#121142:exon2:c.A1636C:p.T546P,ncbi_100620583:XM_021085518.1#NC_010443.5#121391:exon2:c.A1636C:p.T546P,ncbi_100620583:XM_021085506.1#NC_010443.5#121391:exon1:c.A1636C:p.T546P,ncbi_100620583:XM_021085507.1#NC_010443…
NC_010443.5	174323	174323	T	C	SNP	.	478	0|1	0|1	0|1	0|0	0|0	0|1	44,8	26,11	29,10	68,0	56,1	58,21	exonic	ncbi_100620583	nonsynonymous SNV	ncbi_100620583:XM_021085502.1#NC_010443.5#121391:exon2:c.A1412G:p.Q471R,ncbi_100620583:XM_021085519.1#NC_010443.5#151426:exon2:c.A1412G:p.Q471R,ncbi_100620583:XM_021085513.1#NC_010443.5#121142:exon2:c.A1412G:p.Q471R,ncbi_100620583:XM_021085518.1#NC_010443.5#121391:exon2:c.A1412G:p.Q471R,ncbi_100620583:XM_021085506.1#NC_010443.5#121391:exon1:c.A1412G:p.Q471R,ncbi_100620583:XM_021085507.1#NC_010443…
NC_010443.5	174328	174328	G	A	SNP	.	191	0|1	0|1	0|1	0|0	0|0	0|1	51,10	26,6	33,7	69,0	58,0	65,11	exonic	ncbi_100620583	synonymous SNV	ncbi_100620583:XM_021085502.1#NC_010443.5#121391:exon2:c.C1407T:p.S469S,ncbi_100620583:XM_021085519.1#NC_010443.5#151426:exon2:c.C1407T:p.S469S,ncbi_100620583:XM_021085513.1#NC_010443.5#121142:exon2:c.C1407T:p.S469S,ncbi_100620583:XM_021085518.1#NC_010443.5#121391:exon2:c.C1407T:p.S469S,ncbi_100620583:XM_021085506.1#NC_010443.5#121391:exon1:c.C1407T:p.S469S,ncbi_100620583:XM_021085507.1#NC_010443…
NC_010443.5	174348	174348	T	C	SNP	.	589	0|1	0|1	0|1	0|0	0|0	0|1	42,9	20,13	22,12	52,1	46,3	43,18	exonic	ncbi_100620583	nonsynonymous SNV	ncbi_100620583:XM_021085502.1#NC_010443.5#121391:exon2:c.A1387G:p.M463V,ncbi_100620583:XM_021085519.1#NC_010443.5#151426:exon2:c.A1387G:p.M463V,ncbi_100620583:XM_021085513.1#NC_010443.5#121142:exon2:c.A1387G:p.M463V,ncbi_100620583:XM_021085518.1#NC_010443.5#121391:exon2:c.A1387G:p.M463V,ncbi_100620583:XM_021085506.1#NC_010443.5#121391:exon1:c.A1387G:p.M463V,ncbi_100620583:XM_021085507.1#NC_010443…
NC_010443.5	174367	174367	T	C	SNP	.	999	0|1	0|1	0|1	0|0	0|1	0|1	31,9	12,13	7,19	44,1	25,14	18,39	exonic	ncbi_100620583	synonymous SNV	ncbi_100620583:XM_021085502.1#NC_010443.5#121391:exon2:c.A1368G:p.A456A,ncbi_100620583:XM_021085519.1#NC_010443.5#151426:exon2:c.A1368G:p.A456A,ncbi_100620583:XM_021085513.1#NC_010443.5#121142:exon2:c.A1368G:p.A456A,ncbi_100620583:XM_021085518.1#NC_010443.5#121391:exon2:c.A1368G:p.A456A,ncbi_100620583:XM_021085506.1#NC_010443.5#121391:exon1:c.A1368G:p.A456A,ncbi_100620583:XM_021085507.1#NC_010443…
NC_010443.5	174368	174368	G	T	SNP	.	152	0|1	0|1	0|1	0|1	0|1	0|0	33,4	18,3	22,5	35,5	36,5	39,4	exonic	ncbi_100620583	nonsynonymous SNV	ncbi_100620583:XM_021085502.1#NC_010443.5#121391:exon2:c.C1367A:p.A456E,ncbi_100620583:XM_021085519.1#NC_010443.5#151426:exon2:c.C1367A:p.A456E,ncbi_100620583:XM_021085513.1#NC_010443.5#121142:exon2:c.C1367A:p.A456E,ncbi_100620583:XM_021085518.1#NC_010443.5#121391:exon2:c.C1367A:p.A456E,ncbi_100620583:XM_021085506.1#NC_010443.5#121391:exon1:c.C1367A:p.A456E,ncbi_100620583:XM_021085507.1#NC_010443…
NC_010443.5	174488	174488	C	T	SNP	.	140	0|0	0|1	0|0	0|0	0|0	0|0	23,3	12,8	17,0	26,0	30,0	38,2	exonic	ncbi_100620583	nonsynonymous SNV	ncbi_100620583:XM_021085502.1#NC_010443.5#121391:exon2:c.G1247A:p.C416Y,ncbi_100620583:XM_021085519.1#NC_010443.5#151426:exon2:c.G1247A:p.C416Y,ncbi_100620583:XM_021085513.1#NC_010443.5#121142:exon2:c.G1247A:p.C416Y,ncbi_100620583:XM_021085518.1#NC_010443.5#121391:exon2:c.G1247A:p.C416Y,ncbi_100620583:XM_021085506.1#NC_010443.5#121391:exon1:c.G1247A:p.C416Y,ncbi_100620583:XM_021085507.1#NC_010443…
NC_010443.5	174503	174503	T	C	SNP	.	108	0|0	0|0	0|1	0|0	0|0	0|1	20,1	25,0	10,4	26,0	15,0	30,5	exonic	ncbi_100620583	nonsynonymous SNV	ncbi_100620583:XM_021085502.1#NC_010443.5#121391:exon2:c.A1232G:p.Q411R,ncbi_100620583:XM_021085519.1#NC_010443.5#151426:exon2:c.A1232G:p.Q411R,ncbi_100620583:XM_021085513.1#NC_010443.5#121142:exon2:c.A1232G:p.Q411R,ncbi_100620583:XM_021085518.1#NC_010443.5#121391:exon2:c.A1232G:p.Q411R,ncbi_100620583:XM_021085506.1#NC_010443.5#121391:exon1:c.A1232G:p.Q411R,ncbi_100620583:XM_021085507.1#NC_010443…
NC_010443.5	174539	174539	T	C	SNP	.	145	0|0	0|0	0|1	0|0	0|0	0|1	25,1	1,0	7,6	25,1	20,1	19,4	exonic	ncbi_100620583	nonsynonymous SNV	ncbi_100620583:XM_021085502.1#NC_010443.5#121391:exon2:c.A1196G:p.Q399R,ncbi_100620583:XM_021085519.1#NC_010443.5#151426:exon2:c.A1196G:p.Q399R,ncbi_100620583:XM_021085513.1#NC_010443.5#121142:exon2:c.A1196G:p.Q399R,ncbi_100620583:XM_021085518.1#NC_010443.5#121391:exon2:c.A1196G:p.Q399R,ncbi_100620583:XM_021085506.1#NC_010443.5#121391:exon1:c.A1196G:p.Q399R,ncbi_100620583:XM_021085507.1#NC_010443…
NC_010443.5	174560	174560	C	T	SNP	.	115	0|0	.|.	0|1	0|0	0|0	0|1	28,0	0,0	9,7	36,0	21,0	15,2	exonic	ncbi_100620583	nonsynonymous SNV	ncbi_100620583:XM_021085502.1#NC_010443.5#121391:exon2:c.G1175A:p.C392Y,ncbi_100620583:XM_021085519.1#NC_010443.5#151426:exon2:c.G1175A:p.C392Y,ncbi_100620583:XM_021085513.1#NC_010443.5#121142:exon2:c.G1175A:p.C392Y,ncbi_100620583:XM_021085518.1#NC_010443.5#121391:exon2:c.G1175A:p.C392Y,ncbi_100620583:XM_021085506.1#NC_010443.5#121391:exon1:c.G1175A:p.C392Y,ncbi_100620583:XM_021085507.1#NC_010443…
NC_010443.5	174564	174564	C	T	SNP	.	183	0|0	0|0	0|1	0|0	0|1	0|1	28,0	2,0	9,5	43,0	19,4	18,5	exonic	ncbi_100620583	nonsynonymous SNV	ncbi_100620583:XM_021085502.1#NC_010443.5#121391:exon2:c.G1171A:p.V391M,ncbi_100620583:XM_021085519.1#NC_010443.5#151426:exon2:c.G1171A:p.V391M,ncbi_100620583:XM_021085513.1#NC_010443.5#121142:exon2:c.G1171A:p.V391M,ncbi_100620583:XM_021085518.1#NC_010443.5#121391:exon2:c.G1171A:p.V391M,ncbi_100620583:XM_021085506.1#NC_010443.5#121391:exon1:c.G1171A:p.V391M,ncbi_100620583:XM_021085507.1#NC_010443…
NC_010443.5	174575	174575	T	C	SNP	.	34.7121	0|0	0|0	0|0	0|0	0|0	0|1	27,1	3,0	15,1	41,1	18,0	19,5	exonic	ncbi_100620583	nonsynonymous SNV	ncbi_100620583:XM_021085502.1#NC_010443.5#121391:exon2:c.A1160G:p.Q387R,ncbi_100620583:XM_021085519.1#NC_010443.5#151426:exon2:c.A1160G:p.Q387R,ncbi_100620583:XM_021085513.1#NC_010443.5#121142:exon2:c.A1160G:p.Q387R,ncbi_100620583:XM_021085518.1#NC_010443.5#121391:exon2:c.A1160G:p.Q387R,ncbi_100620583:XM_021085506.1#NC_010443.5#121391:exon1:c.A1160G:p.Q387R,ncbi_100620583:XM_021085507.1#NC_010443…
NC_010443.5	174579	174579	T	C	SNP	.	555	0|1	0|1	0|1	0|0	0|1	0|1	29,4	1,2	3,5	44,1	11,8	6,17	exonic	ncbi_100620583	nonsynonymous SNV	ncbi_100620583:XM_021085502.1#NC_010443.5#121391:exon2:c.A1156G:p.R386G,ncbi_100620583:XM_021085519.1#NC_010443.5#151426:exon2:c.A1156G:p.R386G,ncbi_100620583:XM_021085513.1#NC_010443.5#121142:exon2:c.A1156G:p.R386G,ncbi_100620583:XM_021085518.1#NC_010443.5#121391:exon2:c.A1156G:p.R386G,ncbi_100620583:XM_021085506.1#NC_010443.5#121391:exon1:c.A1156G:p.R386G,ncbi_100620583:XM_021085507.1#NC_010443…
NC_010443.5	174596	174596	T	C	SNP	.	337	0|0	0|1	0|1	0|0	0|1	0|1	26,0	1,4	8,4	40,0	14,7	23,6	exonic	ncbi_100620583	nonsynonymous SNV	ncbi_100620583:XM_021085502.1#NC_010443.5#121391:exon2:c.A1139G:p.Y380C,ncbi_100620583:XM_021085519.1#NC_010443.5#151426:exon2:c.A1139G:p.Y380C,ncbi_100620583:XM_021085513.1#NC_010443.5#121142:exon2:c.A1139G:p.Y380C,ncbi_100620583:XM_021085518.1#NC_010443.5#121391:exon2:c.A1139G:p.Y380C,ncbi_100620583:XM_021085506.1#NC_010443.5#121391:exon1:c.A1139G:p.Y380C,ncbi_100620583:XM_021085507.1#NC_010443…
NC_010443.5	174600	174600	T	C	SNP	.	154	0|0	0|0	0|1	0|0	0|0	0|1	34,0	5,0	11,2	47,0	24,1	20,14	exonic	ncbi_100620583	nonsynonymous SNV	ncbi_100620583:XM_021085502.1#NC_010443.5#121391:exon2:c.A1135G:p.M379V,ncbi_100620583:XM_021085519.1#NC_010443.5#151426:exon2:c.A1135G:p.M379V,ncbi_100620583:XM_021085513.1#NC_010443.5#121142:exon2:c.A1135G:p.M379V,ncbi_100620583:XM_021085518.1#NC_010443.5#121391:exon2:c.A1135G:p.M379V,ncbi_100620583:XM_021085506.1#NC_010443.5#121391:exon1:c.A1135G:p.M379V,ncbi_100620583:XM_021085507.1#NC_010443…
NC_010443.5	174611	174611	C	T	SNP	.	801	0|1	0|1	0|1	0|0	0|1	0|1	40,8	5,3	8,8	53,0	16,16	10,27	exonic	ncbi_100620583	nonsynonymous SNV	ncbi_100620583:XM_021085502.1#NC_010443.5#121391:exon2:c.G1124A:p.R375Q,ncbi_100620583:XM_021085519.1#NC_010443.5#151426:exon2:c.G1124A:p.R375Q,ncbi_100620583:XM_021085513.1#NC_010443.5#121142:exon2:c.G1124A:p.R375Q,ncbi_100620583:XM_021085518.1#NC_010443.5#121391:exon2:c.G1124A:p.R375Q,ncbi_100620583:XM_021085506.1#NC_010443.5#121391:exon1:c.G1124A:p.R375Q,ncbi_100620583:XM_021085507.1#NC_010443…
NC_010443.5	174694	174694	A	G	SNP	.	379	0|0	0|1	0|0	0|0	0|0	0|1	53,0	22,8	36,0	64,0	50,0	54,28	exonic	ncbi_100620583	synonymous SNV	ncbi_100620583:XM_021085502.1#NC_010443.5#121391:exon2:c.T1041C:p.P347P,ncbi_100620583:XM_021085519.1#NC_010443.5#151426:exon2:c.T1041C:p.P347P,ncbi_100620583:XM_021085513.1#NC_010443.5#121142:exon2:c.T1041C:p.P347P,ncbi_100620583:XM_021085518.1#NC_010443.5#121391:exon2:c.T1041C:p.P347P,ncbi_100620583:XM_021085506.1#NC_010443.5#121391:exon1:c.T1041C:p.P347P,ncbi_100620583:XM_021085507.1#NC_010443…
NC_010443.5	174723	174723	G	T	SNP	.	646	0|0	0|1	0|1	0|0	0|0	0|1	49,4	26,10	16,14	51,0	49,0	49,40	exonic	ncbi_100620583	nonsynonymous SNV	ncbi_100620583:XM_021085502.1#NC_010443.5#121391:exon2:c.C1012A:p.H338N,ncbi_100620583:XM_021085519.1#NC_010443.5#151426:exon2:c.C1012A:p.H338N,ncbi_100620583:XM_021085513.1#NC_010443.5#121142:exon2:c.C1012A:p.H338N,ncbi_100620583:XM_021085518.1#NC_010443.5#121391:exon2:c.C1012A:p.H338N,ncbi_100620583:XM_021085506.1#NC_010443.5#121391:exon1:c.C1012A:p.H338N,ncbi_100620583:XM_021085507.1#NC_010443…
NC_010443.5	175279	175279	T	C	SNP	.	999	0|1	0|1	0|1	1|1	1|1	0|1	10,48	19,14	35,22	0,65	0,54	75,13	exonic	ncbi_100620583	synonymous SNV	ncbi_100620583:XM_021085502.1#NC_010443.5#121391:exon2:c.A456G:p.T152T,ncbi_100620583:XM_021085519.1#NC_010443.5#151426:exon2:c.A456G:p.T152T,ncbi_100620583:XM_021085513.1#NC_010443.5#121142:exon2:c.A456G:p.T152T,ncbi_100620583:XM_021085518.1#NC_010443.5#121391:exon2:c.A456G:p.T152T,ncbi_100620583:XM_021085506.1#NC_010443.5#121391:exon1:c.A456G:p.T152T,ncbi_100620583:XM_021085507.1#NC_010443.5#12…
NC_010443.5	175371	175371	T	G	SNP	.	819	0|1	0|1	0|1	0|0	0|0	0|1	49,11	17,13	24,21	52,0	42,0	56,44	exonic	ncbi_100620583	nonsynonymous SNV	ncbi_100620583:XM_021085502.1#NC_010443.5#121391:exon2:c.A364C:p.N122H,ncbi_100620583:XM_021085519.1#NC_010443.5#151426:exon2:c.A364C:p.N122H,ncbi_100620583:XM_021085513.1#NC_010443.5#121142:exon2:c.A364C:p.N122H,ncbi_100620583:XM_021085518.1#NC_010443.5#121391:exon2:c.A364C:p.N122H,ncbi_100620583:XM_021085506.1#NC_010443.5#121391:exon1:c.A364C:p.N122H,ncbi_100620583:XM_021085507.1#NC_010443.5#12…
NC_010443.5	175450	175450	C	T	SNP	.	826	0|1	0|1	0|1	0|0	0|0	0|1	48,11	18,13	30,21	65,0	55,0	81,64	exonic	ncbi_100620583	synonymous SNV	ncbi_100620583:XM_021085502.1#NC_010443.5#121391:exon2:c.G285A:p.Q95Q,ncbi_100620583:XM_021085519.1#NC_010443.5#151426:exon2:c.G285A:p.Q95Q,ncbi_100620583:XM_021085513.1#NC_010443.5#121142:exon2:c.G285A:p.Q95Q,ncbi_100620583:XM_021085518.1#NC_010443.5#121391:exon2:c.G285A:p.Q95Q,ncbi_100620583:XM_021085506.1#NC_010443.5#121391:exon1:c.G285A:p.Q95Q,ncbi_100620583:XM_021085507.1#NC_010443.5#121142:…
NC_010443.5	177414	177414	A	C	SNP	.	42.2146	.|.	.|.	1|1	.|.	.|.	.|.	0,0	0,0	0,2	0,0	0,0	0,0	intronic	ncbi_100620583	-	-
NC_010443.5	183101	183101	AC	A	Deletion	.	25.2272	.|.	.|.	1|1	.|.	.|.	.|.	0,0	0,0	0,2	0,0	0,0	0,0	-	-	-	-
NC_010443.5	184591	184591	TATAA	TA	Deletion	.	27.9632	.|.	.|.	0|1	.|.	.|.	0|0	0,0	0,0	0,1	0,0	0,0	2,0	-	-	-	-
NC_010443.5	184804	184804	GCCC	GCC	Deletion	.	23.5011	0|0	.|.	.|.	0|0	.|.	0|1	1,0	0,0	0,0	6,0	0,0	0,2	-	-	-	-
NC_010443.5	184945	184945	A	G	SNP	.	32.1826	.|.	0|0	0|0	.|.	.|.	0|1	0,0	1,0	1,0	0,0	0,0	0,2	intronic	ncbi_100620583	-	-
NC_010443.5	185019	185019	C	T	SNP	.	32.1804	.|.	0|0	0|0	.|.	.|.	0|1	0,0	1,0	1,0	0,0	0,0	0,2	intronic	ncbi_100620583	-	-
NC_010443.5	185129	185129	T	C	SNP	.	96	0|0	0|0	0|0	.|.	.|.	1|1	1,0	1,0	1,0	0,0	0,0	0,4	intronic	ncbi_100620583	-	-
NC_010443.5	185304	185304	G	A	SNP	.	22.3242	0|0	.|.	.|.	.|.	.|.	0|1	1,0	0,0	0,0	0,0	0,0	3,2	intronic	ncbi_100620583	-	-
NC_010443.5	185566	185566	G	A	SNP	.	25.1454	0|1	0|0	0|0	0|0	.|.	0|1	0,1	5,0	1,0	1,0	0,0	2,1	intronic	ncbi_100620583	-	-
NC_010443.5	185845	185845	G	A	SNP	.	58	0|1	0|0	0|1	.|.	0|0	.|.	1,1	5,0	1,2	0,0	2,0	0,0	intronic	ncbi_100620583	-	-
NC_010443.5	185865	185865	A	C	SNP	.	58	0|1	0|0	0|1	.|.	0|0	.|.	1,1	5,0	1,2	0,0	2,0	0,0	intronic	ncbi_100620583	-	-
NC_010443.5	186031	186031	T	C	SNP	.	32.9521	0|1	.|.	0|1	.|.	0|0	.|.	0,1	0,0	1,1	0,0	2,0	0,0	intronic	ncbi_100620583	-	-
NC_010443.5	186732	186732	T	C	SNP	.	30.7722	0|1	0|0	0|1	0|0	0|1	0|0	3,1	3,0	4,1	5,0	10,2	14,0	UTR5	ncbi_100620583(XM_021085520.1#NC_010443.5#121142:c.-10998A>G,XM_021085507.1#NC_010443.5#121142:c.-10998A>G,XM_021085513.1#NC_010443.5#121142:c.-10998A>G,XM_021085510.1#NC_010443.5#121391:c.-10998A>G,XM_021085516.1#NC_010443.5#121391:c.-10998A>G,XM_021085519.1#NC_010443.5#151426:c.-10998A>G)	-	-
NC_010443.5	199541	199541	G	T	SNP	.	45.7257	0|0	0|1	.|.	0|0	0|0	0|0	1,0	1,3	0,0	3,0	8,0	3,0	intronic	ncbi_100620481	-	-
NC_010443.5	199915	199915	C	T	SNP	.	130	0|0	0|0	0|1	0|0	0|0	0|1	2,0	1,0	1,2	9,0	8,0	13,4	UTR5	ncbi_100620481(XM_003353151.4#NC_010443.5#198814:c.-211C>T,XM_013992416.2#NC_010443.5#198814:c.-211C>T,XM_021085522.1#NC_010443.5#198814:c.-211C>T,XM_005659096.3#NC_010443.5#198816:c.-211C>T)	-	-
NC_010443.5	199954	199954	C	T	SNP	.	26.4391	0|0	.|.	0|0	0|0	0|1	0|0	2,0	0,0	4,0	9,0	8,3	15,0	UTR5	ncbi_100620481(XM_003353151.4#NC_010443.5#198814:c.-172C>T,XM_013992416.2#NC_010443.5#198814:c.-172C>T,XM_021085522.1#NC_010443.5#198814:c.-172C>T,XM_005659096.3#NC_010443.5#198816:c.-172C>T)	-	-
NC_010443.5	199999	199999	A	C	SNP	.	300	0|1	.|.	0|1	0|0	0|0	0|1	4,1	0,0	1,7	8,0	9,0	7,7	UTR5	ncbi_100620481(XM_003353151.4#NC_010443.5#198814:c.-127A>C,XM_013992416.2#NC_010443.5#198814:c.-127A>C,XM_021085522.1#NC_010443.5#198814:c.-127A>C,XM_005659096.3#NC_010443.5#198816:c.-127A>C)	-	-
NC_010443.5	200116	200116	G	T	SNP	.	319	0|1	.|.	1|1	0|0	0|0	0|1	11,1	0,0	0,5	9,0	9,0	11,10	UTR5	ncbi_100620481(XM_003353151.4#NC_010443.5#198814:c.-10G>T,XM_013992416.2#NC_010443.5#198814:c.-10G>T,XM_021085522.1#NC_010443.5#198814:c.-10G>T,XM_005659096.3#NC_010443.5#198816:c.-10G>T)	-	-
NC_010443.5	201525	201525	C	G	SNP	.	23.9249	0|0	0|0	.|.	0|0	0|0	0|1	1,0	1,0	0,0	2,0	1,0	0,1	intronic	ncbi_100620481	-	-
NC_010443.5	201738	201738	C	T	SNP	.	116	0|0	0|1	0|1	0|0	0|0	0|0	10,0	1,2	1,4	13,0	25,0	12,0	exonic	ncbi_100620481	synonymous SNV	ncbi_100620481:XM_013992416.2#NC_010443.5#198814:exon5:c.C540T:p.D180D,ncbi_100620481:XM_021085522.1#NC_010443.5#198814:exon5:c.C540T:p.D180D,ncbi_100620481:XM_003353151.4#NC_010443.5#198814:exon5:c.C540T:p.D180D,ncbi_100620481:XM_005659096.3#NC_010443.5#198816:exon5:c.C540T:p.D180D,
NC_010443.5	204616	204616	T	C	SNP	.	173	0|0	0|1	0|1	0|0	0|0	0|1	1,0	5,3	1,1	27,0	6,0	6,5	exonic	ncbi_100620481	synonymous SNV	ncbi_100620481:XM_013992416.2#NC_010443.5#198814:exon8:c.T918C:p.N306N,ncbi_100620481:XM_021085522.1#NC_010443.5#198814:exon8:c.T918C:p.N306N,ncbi_100620481:XM_003353151.4#NC_010443.5#198814:exon8:c.T918C:p.N306N,ncbi_100620481:XM_005659096.3#NC_010443.5#198816:exon8:c.T918C:p.N306N,
NC_010443.5	204673	204673	T	C	SNP	.	118	0|0	0|1	0|1	0|0	0|0	0|1	3,0	5,3	2,1	24,0	14,0	7,3	exonic	ncbi_100620481	synonymous SNV	ncbi_100620481:XM_013992416.2#NC_010443.5#198814:exon8:c.T975C:p.C325C,ncbi_100620481:XM_021085522.1#NC_010443.5#198814:exon8:c.T975C:p.C325C,ncbi_100620481:XM_003353151.4#NC_010443.5#198814:exon8:c.T975C:p.C325C,ncbi_100620481:XM_005659096.3#NC_010443.5#198816:exon8:c.T975C:p.C325C,
NC_010443.5	204890	204890	T	C	SNP	.	99	0|0	0|1	0|0	0|0	0|0	0|1	1,0	2,3	2,0	17,0	15,0	4,2	exonic	ncbi_100620481	synonymous SNV	ncbi_100620481:XM_013992416.2#NC_010443.5#198814:exon9:c.T1077C:p.Y359Y,ncbi_100620481:XM_021085522.1#NC_010443.5#198814:exon9:c.T1077C:p.Y359Y,ncbi_100620481:XM_003353151.4#NC_010443.5#198814:exon9:c.T1077C:p.Y359Y,ncbi_100620481:XM_005659096.3#NC_010443.5#198816:exon9:c.T1077C:p.Y359Y,
NC_010443.5	206722	206722	G	A	SNP	.	999	1|1	0|1	0|1	1|1	1|1	0|1	0,23	3,6	1,5	0,18	0,24	5,20	exonic	ncbi_100620481	synonymous SNV	ncbi_100620481:XM_013992416.2#NC_010443.5#198814:exon10:c.G1566A:p.A522A,ncbi_100620481:XM_021085522.1#NC_010443.5#198814:exon10:c.G1566A:p.A522A,ncbi_100620481:XM_003353151.4#NC_010443.5#198814:exon10:c.G1566A:p.A522A,ncbi_100620481:XM_005659096.3#NC_010443.5#198816:exon10:c.G1566A:p.A522A,
NC_010443.5	206753	206753	A	G	SNP	.	23.9074	0|1	0|0	0|0	0|0	0|0	0|0	16,4	7,0	5,0	11,0	29,0	30,0	exonic	ncbi_100620481	nonsynonymous SNV	ncbi_100620481:XM_013992416.2#NC_010443.5#198814:exon10:c.A1597G:p.T533A,ncbi_100620481:XM_021085522.1#NC_010443.5#198814:exon10:c.A1597G:p.T533A,ncbi_100620481:XM_003353151.4#NC_010443.5#198814:exon10:c.A1597G:p.T533A,ncbi_100620481:XM_005659096.3#NC_010443.5#198816:exon10:c.A1597G:p.T533A,
NC_010443.5	206865	206865	C	T	SNP	.	64	0|0	0|1	0|0	0|0	0|0	0|1	17,0	6,3	7,0	19,0	30,0	26,3	exonic	ncbi_100620481	nonsynonymous SNV	ncbi_100620481:XM_013992416.2#NC_010443.5#198814:exon10:c.C1709T:p.T570M,ncbi_100620481:XM_021085522.1#NC_010443.5#198814:exon10:c.C1709T:p.T570M,ncbi_100620481:XM_003353151.4#NC_010443.5#198814:exon10:c.C1709T:p.T570M,ncbi_100620481:XM_005659096.3#NC_010443.5#198816:exon10:c.C1709T:p.T570M,
NC_010443.5	207073	207073	C	T	SNP	.	316	0|1	0|1	0|1	0|0	0|0	0|1	19,3	18,4	3,4	23,0	37,0	19,8	exonic	ncbi_100620481	synonymous SNV	ncbi_100620481:XM_013992416.2#NC_010443.5#198814:exon10:c.C1917T:p.A639A,ncbi_100620481:XM_021085522.1#NC_010443.5#198814:exon10:c.C1917T:p.A639A,ncbi_100620481:XM_003353151.4#NC_010443.5#198814:exon10:c.C1917T:p.A639A,ncbi_100620481:XM_005659096.3#NC_010443.5#198816:exon10:c.C1917T:p.A639A,
NC_010443.5	207748	207748	T	C	SNP	.	460	1|1	1|1	.|.	1|1	1|1	.|.	0,5	0,1	0,0	0,5	0,2	0,0	intronic	ncbi_100620481	-	-
NC_010443.5	208963	208963	TGG	TG	Deletion	.	62	1|1	.|.	.|.	.|.	.|.	.|.	0,3	0,0	0,0	0,0	0,0	0,0	-	-	-	-
NC_010443.5	209495	209495	GA	GACCA	Insertion	.	485	1|1	1|1	.|.	1|1	0|1	0|1	0,1	0,2	0,0	0,5	1,2	1,0	-	-	-	-
NC_010443.5	209702	209702	T	C	SNP	.	362	.|.	1|1	.|.	1|1	1|1	.|.	0,0	0,2	0,0	0,6	0,5	0,0	UTR3	ncbi_100620481(XM_003353151.4#NC_010443.5#198814:c.*294T>C,XM_013992416.2#NC_010443.5#198814:c.*294T>C,XM_021085522.1#NC_010443.5#198814:c.*294T>C)	-	-
NC_010443.5	209872	209872	T	C	SNP	.	170	0|1	.|.	0|0	1|1	0|0	0|0	1,3	0,0	2,0	0,5	1,0	3,0	UTR3	ncbi_100620481(XM_003353151.4#NC_010443.5#198814:c.*464T>C,XM_013992416.2#NC_010443.5#198814:c.*464T>C,XM_021085522.1#NC_010443.5#198814:c.*464T>C)	-	-
NC_010443.5	210018	210018	T	C	SNP	.	25.6083	0|0	.|.	0|0	0|1	.|.	0|0	4,0	0,0	1,0	1,2	0,0	1,0	UTR3	ncbi_100620481(XM_003353151.4#NC_010443.5#198814:c.*610T>C,XM_013992416.2#NC_010443.5#198814:c.*610T>C,XM_021085522.1#NC_010443.5#198814:c.*610T>C)	-	-
NC_010443.5	210415	210415	T	C	SNP	.	314	.|.	1|1	1|1	.|.	1|1	1|1	0,0	0,3	0,1	0,0	0,5	0,2	UTR3	ncbi_100620481(XM_003353151.4#NC_010443.5#198814:c.*1007T>C,XM_013992416.2#NC_010443.5#198814:c.*1007T>C,XM_021085522.1#NC_010443.5#198814:c.*1007T>C)	-	-
NC_010443.5	210439	210439	T	C	SNP	.	410	1|1	1|1	1|1	1|1	1|1	1|1	0,1	0,4	0,1	0,1	0,3	0,2	UTR3	ncbi_100620481(XM_003353151.4#NC_010443.5#198814:c.*1031T>C,XM_013992416.2#NC_010443.5#198814:c.*1031T>C,XM_021085522.1#NC_010443.5#198814:c.*1031T>C)	-	-
NC_010443.5	210487	210487	C	T	SNP	.	20.9056	0|0	0|1	0|0	0|0	0|0	0|1	1,0	0,1	1,0	1,0	3,0	3,1	UTR3	ncbi_100620481(XM_003353151.4#NC_010443.5#198814:c.*1079C>T,XM_013992416.2#NC_010443.5#198814:c.*1079C>T,XM_021085522.1#NC_010443.5#198814:c.*1079C>T)	-	-
NC_010443.5	210497	210497	A	G	SNP	.	331	1|1	1|1	.|.	1|1	1|1	1|1	0,1	0,1	0,0	0,1	0,3	0,4	UTR3	ncbi_100620481(XM_003353151.4#NC_010443.5#198814:c.*1089A>G,XM_013992416.2#NC_010443.5#198814:c.*1089A>G,XM_021085522.1#NC_010443.5#198814:c.*1089A>G)	-	-
NC_010443.5	210783	210783	A	G	SNP	.	105	1|1	.|.	0|1	0|0	0|0	0|0	0,4	0,0	0,1	1,0	6,0	1,0	UTR3	ncbi_100620481(XM_003353151.4#NC_010443.5#198814:c.*1375A>G,XM_013992416.2#NC_010443.5#198814:c.*1375A>G,XM_021085522.1#NC_010443.5#198814:c.*1375A>G)	-	-
NC_010443.5	210976	210976	T	C	SNP	.	89	0|0	.|.	0|0	1|1	0|1	.|.	4,0	0,0	1,0	0,2	2,2	0,0	UTR3	ncbi_100620481(XM_003353151.4#NC_010443.5#198814:c.*1568T>C,XM_013992416.2#NC_010443.5#198814:c.*1568T>C,XM_021085522.1#NC_010443.5#198814:c.*1568T>C)	-	-
NC_010443.5	214453	214453	T	C	SNP	.	88	.|.	.|.	.|.	.|.	.|.	1|1	0,0	0,0	0,0	0,0	0,0	0,4	intergenic	ncbi_100620481(dist=3107),ncbi_110259813(dist=10260)	-	-
NC_010443.5	214461	214461	T	C	SNP	.	88	.|.	.|.	.|.	.|.	.|.	1|1	0,0	0,0	0,0	0,0	0,0	0,4	intergenic	ncbi_100620481(dist=3115),ncbi_110259813(dist=10252)	-	-
NC_010443.5	281021	281021	T	C	SNP	.	35.2156	.|.	.|.	.|.	.|.	.|.	1|1	0,0	0,0	0,0	0,0	0,0	0,1	intergenic	ncbi_110259813(dist=52371),ncbi_110259815(dist=98674)	-	-
NC_010443.5	282953	282953	T	C	SNP	.	67	.|.	.|.	.|.	.|.	1|1	.|.	0,0	0,0	0,0	0,0	0,3	0,0	intergenic	ncbi_110259813(dist=54303),ncbi_110259815(dist=96742)	-	-
NC_010443.5	283802	283802	G	A	SNP	.	49.2145	1|1	.|.	.|.	.|.	1|1	.|.	0,1	0,0	0,0	0,0	0,1	0,0	intergenic	ncbi_110259813(dist=55152),ncbi_110259815(dist=95893)	-	-
NC_010443.5	283882	283882	AG	AGG	Insertion	.	53	1|1	.|.	.|.	.|.	1|1	0|1	0,1	0,0	0,0	0,0	0,1	1,0	-	-	-	-
NC_010443.5	283922	283922	A	G	SNP	.	49.2145	1|1	.|.	.|.	.|.	.|.	1|1	0,1	0,0	0,0	0,0	0,0	0,1	intergenic	ncbi_110259813(dist=55272),ncbi_110259815(dist=95773)	-	-
NC_010443.5	286819	286819	A	G	SNP	.	23.727	.|.	.|.	.|.	.|.	0|0	1|1	0,0	0,0	0,0	0,0	2,0	0,2	intergenic	ncbi_110259813(dist=58169),ncbi_110259815(dist=92876)	-	-
NC_010443.5	287133	287133	G	A	SNP	.	33.7105	.|.	.|.	.|.	0|0	.|.	1|1	0,0	0,0	0,0	2,0	0,0	0,2	intergenic	ncbi_110259813(dist=58483),ncbi_110259815(dist=92562)	-	-
NC_010443.5	287286	287286	A	G	SNP	.	30.416	.|.	.|.	.|.	.|.	.|.	0|1	0,0	0,0	0,0	0,0	0,0	1,2	intergenic	ncbi_110259813(dist=58636),ncbi_110259815(dist=92409)	-	-
NC_010443.5	303675	303675	G	C	SNP	.	42.2146	.|.	.|.	.|.	.|.	1|1	.|.	0,0	0,0	0,0	0,0	0,2	0,0	intergenic	ncbi_110259813(dist=75025),ncbi_110259815(dist=76020)	-	-
NC_010443.5	366244	366244	C	T	SNP	.	42.2146	.|.	1|1	.|.	.|.	.|.	.|.	0,0	0,2	0,0	0,0	0,0	0,0	intergenic	ncbi_110259813(dist=137594),ncbi_110259815(dist=13451)	-	-
NC_010443.5	366434	366434	A	G	SNP	.	67	.|.	.|.	.|.	.|.	.|.	1|1	0,0	0,0	0,0	0,0	0,0	0,3	intergenic	ncbi_110259813(dist=137784),ncbi_110259815(dist=13261)	-	-
NC_010443.5	366437	366437	T	C	SNP	.	67	.|.	.|.	.|.	.|.	.|.	1|1	0,0	0,0	0,0	0,0	0,0	0,3	intergenic	ncbi_110259813(dist=137787),ncbi_110259815(dist=13258)	-	-
NC_010443.5	366482	366482	A	AG	Insertion	.	57	.|.	.|.	.|.	.|.	.|.	1|1	0,0	0,0	0,0	0,0	0,0	0,3	intergenic	ncbi_110259813(dist=137832),ncbi_110259815(dist=13213)	-	-
NC_010443.5	367239	367239	C	T	SNP	.	42.2146	.|.	.|.	.|.	.|.	1|1	.|.	0,0	0,0	0,0	0,0	0,2	0,0	intergenic	ncbi_110259813(dist=138589),ncbi_110259815(dist=12456)	-	-
NC_010443.5	377209	377209	G	A	SNP	.	42.2146	1|1	.|.	.|.	.|.	.|.	.|.	0,2	0,0	0,0	0,0	0,0	0,0	intergenic	ncbi_110259813(dist=148559),ncbi_110259815(dist=2486)	-	-
NC_010443.5	377229	377229	A	G	SNP	.	42.2146	1|1	.|.	.|.	.|.	.|.	.|.	0,2	0,0	0,0	0,0	0,0	0,0	intergenic	ncbi_110259813(dist=148579),ncbi_110259815(dist=2466)	-	-
NC_010443.5	377249	377249	A	G	SNP	.	42.2146	1|1	.|.	.|.	.|.	.|.	.|.	0,2	0,0	0,0	0,0	0,0	0,0	intergenic	ncbi_110259813(dist=148599),ncbi_110259815(dist=2446)	-	-
NC_010443.5	377318	377318	C	G	SNP	.	42.2146	1|1	.|.	.|.	.|.	.|.	.|.	0,2	0,0	0,0	0,0	0,0	0,0	intergenic	ncbi_110259813(dist=148668),ncbi_110259815(dist=2377)	-	-
NC_010443.5	377338	377338	A	G	SNP	.	42.2146	1|1	.|.	.|.	.|.	.|.	.|.	0,2	0,0	0,0	0,0	0,0	0,0	intergenic	ncbi_110259813(dist=148688),ncbi_110259815(dist=2357)	-	-
NC_010443.5	379194	379194	G	T	SNP	.	35.2156	.|.	.|.	.|.	1|1	.|.	.|.	0,0	0,0	0,0	0,1	0,0	0,0	downstream	ncbi_110259815	-	-
NC_010443.5	379210	379210	T	C	SNP	.	35.2156	.|.	.|.	.|.	1|1	.|.	.|.	0,0	0,0	0,0	0,1	0,0	0,0	downstream	ncbi_110259815	-	-
NC_010443.5	379233	379233	T	C	SNP	.	35.2156	.|.	.|.	.|.	1|1	.|.	.|.	0,0	0,0	0,0	0,1	0,0	0,0	downstream	ncbi_110259815	-	-
NC_010443.5	379285	379285	C	T	SNP	.	35.2156	.|.	.|.	.|.	1|1	.|.	.|.	0,0	0,0	0,0	0,1	0,0	0,0	downstream	ncbi_110259815	-	-
NC_010443.5	383735	383735	G	A	SNP	.	35.2156	1|1	.|.	.|.	.|.	.|.	.|.	0,1	0,0	0,0	0,0	0,0	0,0	UTR3	ncbi_110259815(XM_021085546.1#NC_010443.5#379694:c.*547C>T)	-	-
NC_010443.5	392145	392145	TC	T	Deletion	.	50	1|1	.|.	.|.	.|.	.|.	1|1	0,1	0,0	0,0	0,0	0,0	0,1	-	-	-	-
NC_010443.5	394153	394153	A	G	SNP	.	49.2145	1|1	1|1	.|.	.|.	.|.	.|.	0,1	0,1	0,0	0,0	0,0	0,0	intergenic	ncbi_110259815(dist=7671),ncbi_100512199(dist=119211)	-	-
NC_010443.5	394299	394299	C	A	SNP	.	49.2145	1|1	1|1	.|.	.|.	.|.	.|.	0,1	0,1	0,0	0,0	0,0	0,0	intergenic	ncbi_110259815(dist=7817),ncbi_100512199(dist=119065)	-	-
NC_010443.5	394586	394586	CC	CCTC	Insertion	.	329	1|1	.|.	.|.	1|1	1|1	.|.	0,1	0,0	0,0	0,2	0,4	0,0	-	-	-	-
NC_010443.5	394784	394784	A	C	SNP	.	79	1|1	.|.	.|.	1|1	.|.	.|.	0,1	0,0	0,0	0,2	0,0	0,0	intergenic	ncbi_110259815(dist=8302),ncbi_100512199(dist=118580)	-	-
NC_010443.5	394840	394840	G	A	SNP	.	49.2145	1|1	.|.	.|.	1|1	.|.	.|.	0,1	0,0	0,0	0,1	0,0	0,0	intergenic	ncbi_110259815(dist=8358),ncbi_100512199(dist=118524)	-	-
NC_010443.5	394847	394847	C	T	SNP	.	49.2145	1|1	.|.	.|.	1|1	.|.	.|.	0,1	0,0	0,0	0,1	0,0	0,0	intergenic	ncbi_110259815(dist=8365),ncbi_100512199(dist=118517)	-	-
NC_010443.5	396106	396106	A	G	SNP	.	79	1|1	.|.	.|.	1|1	.|.	.|.	0,2	0,0	0,0	0,1	0,0	0,0	intergenic	ncbi_110259815(dist=9624),ncbi_100512199(dist=117258)	-	-
NC_010443.5	396109	396109	C	A	SNP	.	79	1|1	.|.	.|.	1|1	.|.	.|.	0,2	0,0	0,0	0,1	0,0	0,0	intergenic	ncbi_110259815(dist=9627),ncbi_100512199(dist=117255)	-	-
NC_010443.5	396121	396121	T	G	SNP	.	49.2145	1|1	.|.	.|.	1|1	.|.	.|.	0,1	0,0	0,0	0,1	0,0	0,0	intergenic	ncbi_110259815(dist=9639),ncbi_100512199(dist=117243)	-	-
NC_010443.5	396136	396136	T	C	SNP	.	49.2145	1|1	.|.	.|.	1|1	.|.	.|.	0,1	0,0	0,0	0,1	0,0	0,0	intergenic	ncbi_110259815(dist=9654),ncbi_100512199(dist=117228)	-	-
NC_010443.5	396147	396147	T	C	SNP	.	49.2145	1|1	.|.	.|.	1|1	.|.	.|.	0,1	0,0	0,0	0,1	0,0	0,0	intergenic	ncbi_110259815(dist=9665),ncbi_100512199(dist=117217)	-	-
NC_010443.5	396254	396254	T	C	SNP	.	196	1|1	.|.	.|.	1|1	1|1	1|1	0,1	0,0	0,0	0,1	0,1	0,2	intergenic	ncbi_110259815(dist=9772),ncbi_100512199(dist=117110)	-	-
NC_010443.5	396255	396255	G	A	SNP	.	109	0|1	.|.	.|.	0|1	0|1	1|1	0,1	0,0	0,0	1,0	1,0	0,2	intergenic	ncbi_110259815(dist=9773),ncbi_100512199(dist=117109)	-	-
NC_010443.5	396271	396271	A	C	SNP	.	149	1|1	.|.	.|.	0|1	1|1	1|1	0,1	0,0	0,0	1,0	0,1	0,2	intergenic	ncbi_110259815(dist=9789),ncbi_100512199(dist=117093)	-	-
NC_010443.5	396985	396985	A	G	SNP	.	183	1|1	.|.	.|.	.|.	1|1	.|.	0,4	0,0	0,0	0,0	0,1	0,0	intergenic	ncbi_110259815(dist=10503),ncbi_100512199(dist=116379)	-	-
NC_010443.5	397313	397313	C	T	SNP	.	102	1|1	.|.	.|.	.|.	1|1	.|.	0,2	0,0	0,0	0,0	0,1	0,0	intergenic	ncbi_110259815(dist=10831),ncbi_100512199(dist=116051)	-	-
NC_010443.5	397368	397368	G	C	SNP	.	102	1|1	.|.	.|.	.|.	1|1	.|.	0,2	0,0	0,0	0,0	0,1	0,0	intergenic	ncbi_110259815(dist=10886),ncbi_100512199(dist=115996)	-	-
NC_010443.5	397470	397470	C	G	SNP	.	42.2146	1|1	.|.	.|.	.|.	.|.	.|.	0,2	0,0	0,0	0,0	0,0	0,0	intergenic	ncbi_110259815(dist=10988),ncbi_100512199(dist=115894)	-	-
NC_010443.5	397846	397846	A	G	SNP	.	208	.|.	.|.	.|.	1|1	1|1	1|1	0,0	0,0	0,0	0,2	0,2	0,3	intergenic	ncbi_110259815(dist=11364),ncbi_100512199(dist=115518)	-	-
NC_010443.5	397848	397848	A	G	SNP	.	208	.|.	.|.	.|.	1|1	1|1	1|1	0,0	0,0	0,0	0,2	0,2	0,3	intergenic	ncbi_110259815(dist=11366),ncbi_100512199(dist=115516)	-	-
NC_010443.5	397883	397883	TC	TCC	Insertion	.	88	.|.	.|.	.|.	0|1	0|0	1|1	0,0	0,0	0,0	1,1	2,0	0,3	-	-	-	-
NC_010443.5	397988	397988	caaaaaaaaaaaaaaa	caaaaaaaaaaa	Deletion	.	24.2306	.|.	.|.	.|.	.|.	.|.	1|1	0,0	0,0	0,0	0,0	0,0	0,2	-	-	-	-
NC_010443.5	398280	398280	A	G	SNP	.	61	0|1	.|.	0|0	0|0	.|.	1|1	0,1	0,0	3,0	8,0	0,0	0,2	intergenic	ncbi_110259815(dist=11798),ncbi_100512199(dist=115084)	-	-
NC_010443.5	398341	398341	A	G	SNP	.	279	1|1	.|.	1|1	1|1	.|.	.|.	0,2	0,0	0,2	0,3	0,0	0,0	intergenic	ncbi_110259815(dist=11859),ncbi_100512199(dist=115023)	-	-
NC_010443.5	398372	398372	A	G	SNP	.	146	1|1	.|.	1|1	1|1	.|.	.|.	0,1	0,0	0,2	0,2	0,0	0,0	intergenic	ncbi_110259815(dist=11890),ncbi_100512199(dist=114992)	-	-
NC_010443.5	398431	398431	C	A	SNP	.	91	1|1	.|.	.|.	1|1	.|.	0|1	0,2	0,0	0,0	0,1	0,0	2,0	intergenic	ncbi_110259815(dist=11949),ncbi_100512199(dist=114933)	-	-
NC_010443.5	398470	398470	A	G	SNP	.	104	1|1	.|.	.|.	1|1	.|.	1|1	0,1	0,0	0,0	0,1	0,0	0,2	intergenic	ncbi_110259815(dist=11988),ncbi_100512199(dist=114894)	-	-
NC_010443.5	398582	398582	A	G	SNP	.	100	1|1	.|.	0|1	1|1	.|.	.|.	0,1	0,0	1,0	0,2	0,0	0,0	intergenic	ncbi_110259815(dist=12100),ncbi_100512199(dist=114782)	-	-
NC_010443.5	398676	398676	G	A	SNP	.	79	.|.	.|.	1|1	1|1	.|.	.|.	0,0	0,0	0,1	0,2	0,0	0,0	intergenic	ncbi_110259815(dist=12194),ncbi_100512199(dist=114688)	-	-
NC_010443.5	398854	398854	A	C	SNP	.	234	1|1	0|1	0|0	1|1	1|1	0|1	0,3	1,0	2,0	0,1	0,1	2,3	intergenic	ncbi_110259815(dist=12372),ncbi_100512199(dist=114510)	-	-
NC_010443.5	398990	398990	T	C	SNP	.	397	1|1	1|1	1|1	1|1	1|1	1|1	0,3	0,1	0,2	0,2	0,1	0,3	intergenic	ncbi_110259815(dist=12508),ncbi_100512199(dist=114374)	-	-
NC_010443.5	398992	398992	G	A	SNP	.	173	0|1	1|1	0|1	0|0	0|1	1|1	2,1	0,1	1,1	2,0	1,1	0,3	intergenic	ncbi_110259815(dist=12510),ncbi_100512199(dist=114372)	-	-
NC_010443.5	399087	399087	A	G	SNP	.	220	.|.	1|1	1|1	1|1	1|1	1|1	0,0	0,1	0,2	0,1	0,1	0,2	intergenic	ncbi_110259815(dist=12605),ncbi_100512199(dist=114277)	-	-
NC_010443.5	435638	435638	C	G	SNP	.	67	.|.	.|.	.|.	1|1	.|.	.|.	0,0	0,0	0,0	0,3	0,0	0,0	intergenic	ncbi_110259815(dist=49156),ncbi_100512199(dist=77726)	-	-
NC_010443.5	435679	435679	G	A	SNP	.	67	.|.	.|.	.|.	1|1	.|.	.|.	0,0	0,0	0,0	0,3	0,0	0,0	intergenic	ncbi_110259815(dist=49197),ncbi_100512199(dist=77685)	-	-
NC_010443.5	435691	435691	C	CA	Insertion	.	75	.|.	.|.	.|.	1|1	.|.	.|.	0,0	0,0	0,0	0,3	0,0	0,0	intergenic	ncbi_110259815(dist=49209),ncbi_100512199(dist=77673)	-	-
NC_010443.5	468421	468421	G	A	SNP	.	59	.|.	.|.	.|.	.|.	.|.	1|1	0,0	0,0	0,0	0,0	0,0	0,3	intergenic	ncbi_110259815(dist=81939),ncbi_100512199(dist=44943)	-	-
NC_010443.5	468578	468578	A	G	SNP	.	59	.|.	.|.	.|.	.|.	0|1	1|1	0,0	0,0	0,0	0,0	1,0	0,3	intergenic	ncbi_110259815(dist=82096),ncbi_100512199(dist=44786)	-	-
NC_010443.5	474713	474713	A	G	SNP	.	35.2156	.|.	.|.	.|.	.|.	.|.	1|1	0,0	0,0	0,0	0,0	0,0	0,1	intergenic	ncbi_110259815(dist=88231),ncbi_100512199(dist=38651)	-	-
NC_010443.5	508172	508172	A	G	SNP	.	40.9427	.|.	1|1	.|.	.|.	0|1	1|1	0,0	0,1	0,0	0,0	1,0	0,1	intergenic	ncbi_110259815(dist=121690),ncbi_100512199(dist=5192)	-	-
NC_010443.5	508778	508778	C	G	SNP	.	23.2339	0|1	0|0	.|.	0|0	.|.	.|.	2,2	1,0	0,0	2,0	0,0	0,0	intergenic	ncbi_110259815(dist=122296),ncbi_100512199(dist=4586)	-	-
NC_010443.5	509932	509932	A	G	SNP	.	79	0|0	0|1	.|.	0|0	0|0	1|1	1,0	1,1	0,0	4,0	2,0	0,3	intergenic	ncbi_110259815(dist=123450),ncbi_100512199(dist=3432)	-	-
NC_010443.5	510239	510239	A	C	SNP	.	51	0|1	0|1	.|.	.|.	0|0	0|1	1,1	2,1	0,0	0,0	3,0	1,1	intergenic	ncbi_110259815(dist=123757),ncbi_100512199(dist=3125)	-	-
NC_010443.5	510487	510487	C	T	SNP	.	27.8769	.|.	0|0	0|1	0|0	0|0	.|.	0,0	2,0	0,2	3,0	4,0	0,0	intergenic	ncbi_110259815(dist=124005),ncbi_100512199(dist=2877)	-	-
NC_010443.5	510522	510522	A	C	SNP	.	28.3696	.|.	0|0	0|1	0|0	0|0	.|.	0,0	2,0	0,2	2,0	3,0	0,0	intergenic	ncbi_110259815(dist=124040),ncbi_100512199(dist=2842)	-	-
NC_010443.5	511097	511097	T	C	SNP	.	209	0|1	0|1	1|1	0|1	0|1	0|1	1,0	0,1	0,2	1,0	4,1	1,3	intergenic	ncbi_110259815(dist=124615),ncbi_100512199(dist=2267)	-	-
NC_010443.5	511351	511351	C	T	SNP	.	53	0|1	.|.	.|.	.|.	0|1	1|1	1,1	0,0	0,0	0,0	1,1	0,1	intergenic	ncbi_110259815(dist=124869),ncbi_100512199(dist=2013)	-	-
NC_010443.5	511387	511387	A	G	SNP	.	20.8906	0|0	.|.	.|.	0|0	0|1	0|0	2,0	0,0	0,0	1,0	1,1	1,0	intergenic	ncbi_110259815(dist=124905),ncbi_100512199(dist=1977)	-	-
NC_010443.5	511554	511554	T	C	SNP	.	34.2061	0|1	.|.	.|.	0|1	.|.	0|1	1,1	0,0	0,0	1,0	0,0	0,1	intergenic	ncbi_110259815(dist=125072),ncbi_100512199(dist=1810)	-	-
NC_010443.5	511656	511656	GA	GAA	Insertion	.	41.1548	0|1	.|.	0|1	0|1	.|.	0|0	1,0	0,0	0,1	0,1	0,0	3,0	-	-	-	-
NC_010443.5	511657	511657	AG	AGG	Insertion	.	66	0|0	.|.	0|0	0|0	.|.	1|1	1,0	0,0	1,0	1,0	0,0	0,3	-	-	-	-
NC_010443.5	511911	511911	G	T	SNP	.	184	0|1	.|.	0|1	.|.	.|.	1|1	1,4	0,0	2,2	0,0	0,0	0,2	intergenic	ncbi_110259815(dist=125429),ncbi_100512199(dist=1453)	-	-
NC_010443.5	512040	512040	AGG	AGGG	Insertion	.	53	.|.	.|.	0|0	.|.	1|1	.|.	0,0	0,0	3,0	0,0	0,3	0,0	-	-	-	-
NC_010443.5	512548	512548	T	A	SNP	.	118	0|1	1|1	.|.	0|1	.|.	.|.	1,2	0,3	0,0	1,0	0,0	0,0	downstream	ncbi_100512199	-	-
NC_010443.5	513357	513357	CG	CGG	Insertion	.	999	0|1	0|1	0|1	0|1	0|1	0|1	5,22	10,3	2,8	5,14	4,12	12,5	-	-	-	-
NC_010443.5	513578	513578	G	A	SNP	.	524	0|1	0|1	0|1	0|0	0|0	0|1	13,3	3,3	4,8	18,0	24,0	3,13	exonic	ncbi_100512199	nonsynonymous SNV	ncbi_100512199:XM_021085572.1#NC_010443.5#513363:exon18:c.C1949T:p.A650V,ncbi_100512199:XM_021085588.1#NC_010443.5#513363:exon17:c.C1904T:p.A635V,ncbi_100512199:XM_021085618.1#NC_010443.5#513363:exon18:c.C1658T:p.A553V,ncbi_100512199:XM_021085566.1#NC_010443.5#513363:exon19:c.C1994T:p.A665V,ncbi_100512199:XM_021085609.1#NC_010443.5#513363:exon17:c.C1688T:p.A563V,ncbi_100512199:XM_021085577.1#NC_0…
NC_010443.5	513903	513903	C	CA	Insertion	.	48.2145	.|.	.|.	.|.	.|.	.|.	1|1	0,0	0,0	0,0	0,0	0,0	0,2	intronic	ncbi_100512199	-	-
NC_010443.5	515514	515514	T	C	SNP	.	68	0|0	0|1	.|.	0|0	0|0	1|1	2,0	0,1	0,0	3,0	1,0	0,2	intronic	ncbi_100512199	-	-
NC_010443.5	516000	516000	C	T	SNP	.	896	0|1	0|1	0|1	1|1	0|1	0|1	6,12	9,2	11,8	0,17	1,11	13,2	exonic	ncbi_100512199	nonsynonymous SNV	ncbi_100512199:XM_021085572.1#NC_010443.5#513363:exon16:c.G1676A:p.R559Q,ncbi_100512199:XM_021085588.1#NC_010443.5#513363:exon15:c.G1631A:p.R544Q,ncbi_100512199:XM_021085618.1#NC_010443.5#513363:exon16:c.G1385A:p.R462Q,ncbi_100512199:XM_021085566.1#NC_010443.5#513363:exon17:c.G1721A:p.R574Q,ncbi_100512199:XM_021085609.1#NC_010443.5#513363:exon15:c.G1415A:p.R472Q,ncbi_100512199:XM_021085577.1#NC_0…
NC_010443.5	516349	516349	A	T	SNP	.	67	.|.	.|.	.|.	.|.	1|1	.|.	0,0	0,0	0,0	0,0	0,3	0,0	intronic	ncbi_100512199	-	-
NC_010443.5	516367	516367	G	A	SNP	.	59	.|.	.|.	.|.	.|.	1|1	.|.	0,0	0,0	0,0	0,0	0,3	0,0	intronic	ncbi_100512199	-	-
NC_010443.5	518608	518608	T	G	SNP	.	803	0|1	0|1	0|1	0|0	0|0	1|1	11,4	6,20	6,19	23,0	25,0	2,19	exonic	ncbi_100512199	synonymous SNV	ncbi_100512199:XM_021085572.1#NC_010443.5#513363:exon13:c.A1242C:p.A414A,ncbi_100512199:XM_021085588.1#NC_010443.5#513363:exon12:c.A1197C:p.A399A,ncbi_100512199:XM_021085618.1#NC_010443.5#513363:exon13:c.A951C:p.A317A,ncbi_100512199:XM_021085566.1#NC_010443.5#513363:exon14:c.A1287C:p.A429A,ncbi_100512199:XM_021085609.1#NC_010443.5#513363:exon12:c.A981C:p.A327A,ncbi_100512199:XM_021085577.1#NC_010…
NC_010443.5	518692	518692	T	C	SNP	.	58	1|1	.|.	.|.	.|.	0|0	.|.	0,3	0,0	0,0	0,0	2,0	0,0	intronic	ncbi_100512199	-	-
NC_010443.5	518894	518894	G	A	SNP	.	67	1|1	.|.	.|.	.|.	.|.	.|.	0,3	0,0	0,0	0,0	0,0	0,0	intronic	ncbi_100512199	-	-
NC_010443.5	522275	522275	C	T	SNP	.	35.2156	.|.	.|.	1|1	.|.	.|.	.|.	0,0	0,0	0,1	0,0	0,0	0,0	intronic	ncbi_100512199	-	-
NC_010443.5	522317	522317	gaaaaaaaaaaa	gAAAaaaaaaaaaaa	Insertion	.	22.2401	.|.	.|.	1|1	.|.	.|.	.|.	0,0	0,0	0,2	0,0	0,0	0,0	-	-	-	-
NC_010443.5	526775	526775	T	C	SNP	.	34.9627	.|.	.|.	.|.	0|1	1|1	.|.	0,0	0,0	0,0	1,0	0,2	0,0	intronic	ncbi_100512199	-	-
NC_010443.5	527821	527821	T	C	SNP	.	49.2145	.|.	1|1	1|1	.|.	.|.	.|.	0,0	0,1	0,1	0,0	0,0	0,0	intronic	ncbi_100512199	-	-
NC_010443.5	529819	529819	GC	GCC	Insertion	.	48.2145	.|.	1|1	.|.	.|.	.|.	.|.	0,0	0,2	0,0	0,0	0,0	0,0	-	-	-	-
NC_010443.5	530835	530835	G	A	SNP	.	32.1804	0|0	0|0	.|.	.|.	.|.	0|1	1,0	1,0	0,0	0,0	0,0	0,2	intronic	ncbi_100512199	-	-
NC_010443.5	531020	531020	T	A	SNP	.	126	.|.	0|1	.|.	0|0	0|1	1|1	0,0	1,0	0,0	2,0	0,1	0,4	intronic	ncbi_100512199	-	-
NC_010443.5	532445	532445	T	C	SNP	.	146	1|1	0|1	1|1	.|.	.|.	0|1	0,2	1,0	0,4	0,0	0,0	1,0	intronic	ncbi_100512199	-	-
NC_010443.5	532451	532451	T	C	SNP	.	146	1|1	0|1	1|1	.|.	.|.	0|1	0,2	1,0	0,4	0,0	0,0	1,0	intronic	ncbi_100512199	-	-
NC_010443.5	532699	532699	G	T	SNP	.	119	1|1	0|0	0|0	.|.	.|.	0|0	0,5	3,0	2,0	0,0	0,0	5,0	intronic	ncbi_100512199	-	-
NC_010443.5	533061	533061	G	A	SNP	.	98	1|1	0|1	1|1	.|.	.|.	0|1	0,2	1,1	0,1	0,0	0,0	1,0	intronic	ncbi_100512199	-	-
NC_010443.5	533269	533269	T	A	SNP	.	54	.|.	0|0	0|0	0|0	.|.	1|1	0,0	1,0	1,0	1,0	0,0	0,3	intronic	ncbi_100512199	-	-
NC_010443.5	533397	533397	T	TC	Insertion	.	126	.|.	1|1	0|1	1|1	.|.	0|0	0,0	0,1	3,1	0,3	0,0	2,0	intronic	ncbi_100512199	-	-
NC_010443.5	533438	533438	G	T	SNP	.	112	.|.	1|1	.|.	1|1	0|1	0|1	0,0	0,1	0,0	0,2	1,0	4,1	intronic	ncbi_100512199	-	-
NC_010443.5	533476	533476	G	A	SNP	.	98	0|0	0|0	0|0	0|0	0|1	0|1	1,0	1,0	1,0	2,0	0,1	2,3	intronic	ncbi_100512199	-	-
NC_010443.5	533591	533591	C	T	SNP	.	91	.|.	0|1	0|0	1|1	0|0	0|0	0,0	0,1	1,0	0,4	1,0	1,0	intronic	ncbi_100512199	-	-
NC_010443.5	533653	533653	G	A	SNP	.	181	1|1	0|1	0|1	1|1	.|.	1|1	0,1	1,1	1,0	0,5	0,0	0,1	intronic	ncbi_100512199	-	-
NC_010443.5	533757	533757	T	C	SNP	.	104	1|1	0|1	1|1	.|.	1|1	.|.	0,1	2,0	0,2	0,0	0,1	0,0	intronic	ncbi_100512199	-	-
NC_010443.5	533864	533864	TACA	TACACA	Insertion	.	21.9191	.|.	0|0	0|0	.|.	0|1	.|.	0,0	2,0	1,0	0,0	1,1	0,0	-	-	-	-
NC_010443.5	533923	533923	T	G	SNP	.	28.7382	.|.	0|0	0|1	.|.	0|1	0|0	0,0	3,0	0,1	0,0	1,1	3,0	intronic	ncbi_100512199	-	-
NC_010443.5	534570	534570	A	G	SNP	.	62	0|1	.|.	.|.	1|1	.|.	0|1	1,2	0,0	0,0	0,1	0,0	1,0	intronic	ncbi_100512199	-	-
NC_010443.5	534625	534625	G	A	SNP	.	39.1784	1|1	0|1	.|.	1|1	.|.	.|.	0,1	2,0	0,0	0,1	0,0	0,0	intronic	ncbi_100512199	-	-
NC_010443.5	534824	534824	C	T	SNP	.	955	0|1	0|1	0|1	1|1	1|1	0|1	7,12	20,5	8,6	0,23	0,24	24,3	exonic	ncbi_100512199	nonsynonymous SNV	ncbi_100512199:XM_021085572.1#NC_010443.5#513363:exon4:c.G337A:p.A113T,ncbi_100512199:XM_021085588.1#NC_010443.5#513363:exon4:c.G382A:p.A128T,ncbi_100512199:XM_021085618.1#NC_010443.5#513363:exon4:c.G46A:p.A16T,ncbi_100512199:XM_021085566.1#NC_010443.5#513363:exon5:c.G382A:p.A128T,ncbi_100512199:XM_021085609.1#NC_010443.5#513363:exon3:c.G76A:p.A26T,ncbi_100512199:XM_021085577.1#NC_010443.5#513363…
NC_010443.5	536025	536025	A	G	SNP	.	35.2156	1|1	.|.	.|.	.|.	.|.	.|.	0,1	0,0	0,0	0,0	0,0	0,0	intronic	ncbi_100512199	-	-
NC_010443.5	536965	536965	C	T	SNP	.	81	.|.	.|.	.|.	1|1	.|.	.|.	0,0	0,0	0,0	0,4	0,0	0,0	intronic	ncbi_100512199	-	-
NC_010443.5	538012	538012	T	C	SNP	.	645	0|1	0|0	0|1	1|1	1|1	0|1	1,8	7,0	5,6	0,4	0,14	9,1	exonic	ncbi_100512199	nonsynonymous SNV	ncbi_100512199:XM_021085572.1#NC_010443.5#513363:exon2:c.A9G:p.I3M,ncbi_100512199:XM_021085588.1#NC_010443.5#513363:exon2:c.A54G:p.I18M,ncbi_100512199:XM_021085566.1#NC_010443.5#513363:exon3:c.A54G:p.I18M,ncbi_100512199:XM_021085577.1#NC_010443.5#513363:exon2:c.A6G:p.I2M,
NC_010443.5	538034	538034	A	C	SNP	.	72	1|1	.|.	0|1	.|.	.|.	.|.	0,3	0,0	1,0	0,0	0,0	0,0	intronic	ncbi_100512199	-	-
NC_010443.5	538514	538514	A	C	SNP	.	155	1|1	.|.	.|.	.|.	1|1	.|.	0,2	0,0	0,0	0,0	0,4	0,0	UTR5	ncbi_100512199(XM_021085588.1#NC_010443.5#513363:c.-40T>G,XM_021085577.1#NC_010443.5#513363:c.-9T>G,XM_021085601.1#NC_010443.5#513363:c.-615T>G,XM_021085606.1#NC_010443.5#513363:c.-615T>G,XM_021085566.1#NC_010443.5#513363:c.-40T>G)	-	-
NC_010443.5	538563	538563	C	T	SNP	.	68	1|1	.|.	.|.	.|.	.|.	.|.	0,3	0,0	0,0	0,0	0,0	0,0	UTR5	ncbi_100512199(XM_021085588.1#NC_010443.5#513363:c.-89G>A,XM_021085577.1#NC_010443.5#513363:c.-58G>A,XM_021085601.1#NC_010443.5#513363:c.-664G>A,XM_021085606.1#NC_010443.5#513363:c.-664G>A,XM_021085566.1#NC_010443.5#513363:c.-89G>A)	-	-
NC_010443.5	540738	540738	G	T	SNP	.	34.9627	.|.	.|.	.|.	0|1	.|.	1|1	0,0	0,0	0,0	1,0	0,0	0,2	intronic	ncbi_100512199	-	-
NC_010443.5	540780	540780	G	A	SNP	.	34.9627	.|.	.|.	.|.	0|1	.|.	1|1	0,0	0,0	0,0	1,0	0,0	0,2	intronic	ncbi_100512199	-	-
NC_010443.5	540824	540824	CG	CGG	Insertion	.	46.1629	.|.	.|.	.|.	0|1	.|.	1|1	0,0	0,0	0,0	1,0	0,0	0,2	-	-	-	-
NC_010443.5	546854	546854	TG	TGG	Insertion	.	48.2145	1|1	.|.	.|.	.|.	.|.	.|.	0,2	0,0	0,0	0,0	0,0	0,0	-	-	-	-
NC_010443.5	554804	554804	T	C	SNP	.	49.2145	1|1	.|.	.|.	.|.	1|1	.|.	0,1	0,0	0,0	0,0	0,1	0,0	upstream	ncbi_100511109	-	-
NC_010443.5	556842	556842	G	T	SNP	.	22.3242	.|.	.|.	.|.	0|0	0|1	.|.	0,0	0,0	0,0	1,0	3,2	0,0	intronic	ncbi_100511109	-	-
NC_010443.5	557299	557299	C	A	SNP	.	49.2145	.|.	.|.	1|1	.|.	.|.	1|1	0,0	0,0	0,1	0,0	0,0	0,1	UTR5	ncbi_100511109(XM_021085643.1#NC_010443.5#557064:c.-2754C>A)	-	-
NC_010443.5	562691	562691	G	GC	Insertion	.	48.2145	1|1	.|.	.|.	.|.	.|.	.|.	0,2	0,0	0,0	0,0	0,0	0,0	intronic	ncbi_100511109	-	-
NC_010443.5	564018	564018	atttt	aTTTTtttt	Insertion	.	27.9632	0|0	0|1	.|.	.|.	.|.	.|.	2,0	0,1	0,0	0,0	0,0	0,0	-	-	-	-
NC_010443.5	565497	565497	A	G	SNP	.	721	0|1	0|1	0|1	0|0	0|0	0|1	28,5	14,33	14,10	58,0	61,0	15,53	exonic	ncbi_100511109	synonymous SNV	ncbi_100511109:XM_021085648.1#NC_010443.5#555648:exon5:c.A405G:p.A135A,ncbi_100511109:XM_021085643.1#NC_010443.5#557064:exon6:c.A477G:p.A159A,ncbi_100511109:XM_021085638.1#NC_010443.5#556897:exon6:c.A618G:p.A206A,ncbi_100511109:XM_021085636.1#NC_010443.5#556897:exon6:c.A624G:p.A208A,ncbi_100511109:XM_021085631.1#NC_010443.5#555744:exon6:c.A483G:p.A161A,ncbi_100511109:XM_021085654.1#NC_010443.5#55…
NC_010443.5	566002	566002	ATTTT	ATTT	Deletion	.	21.0704	0|1	.|.	.|.	.|.	.|.	.|.	2,3	0,0	0,0	0,0	0,0	0,0	-	-	-	-
NC_010443.5	571398	571398	G	A	SNP	.	546	1|1	0|1	0|1	1|1	1|1	0|1	0,2	9,2	2,2	0,17	0,3	7,2	intronic	ncbi_100511109	-	-
NC_010443.5	571579	571579	C	T	SNP	.	826	1|1	0|1	0|1	1|1	0|1	0|1	1,12	9,2	3,3	0,12	1,7	9,2	intronic	ncbi_100511109	-	-
NC_010443.5	571632	571632	G	A	SNP	.	90	0|0	0|1	0|0	0|0	0|0	0|1	15,0	8,2	8,0	14,0	10,0	1,3	intronic	ncbi_100511109	-	-
NC_010443.5	572226	572226	A	G	SNP	.	941	0|1	0|1	0|1	1|1	1|1	0|1	9,14	4,3	6,13	0,8	0,8	11,1	intronic	ncbi_100511109	-	-
NC_010443.5	572715	572715	C	T	SNP	.	999	0|1	0|1	0|1	1|1	0|1	0|1	6,10	8,7	7,5	0,20	3,14	15,4	intronic	ncbi_100511109	-	-
NC_010443.5	573950	573950	G	A	SNP	.	89	0|1	1|1	1|1	.|.	.|.	.|.	1,0	0,2	0,2	0,0	0,0	0,0	intronic	ncbi_100511109	-	-
NC_010443.5	575157	575157	G	A	SNP	.	127	1|1	0|1	0|1	.|.	1|1	.|.	0,2	1,1	2,1	0,0	0,1	0,0	intronic	ncbi_100511109	-	-
NC_010443.5	575466	575466	T	C	SNP	.	151	1|1	0|0	0|1	1|1	.|.	1|1	0,3	3,0	2,1	0,1	0,0	0,1	intronic	ncbi_100511109	-	-
NC_010443.5	576811	576811	cttt	ctt	Deletion	.	999	0|1	0|1	0|1	1|1	0|1	0|1	76,132	121,61	89,64	29,153	36,105	139,39	-	-	-	-
NC_010443.5	577242	577242	C	G	SNP	.	999	0|1	0|1	0|1	1|1	1|1	0|1	28,128	40,34	43,45	0,134	0,105	106,49	UTR3	ncbi_100736828(XM_003480211.4#NC_010443.5#575717:c.*301G>C)	-	-
NC_010443.5	578380	578380	C	T	SNP	.	396	0|1	0|1	0|1	0|0	0|1	0|0	35,14	21,4	6,17	33,0	13,10	66,9	UTR5	ncbi_100736828(XM_003480211.4#NC_010443.5#575717:c.-283G>A)	-	-
NC_010443.5	587116	587116	C	G	SNP	.	184	.|.	.|.	1|1	1|1	1|1	.|.	0,0	0,0	0,3	0,1	0,2	0,0	intronic	ncbi_100736968	-	-
NC_010443.5	593138	593138	G	A	SNP	.	155	1|1	0|1	0|1	.|.	.|.	1|1	0,2	2,2	1,1	0,0	0,0	0,1	exonic	ncbi_100736968	nonsynonymous SNV	ncbi_100736968:XM_021085668.1#NC_010443.5#578490:exon4:c.G319A:p.G107R,
NC_010443.5	598037	598037	G	A	SNP	.	54	0|0	0|1	0|0	.|.	.|.	0|1	2,0	2,2	4,0	0,0	0,0	0,1	exonic	ncbi_100736968	nonsynonymous SNV	ncbi_100736968:XM_021085668.1#NC_010443.5#578490:exon5:c.G350A:p.R117Q,
NC_010443.5	599199	599199	C	T	SNP	.	73	1|1	.|.	1|1	.|.	.|.	0|1	0,1	0,0	0,1	0,0	0,0	1,1	intronic	ncbi_100736968	-	-
NC_010443.5	599240	599240	G	A	SNP	.	96	1|1	.|.	1|1	.|.	.|.	0|1	0,1	0,0	0,1	0,0	0,0	1,1	intronic	ncbi_100736968	-	-
NC_010443.5	610148	610148	T	C	SNP	.	193	0|0	1|1	0|0	0|0	0|0	1|1	1,0	0,3	5,0	2,0	3,0	0,7	intronic	ncbi_100736968	-	-
NC_010443.5	610233	610233	C	T	SNP	.	111	0|1	0|1	0|1	0|0	0|0	0|0	3,2	4,3	8,2	7,0	3,0	8,1	exonic	ncbi_100736968	synonymous SNV	ncbi_100736968:XM_021085668.1#NC_010443.5#578490:exon12:c.C1050T:p.C350C,
NC_010443.5	610389	610389	C	G	SNP	.	80	1|1	.|.	.|.	.|.	1|1	.|.	0,1	0,0	0,0	0,0	0,3	0,0	intronic	ncbi_100736968	-	-
NC_010443.5	612826	612826	T	G	SNP	.	86	1|1	1|1	.|.	.|.	.|.	.|.	0,2	0,1	0,0	0,0	0,0	0,0	intronic	ncbi_100736968	-	-
NC_010443.5	613052	613052	T	C	SNP	.	49.2145	1|1	1|1	.|.	.|.	.|.	.|.	0,1	0,1	0,0	0,0	0,0	0,0	intronic	ncbi_100736968	-	-
NC_010443.5	617156	617156	G	A	SNP	.	259	1|1	1|1	1|1	.|.	.|.	1|1	0,1	0,3	0,1	0,0	0,0	0,4	exonic	ncbi_100736968	nonsynonymous SNV	ncbi_100736968:XM_021085668.1#NC_010443.5#578490:exon15:c.G1276A:p.V426I,
NC_010443.5	619002	619002	A	G	SNP	.	24.223	.|.	0|0	0|0	.|.	.|.	0|1	0,0	1,0	1,0	0,0	0,0	2,2	exonic	ncbi_100736968	nonsynonymous SNV	ncbi_100736968:XM_021085668.1#NC_010443.5#578490:exon16:c.A1412G:p.N471S,
NC_010443.5	626691	626691	T	C	SNP	.	79	.|.	1|1	.|.	.|.	.|.	1|1	0,0	0,1	0,0	0,0	0,0	0,2	intronic	ncbi_100736968	-	-
NC_010443.5	632331	632331	G	A	SNP	.	34.6971	.|.	0|1	0|1	0|0	.|.	0|1	0,0	0,1	1,0	4,0	0,0	0,1	intronic	ncbi_100736968	-	-
NC_010443.5	634828	634828	C	G	SNP	.	34.9154	1|1	.|.	0|1	.|.	.|.	.|.	0,1	0,0	2,1	0,0	0,0	0,0	intronic	ncbi_100736968	-	-
NC_010443.5	634853	634853	A	G	SNP	.	86	0|0	.|.	0|1	.|.	.|.	.|.	1,0	0,0	1,3	0,0	0,0	0,0	intronic	ncbi_100736968	-	-
NC_010443.5	635374	635374	C	T	SNP	.	27.9632	0|0	.|.	0|1	.|.	.|.	.|.	2,0	0,0	0,1	0,0	0,0	0,0	intronic	ncbi_100736968	-	-
NC_010443.5	646020	646020	G	A	SNP	.	29.157	0|0	0|1	0|0	0|0	.|.	0|0	1,0	0,2	1,0	1,0	0,0	1,0	intronic	ncbi_100736968	-	-
NC_010443.5	647070	647070	G	C	SNP	.	50	0|1	.|.	0|0	.|.	0|0	0|1	0,2	0,0	1,0	0,0	1,0	4,1	intronic	ncbi_100736968	-	-
NC_010443.5	647205	647205	C	T	SNP	.	83	1|1	.|.	0|1	.|.	0|0	0|0	0,3	0,0	1,1	0,0	1,0	4,0	intronic	ncbi_100736968	-	-
NC_010443.5	647209	647209	T	C	SNP	.	95	1|1	.|.	0|1	.|.	0|0	0|0	0,3	0,0	1,1	0,0	1,0	4,0	intronic	ncbi_100736968	-	-
NC_010443.5	647525	647525	A	C	SNP	.	80	0|0	.|.	0|1	0|0	0|0	0|0	1,0	0,0	1,4	3,0	5,0	1,0	intronic	ncbi_100736968	-	-
NC_010443.5	647723	647723	A	G	SNP	.	137	0|0	.|.	0|1	0|0	0|0	1|1	4,0	0,0	0,1	2,0	4,0	0,3	intronic	ncbi_100736968	-	-
NC_010443.5	647826	647826	T	C	SNP	.	25.2316	0|0	.|.	0|0	0|0	.|.	0|1	4,0	0,0	1,0	2,0	0,0	1,2	intronic	ncbi_100736968	-	-
NC_010443.5	647980	647980	G	A	SNP	.	23.5556	0|0	0|0	0|0	0|0	0|1	.|.	3,0	2,0	4,0	4,0	1,2	0,0	intronic	ncbi_100736968	-	-
NC_010443.5	648055	648055	A	G	SNP	.	24.2925	0|0	0|0	.|.	0|0	0|1	.|.	3,0	3,0	0,0	4,0	1,2	0,0	intronic	ncbi_100736968	-	-
NC_010443.5	648355	648355	T	C	SNP	.	148	0|0	1|1	0|1	.|.	0|0	1|1	2,0	0,1	1,2	0,0	3,0	0,2	intronic	ncbi_100736968	-	-
NC_010443.5	648393	648393	G	A	SNP	.	77	0|0	0|1	0|1	.|.	0|0	0|1	2,0	2,1	1,2	0,0	3,0	1,1	intronic	ncbi_100736968	-	-
NC_010443.5	649070	649070	C	CA	Insertion	.	35.7823	0|1	0|1	0|0	0|0	.|.	.|.	1,1	0,1	2,0	2,0	0,0	0,0	intronic	ncbi_100736968	-	-
NC_010443.5	649199	649199	T	C	SNP	.	27.6946	0|1	.|.	.|.	0|0	.|.	.|.	1,2	0,0	0,0	3,0	0,0	0,0	intronic	ncbi_100736968	-	-
NC_010443.5	649324	649324	T	G	SNP	.	198	1|1	1|1	0|1	0|1	.|.	.|.	0,1	0,2	1,3	1,0	0,0	0,0	intronic	ncbi_100736968	-	-
NC_010443.5	649435	649435	G	A	SNP	.	142	.|.	1|1	1|1	.|.	.|.	.|.	0,0	0,1	0,4	0,0	0,0	0,0	intronic	ncbi_100736968	-	-
NC_010443.5	649771	649771	A	T	SNP	.	21.919	0|1	.|.	.|.	.|.	0|0	0|0	1,1	0,0	0,0	0,0	1,0	2,0	intronic	ncbi_100736968	-	-
NC_010443.5	664631	664631	C	T	SNP	.	34.9627	0|1	.|.	.|.	.|.	1|1	.|.	1,0	0,0	0,0	0,0	0,2	0,0	intronic	ncbi_100736968	-	-
NC_010443.5	664655	664655	G	A	SNP	.	34.9627	0|1	.|.	.|.	.|.	1|1	.|.	1,0	0,0	0,0	0,0	0,2	0,0	intronic	ncbi_100736968	-	-
NC_010443.5	675472	675472	T	C	SNP	.	49.2145	.|.	1|1	.|.	.|.	.|.	1|1	0,0	0,1	0,0	0,0	0,0	0,1	intronic	ncbi_100736968	-	-
NC_010443.5	699448	699448	C	CG	Insertion	.	48.2145	1|1	.|.	.|.	.|.	.|.	.|.	0,2	0,0	0,0	0,0	0,0	0,0	UTR3	ncbi_100736968(XM_021085668.1#NC_010443.5#578490:c.*209C>CG)	-	-
NC_010443.5	699630	699630	G	A	SNP	.	42.2146	1|1	.|.	.|.	.|.	.|.	.|.	0,2	0,0	0,0	0,0	0,0	0,0	intronic	ncbi_100736968	-	-
NC_010443.5	699652	699652	T	G	SNP	.	42.2146	1|1	.|.	.|.	.|.	.|.	.|.	0,2	0,0	0,0	0,0	0,0	0,0	intronic	ncbi_100736968	-	-
NC_010443.5	713160	713160	G	T	SNP	.	34.9736	0|1	.|.	.|.	.|.	.|.	1|1	1,0	0,0	0,0	0,0	0,0	0,2	intronic	ncbi_100736968	-	-
NC_010443.5	713164	713164	A	C	SNP	.	34.9627	0|1	.|.	.|.	.|.	.|.	1|1	1,0	0,0	0,0	0,0	0,0	0,2	intronic	ncbi_100736968	-	-
NC_010443.5	713202	713202	A	G	SNP	.	34.9627	0|1	.|.	.|.	.|.	.|.	1|1	1,0	0,0	0,0	0,0	0,0	0,2	intronic	ncbi_100736968	-	-
NC_010443.5	713231	713231	G	A	SNP	.	34.9627	0|1	.|.	.|.	.|.	.|.	1|1	1,0	0,0	0,0	0,0	0,0	0,2	intronic	ncbi_100736968	-	-
NC_010443.5	713242	713242	T	A	SNP	.	34.9627	0|1	.|.	.|.	.|.	.|.	1|1	1,0	0,0	0,0	0,0	0,0	0,2	intronic	ncbi_100736968	-	-
NC_010443.5	716209	716209	A	T	SNP	.	85	.|.	.|.	1|1	.|.	.|.	.|.	0,0	0,0	0,2	0,0	0,0	0,0	intronic	ncbi_100736968	-	-
NC_010443.5	719880	719880	G	A	SNP	.	105	0|0	.|.	0|1	0|0	0|0	1|1	9,0	0,0	1,3	4,0	5,0	0,2	UTR3	ncbi_100736968(XM_021085668.1#NC_010443.5#578490:c.*365G>A)	-	-
NC_010443.5	725171	725171	G	A	SNP	.	24.3317	0|0	0|0	0|1	0|0	.|.	0|0	2,0	2,0	1,2	3,0	0,0	1,0	intergenic	ncbi_100736968(dist=5065),ncbi_100153940(dist=129657)	-	-
NC_010443.5	726289	726289	G	A	SNP	.	27.5031	0|0	0|0	0|1	0|0	.|.	0|0	1,0	2,0	2,2	2,0	0,0	1,0	intergenic	ncbi_100736968(dist=6183),ncbi_100153940(dist=128539)	-	-
NC_010443.5	726611	726611	A	G	SNP	.	67	.|.	.|.	.|.	.|.	.|.	1|1	0,0	0,0	0,0	0,0	0,0	0,3	intergenic	ncbi_100736968(dist=6505),ncbi_100153940(dist=128217)	-	-
NC_010443.5	726636	726636	G	A	SNP	.	95	0|1	.|.	.|.	.|.	.|.	1|1	1,0	0,0	0,0	0,0	0,0	0,5	intergenic	ncbi_100736968(dist=6530),ncbi_100153940(dist=128192)	-	-
NC_010443.5	726992	726992	T	C	SNP	.	87	.|.	.|.	.|.	.|.	0|0	1|1	0,0	0,0	0,0	0,0	3,0	0,5	intergenic	ncbi_100736968(dist=6886),ncbi_100153940(dist=127836)	-	-
NC_010443.5	727000	727000	T	C	SNP	.	93	.|.	.|.	.|.	.|.	0|0	1|1	0,0	0,0	0,0	0,0	3,0	0,5	intergenic	ncbi_100736968(dist=6894),ncbi_100153940(dist=127828)	-	-
NC_010443.5	727031	727031	C	T	SNP	.	87	.|.	.|.	.|.	.|.	0|0	1|1	0,0	0,0	0,0	0,0	3,0	0,5	intergenic	ncbi_100736968(dist=6925),ncbi_100153940(dist=127797)	-	-
NC_010443.5	727069	727069	G	A	SNP	.	73	.|.	.|.	.|.	.|.	0|1	.|.	0,0	0,0	0,0	0,0	1,2	0,0	intergenic	ncbi_100736968(dist=6963),ncbi_100153940(dist=127759)	-	-
NC_010443.5	728611	728611	G	A	SNP	.	72	0|0	0|0	.|.	0|1	0|0	.|.	1,0	2,0	0,0	0,2	3,0	0,0	intergenic	ncbi_100736968(dist=8505),ncbi_100153940(dist=126217)	-	-
NC_010443.5	728824	728824	T	C	SNP	.	65	.|.	0|1	0|0	.|.	0|0	.|.	0,0	2,2	2,0	0,0	2,0	0,0	intergenic	ncbi_100736968(dist=8718),ncbi_100153940(dist=126004)	-	-
NC_010443.5	734280	734280	cg	cGg	Insertion	.	54	.|.	.|.	.|.	1|1	.|.	.|.	0,0	0,0	0,0	0,3	0,0	0,0	-	-	-	-
NC_010443.5	735061	735061	ACCC	ACCCC	Insertion	.	80	1|1	1|1	.|.	.|.	.|.	.|.	0,2	0,2	0,0	0,0	0,0	0,0	-	-	-	-
NC_010443.5	735451	735451	CGGG	CGGGG	Insertion	.	35.2156	.|.	.|.	.|.	.|.	1|1	.|.	0,0	0,0	0,0	0,0	0,2	0,0	-	-	-	-
NC_010443.5	735772	735772	G	GC	Insertion	.	54	.|.	.|.	.|.	1|1	1|1	.|.	0,0	0,0	0,0	0,1	0,2	0,0	intergenic	ncbi_100736968(dist=15666),ncbi_100153940(dist=119056)	-	-
NC_010443.5	736273	736273	CGG	CGGG	Insertion	.	62	.|.	0|1	.|.	1|1	.|.	.|.	0,0	1,0	0,0	0,3	0,0	0,0	-	-	-	-
NC_010443.5	737014	737014	C	T	SNP	.	27.7315	0|0	0|1	0|0	0|0	0|0	.|.	11,0	0,2	2,0	1,0	1,0	0,0	intergenic	ncbi_100736968(dist=16908),ncbi_100153940(dist=117814)	-	-
NC_010443.5	737021	737021	C	T	SNP	.	29.1791	0|0	0|1	.|.	0|0	0|0	.|.	11,0	0,2	0,0	1,0	1,0	0,0	intergenic	ncbi_100736968(dist=16915),ncbi_100153940(dist=117807)	-	-
NC_010443.5	737161	737161	G	C	SNP	.	89	0|0	1|1	1|1	0|0	0|0	.|.	4,0	0,2	0,2	1,0	2,0	0,0	intergenic	ncbi_100736968(dist=17055),ncbi_100153940(dist=117667)	-	-
NC_010443.5	737237	737237	A	G	SNP	.	30.6827	0|0	.|.	0|1	0|0	.|.	.|.	4,0	0,0	0,2	1,0	0,0	0,0	intergenic	ncbi_100736968(dist=17131),ncbi_100153940(dist=117591)	-	-
NC_010443.5	737290	737290	G	A	SNP	.	215	1|1	.|.	1|1	1|1	1|1	.|.	0,3	0,0	0,2	0,1	0,1	0,0	intergenic	ncbi_100736968(dist=17184),ncbi_100153940(dist=117538)	-	-
NC_010443.5	737338	737338	T	C	SNP	.	53	1|1	.|.	0|0	0|0	0|0	.|.	0,3	0,0	1,0	4,0	1,0	0,0	intergenic	ncbi_100736968(dist=17232),ncbi_100153940(dist=117490)	-	-
NC_010443.5	754975	754975	A	G	SNP	.	35.2156	.|.	.|.	1|1	.|.	.|.	.|.	0,0	0,0	0,1	0,0	0,0	0,0	intergenic	ncbi_100736968(dist=34869),ncbi_100153940(dist=99853)	-	-
NC_010443.5	760560	760560	A	G	SNP	.	42.2146	.|.	.|.	.|.	.|.	1|1	.|.	0,0	0,0	0,0	0,0	0,2	0,0	intergenic	ncbi_100736968(dist=40454),ncbi_100153940(dist=94268)	-	-
NC_010443.5	788274	788274	G	A	SNP	.	49.2145	.|.	.|.	.|.	1|1	.|.	1|1	0,0	0,0	0,0	0,1	0,0	0,1	intergenic	ncbi_100736968(dist=68168),ncbi_100153940(dist=66554)	-	-
NC_010443.5	837632	837632	G	C	SNP	.	42.2146	1|1	.|.	.|.	.|.	.|.	.|.	0,2	0,0	0,0	0,0	0,0	0,0	intergenic	ncbi_100736968(dist=117526),ncbi_100153940(dist=17196)	-	-
NC_010443.5	854558	854558	C	A	SNP	.	122	1|1	.|.	.|.	1|1	.|.	.|.	0,2	0,0	0,0	0,1	0,0	0,0	upstream	ncbi_100153940	-	-
NC_010443.5	854613	854613	G	A	SNP	.	75	0|1	.|.	.|.	0|0	0|0	.|.	0,2	0,0	0,0	1,0	1,0	0,0	upstream	ncbi_100153940	-	-
NC_010443.5	855316	855316	T	C	SNP	.	444	0|1	0|1	0|0	0|0	0|1	1|1	4,1	2,4	2,0	41,0	27,11	4,59	UTR5	ncbi_100153940(XM_013992423.2#NC_010443.5#854827:c.-2593T>C)	-	-
NC_010443.5	855321	855321	C	T	SNP	.	331	0|1	0|1	0|0	0|0	0|0	0|1	4,1	2,4	2,0	48,0	41,0	18,48	UTR5	ncbi_100153940(XM_013992423.2#NC_010443.5#854827:c.-2588C>T)	-	-
NC_010443.5	855806	855806	T	C	SNP	.	57	.|.	.|.	.|.	.|.	.|.	0|1	0,0	0,0	0,0	0,0	0,0	2,2	intronic	ncbi_100153940	-	-
NC_010443.5	857950	857950	T	C	SNP	.	731	0|1	0|1	0|0	0|0	0|1	1|1	11,5	6,6	6,0	82,0	51,25	11,97	exonic	ncbi_100153940	synonymous SNV	ncbi_100153940:XM_013992423.2#NC_010443.5#854827:exon2:c.T42C:p.S14S,ncbi_100153940:XM_013992422.2#NC_010443.5#855964:exon2:c.T96C:p.S32S,
NC_010443.5	859936	859936	G	A	SNP	.	390	0|1	0|1	0|1	0|0	0|0	0|1	18,2	4,6	12,2	66,0	74,0	26,53	exonic	ncbi_100153940	synonymous SNV	ncbi_100153940:XM_013992423.2#NC_010443.5#854827:exon3:c.G144A:p.P48P,ncbi_100153940:XM_013992422.2#NC_010443.5#855964:exon3:c.G198A:p.P66P,
NC_010443.5	860365	860365	C	T	SNP	.	550	0|1	0|1	0|1	0|0	0|0	0|1	20,2	8,5	11,11	52,0	45,0	24,65	exonic	ncbi_100153940	synonymous SNV	ncbi_100153940:XM_013992423.2#NC_010443.5#854827:exon3:c.C573T:p.Y191Y,ncbi_100153940:XM_013992422.2#NC_010443.5#855964:exon3:c.C627T:p.Y209Y,
NC_010443.5	861002	861002	T	C	SNP	.	35.2156	.|.	.|.	.|.	.|.	.|.	1|1	0,0	0,0	0,0	0,0	0,0	0,1	intronic	ncbi_100153940	-	-
NC_010443.5	861090	861090	CAA	CAAA	Insertion	.	52	.|.	.|.	.|.	1|1	.|.	1|1	0,0	0,0	0,0	0,1	0,0	0,1	-	-	-	-
NC_010443.5	861818	861818	G	T	SNP	.	42.2146	.|.	.|.	.|.	.|.	.|.	1|1	0,0	0,0	0,0	0,0	0,0	0,2	intronic	ncbi_100153940	-	-
NC_010443.5	861827	861827	C	T	SNP	.	42.2146	.|.	.|.	.|.	.|.	.|.	1|1	0,0	0,0	0,0	0,0	0,0	0,2	intronic	ncbi_100153940	-	-
NC_010443.5	861832	861832	G	A	SNP	.	32.2168	.|.	.|.	.|.	.|.	.|.	1|1	0,0	0,0	0,0	0,0	0,0	0,2	intronic	ncbi_100153940	-	-
NC_010443.5	863667	863667	G	T	SNP	.	42.2146	.|.	.|.	.|.	.|.	1|1	.|.	0,0	0,0	0,0	0,0	0,2	0,0	splicing	ncbi_100153940(XM_013992423.2#NC_010443.5#854827:exon5:c.891+1G>T,XM_013992422.2#NC_010443.5#855964:exon5:c.945+1G>T)	-	-
NC_010443.5	863668	863668	T	C	SNP	.	42.2146	.|.	.|.	.|.	.|.	1|1	.|.	0,0	0,0	0,0	0,0	0,2	0,0	splicing	ncbi_100153940(XM_013992423.2#NC_010443.5#854827:exon5:c.891+2T>C,XM_013992422.2#NC_010443.5#855964:exon5:c.945+2T>C)	-	-
NC_010443.5	866535	866535	C	G	SNP	.	316	0|0	0|1	0|1	0|0	0|0	0|1	21,1	5,1	6,6	66,0	68,0	34,17	exonic	ncbi_100153940	nonsynonymous SNV	ncbi_100153940:XM_013992423.2#NC_010443.5#854827:exon7:c.C1061G:p.T354S,ncbi_100153940:XM_013992422.2#NC_010443.5#855964:exon7:c.C1115G:p.T372S,
NC_010443.5	868011	868011	G	A	SNP	.	102	0|0	0|0	0|0	0|0	0|1	0|0	20,0	5,0	6,0	41,0	38,10	64,4	exonic	ncbi_100153940	nonsynonymous SNV	ncbi_100153940:XM_013992423.2#NC_010443.5#854827:exon9:c.G1447A:p.A483T,ncbi_100153940:XM_013992422.2#NC_010443.5#855964:exon9:c.G1501A:p.A501T,
NC_010443.5	868829	868829	T	C	SNP	.	366	0|0	0|1	0|1	0|0	0|1	0|1	22,1	3,1	5,1	70,0	43,7	19,62	exonic	ncbi_100153940	synonymous SNV	ncbi_100153940:XM_013992423.2#NC_010443.5#854827:exon10:c.T1581C:p.G527G,ncbi_100153940:XM_013992422.2#NC_010443.5#855964:exon10:c.T1635C:p.G545G,
NC_010443.5	869356	869356	T	G	SNP	.	120	0|0	0|0	0|0	0|0	0|1	0|0	25,0	8,0	16,0	63,0	24,14	94,11	exonic	ncbi_100153940	nonsynonymous SNV	ncbi_100153940:XM_013992423.2#NC_010443.5#854827:exon11:c.T1681G:p.S561A,ncbi_100153940:XM_013992422.2#NC_010443.5#855964:exon11:c.T1735G:p.S579A,
NC_010443.5	869432	869432	G	A	SNP	.	22.4751	0|0	0|1	0|0	0|0	0|0	0|0	23,0	9,3	16,0	90,0	64,0	103,0	exonic	ncbi_100153940	nonsynonymous SNV	ncbi_100153940:XM_013992423.2#NC_010443.5#854827:exon11:c.G1757A:p.C586Y,ncbi_100153940:XM_013992422.2#NC_010443.5#855964:exon11:c.G1811A:p.C604Y,
NC_010443.5	869670	869670	C	A	SNP	.	179	0|0	0|0	0|0	0|0	0|1	0|0	42,0	20,0	25,0	118,0	77,25	131,11	exonic	ncbi_100153940	synonymous SNV	ncbi_100153940:XM_013992423.2#NC_010443.5#854827:exon12:c.C1917A:p.T639T,ncbi_100153940:XM_013992422.2#NC_010443.5#855964:exon12:c.C1971A:p.T657T,
NC_010443.5	871185	871185	A	C	SNP	.	72	.|.	.|.	.|.	1|1	1|1	.|.	0,0	0,0	0,0	0,1	0,1	0,0	intronic	ncbi_100153940	-	-
NC_010443.5	871862	871862	C	T	SNP	.	142	0|0	0|0	0|0	0|0	0|1	0|0	54,0	26,0	29,0	166,0	139,42	175,24	exonic	ncbi_100153940	synonymous SNV	ncbi_100153940:XM_013992423.2#NC_010443.5#854827:exon14:c.C2235T:p.D745D,ncbi_100153940:XM_013992422.2#NC_010443.5#855964:exon14:c.C2289T:p.D763D,
NC_010443.5	873513	873513	TGG	TG	Deletion	.	21.6288	.|.	.|.	.|.	0|1	.|.	0|0	0,0	0,0	0,0	2,2	0,0	1,0	-	-	-	-
NC_010443.5	873607	873607	C	T	SNP	.	25.1414	.|.	.|.	.|.	0|1	.|.	0|0	0,0	0,0	0,0	2,2	0,0	2,0	intronic	ncbi_100153940	-	-
NC_010443.5	873747	873747	T	C	SNP	.	26.2918	.|.	0|0	.|.	0|1	0|0	0|0	0,0	1,0	0,0	1,2	1,0	1,0	intronic	ncbi_100153940	-	-
NC_010443.5	873802	873802	T	C	SNP	.	35.948	.|.	0|1	.|.	0|0	0|1	0|1	0,0	0,1	0,0	2,0	1,0	0,1	intronic	ncbi_100153940	-	-
NC_010443.5	876252	876252	C	T	SNP	.	176	0|0	0|0	0|0	0|0	0|1	0|0	57,0	35,0	48,0	140,0	116,41	153,16	exonic	ncbi_100153940	synonymous SNV	ncbi_100153940:XM_013992423.2#NC_010443.5#854827:exon18:c.C2982T:p.P994P,ncbi_100153940:XM_013992422.2#NC_010443.5#855964:exon18:c.C3036T:p.P1012P,
NC_010443.5	876576	876576	A	T	SNP	.	42.2146	.|.	.|.	.|.	.|.	.|.	1|1	0,0	0,0	0,0	0,0	0,0	0,2	intronic	ncbi_100153940	-	-
NC_010443.5	876585	876585	A	G	SNP	.	42.2146	.|.	.|.	.|.	.|.	.|.	1|1	0,0	0,0	0,0	0,0	0,0	0,2	intronic	ncbi_100153940	-	-
NC_010443.5	876625	876625	C	T	SNP	.	42.2146	.|.	.|.	.|.	.|.	.|.	1|1	0,0	0,0	0,0	0,0	0,0	0,2	intronic	ncbi_100153940	-	-
NC_010443.5	876960	876960	A	G	SNP	.	999	0|1	0|1	0|1	0|0	0|1	1|1	38,12	5,18	16,30	137,0	105,25	17,156	exonic	ncbi_100153940	synonymous SNV	ncbi_100153940:XM_013992423.2#NC_010443.5#854827:exon19:c.A3249G:p.T1083T,ncbi_100153940:XM_013992422.2#NC_010443.5#855964:exon19:c.A3303G:p.T1101T,
NC_010443.5	877466	877466	T	C	SNP	.	836	0|1	0|1	0|1	0|0	0|1	0|1	42,12	11,12	17,21	151,0	126,18	30,164	exonic	ncbi_100153940	synonymous SNV	ncbi_100153940:XM_013992423.2#NC_010443.5#854827:exon20:c.T3300C:p.I1100I,ncbi_100153940:XM_013992422.2#NC_010443.5#855964:exon20:c.T3354C:p.I1118I,
NC_010443.5	877847	877847	G	A	SNP	.	35.2156	.|.	.|.	.|.	.|.	1|1	.|.	0,0	0,0	0,0	0,0	0,1	0,0	intronic	ncbi_100153940	-	-
NC_010443.5	880789	880789	G	A	SNP	.	334	0|0	0|1	0|0	0|0	0|0	0|1	77,0	33,7	46,2	134,0	144,0	99,57	UTR3	ncbi_100153940(XM_013992423.2#NC_010443.5#854827:c.*227G>A,XM_013992422.2#NC_010443.5#855964:c.*227G>A)	-	-
NC_010443.5	880811	880811	G	C	SNP	.	720	0|0	0|1	0|1	0|0	0|0	0|1	66,6	17,20	32,15	135,0	136,0	41,100	UTR3	ncbi_100153940(XM_013992423.2#NC_010443.5#854827:c.*249G>C,XM_013992422.2#NC_010443.5#855964:c.*249G>C)	-	-
NC_010443.5	881027	881027	A	G	SNP	.	840	0|1	0|1	0|1	0|0	0|0	0|1	41,10	12,16	17,24	146,0	128,0	38,96	UTR3	ncbi_100153940(XM_013992423.2#NC_010443.5#854827:c.*465A>G,XM_013992422.2#NC_010443.5#855964:c.*465A>G)	-	-
NC_010443.5	881051	881051	G	A	SNP	.	93	0|0	0|0	0|0	0|0	0|1	0|0	52,0	39,0	49,0	153,0	127,29	135,10	UTR3	ncbi_100153940(XM_013992423.2#NC_010443.5#854827:c.*489G>A,XM_013992422.2#NC_010443.5#855964:c.*489G>A)	-	-
NC_010443.5	881098	881098	A	G	SNP	.	675	0|1	0|1	0|1	0|0	0|0	0|1	38,5	26,9	14,19	171,0	131,1	50,94	UTR3	ncbi_100153940(XM_013992423.2#NC_010443.5#854827:c.*536A>G,XM_013992422.2#NC_010443.5#855964:c.*536A>G)	-	-
NC_010443.5	881219	881219	CTCAT	CTCATCAT	Insertion	.	249	0|0	0|0	0|0	0|0	0|1	0|1	82,0	45,0	50,0	181,0	127,22	166,16	-	-	-	-
NC_010443.5	881832	881832	C	A	SNP	.	999	0|1	0|1	0|1	0|0	0|1	0|1	66,18	25,27	35,38	186,0	149,34	37,123	UTR3	ncbi_100153940(XM_013992423.2#NC_010443.5#854827:c.*1270C>A,XM_013992422.2#NC_010443.5#855964:c.*1270C>A)	-	-
NC_010443.5	881985	881985	C	A	SNP	.	195	0|0	0|0	0|0	0|0	0|1	0|1	67,0	22,0	42,0	133,0	123,26	78,18	UTR3	ncbi_100153940(XM_013992423.2#NC_010443.5#854827:c.*1423C>A,XM_013992422.2#NC_010443.5#855964:c.*1423C>A)	-	-
NC_010443.5	882120	882120	T	C	SNP	.	91	0|0	0|0	0|0	0|0	0|1	0|1	33,0	11,0	32,0	59,0	59,15	60,9	UTR3	ncbi_100153940(XM_013992423.2#NC_010443.5#854827:c.*1558T>C,XM_013992422.2#NC_010443.5#855964:c.*1558T>C)	-	-
NC_010443.5	882153	882153	T	C	SNP	.	820	0|1	0|1	0|1	0|0	0|1	0|1	20,10	7,9	22,8	61,0	57,12	18,48	UTR3	ncbi_100153940(XM_013992423.2#NC_010443.5#854827:c.*1591T>C,XM_013992422.2#NC_010443.5#855964:c.*1591T>C)	-	-
NC_010443.5	888244	888244	T	C	SNP	.	55	0|0	0|0	.|.	.|.	.|.	1|1	1,0	2,0	0,0	0,0	0,0	0,3	intergenic	ncbi_100153940(dist=5777),ncbi_100737228(dist=304919)	-	-
NC_010443.5	888260	888260	G	A	SNP	.	30.9316	0|0	0|1	.|.	.|.	.|.	0|0	1,0	0,2	0,0	0,0	0,0	3,0	intergenic	ncbi_100153940(dist=5793),ncbi_100737228(dist=304903)	-	-
NC_010443.5	888388	888388	t	tTA	Insertion	.	112	0|0	0|0	.|.	.|.	0|0	1|1	1,0	2,0	0,0	0,0	1,0	0,3	intergenic	ncbi_100153940(dist=5921),ncbi_100737228(dist=304775)	-	-
NC_010443.5	888403	888403	C	T	SNP	.	58	.|.	0|0	.|.	.|.	.|.	1|1	0,0	2,0	0,0	0,0	0,0	0,3	intergenic	ncbi_100153940(dist=5936),ncbi_100737228(dist=304760)	-	-
NC_010443.5	893166	893166	T	C	SNP	.	42.2146	.|.	.|.	.|.	1|1	.|.	.|.	0,0	0,0	0,0	0,2	0,0	0,0	intergenic	ncbi_100153940(dist=10699),ncbi_100737228(dist=299997)	-	-
NC_010443.5	893409	893409	A	C	SNP	.	42.2146	.|.	.|.	.|.	1|1	.|.	.|.	0,0	0,0	0,0	0,2	0,0	0,0	intergenic	ncbi_100153940(dist=10942),ncbi_100737228(dist=299754)	-	-
NC_010443.5	894671	894671	A	G	SNP	.	158	0|0	.|.	.|.	.|.	0|1	0|1	5,0	0,0	0,0	0,0	1,1	3,6	intergenic	ncbi_100153940(dist=12204),ncbi_100737228(dist=298492)	-	-
NC_010443.5	895654	895654	G	A	SNP	.	33.7105	.|.	.|.	.|.	0|0	.|.	1|1	0,0	0,0	0,0	2,0	0,0	0,2	intergenic	ncbi_100153940(dist=13187),ncbi_100737228(dist=297509)	-	-
NC_010443.5	895799	895799	T	C	SNP	.	59	.|.	.|.	.|.	0|1	.|.	1|1	0,0	0,0	0,0	1,0	0,0	0,3	intergenic	ncbi_100153940(dist=13332),ncbi_100737228(dist=297364)	-	-
NC_010443.5	896360	896360	T	G	SNP	.	37.7266	.|.	1|1	.|.	.|.	0|1	.|.	0,0	0,1	0,0	0,0	1,1	0,0	intergenic	ncbi_100153940(dist=13893),ncbi_100737228(dist=296803)	-	-
NC_010443.5	897126	897126	C	T	SNP	.	78	.|.	0|1	.|.	.|.	1|1	.|.	0,0	1,0	0,0	0,0	0,2	0,0	intergenic	ncbi_100153940(dist=14659),ncbi_100737228(dist=296037)	-	-
NC_010443.5	903807	903807	T	C	SNP	.	34.9577	.|.	.|.	.|.	.|.	0|1	1|1	0,0	0,0	0,0	0,0	1,0	0,2	intergenic	ncbi_100153940(dist=21340),ncbi_100737228(dist=289356)	-	-
NC_010443.5	912536	912536	CTCCGTCCG	CTCCG	Deletion	.	35.2156	.|.	.|.	.|.	.|.	1|1	.|.	0,0	0,0	0,0	0,0	0,1	0,0	-	-	-	-
NC_010443.5	920086	920086	T	C	SNP	.	42.2146	.|.	.|.	.|.	.|.	.|.	1|1	0,0	0,0	0,0	0,0	0,0	0,2	intergenic	ncbi_100153940(dist=37619),ncbi_100737228(dist=273077)	-	-
NC_010443.5	920169	920169	G	A	SNP	.	42.2146	.|.	.|.	.|.	.|.	.|.	1|1	0,0	0,0	0,0	0,0	0,0	0,2	intergenic	ncbi_100153940(dist=37702),ncbi_100737228(dist=272994)	-	-
NC_010443.5	920180	920180	T	C	SNP	.	42.2146	.|.	.|.	.|.	.|.	.|.	1|1	0,0	0,0	0,0	0,0	0,0	0,2	intergenic	ncbi_100153940(dist=37713),ncbi_100737228(dist=272983)	-	-
NC_010443.5	920297	920297	G	A	SNP	.	42.2146	.|.	.|.	.|.	.|.	.|.	1|1	0,0	0,0	0,0	0,0	0,0	0,2	intergenic	ncbi_100153940(dist=37830),ncbi_100737228(dist=272866)	-	-
NC_010443.5	920303	920303	G	A	SNP	.	32.2168	.|.	.|.	.|.	.|.	.|.	1|1	0,0	0,0	0,0	0,0	0,0	0,2	intergenic	ncbi_100153940(dist=37836),ncbi_100737228(dist=272860)	-	-
NC_010443.5	1193282	1193282	A	G	SNP	.	28.4518	0|0	.|.	0|0	0|0	0|0	0|1	1,0	0,0	1,0	3,0	1,0	0,2	UTR3	ncbi_100737228(XM_021085700.1#NC_010443.5#1193162:c.*1319T>C,XM_021085691.1#NC_010443.5#1193162:c.*1319T>C)	-	-
NC_010443.5	1193388	1193388	C	T	SNP	.	58	.|.	0|0	0|0	0|0	0|0	0|1	0,0	1,0	1,0	12,0	8,0	4,4	UTR3	ncbi_100737228(XM_021085700.1#NC_010443.5#1193162:c.*1213G>A,XM_021085691.1#NC_010443.5#1193162:c.*1213G>A)	-	-
NC_010443.5	1193389	1193389	A	G	SNP	.	187	.|.	0|0	0|0	0|0	0|1	0|1	0,0	1,0	1,0	12,0	5,3	3,5	UTR3	ncbi_100737228(XM_021085700.1#NC_010443.5#1193162:c.*1212T>C,XM_021085691.1#NC_010443.5#1193162:c.*1212T>C)	-	-
NC_010443.5	1193421	1193421	C	T	SNP	.	227	0|0	0|1	.|.	0|0	0|1	0|1	1,0	1,1	0,0	13,0	5,3	3,6	UTR3	ncbi_100737228(XM_021085700.1#NC_010443.5#1193162:c.*1180G>A,XM_021085691.1#NC_010443.5#1193162:c.*1180G>A)	-	-
NC_010443.5	1193473	1193473	G	A	SNP	.	55	0|0	0|0	0|0	0|0	0|0	0|1	1,0	1,0	1,0	14,0	10,0	5,4	UTR3	ncbi_100737228(XM_021085700.1#NC_010443.5#1193162:c.*1128C>T,XM_021085691.1#NC_010443.5#1193162:c.*1128C>T)	-	-
NC_010443.5	1193585	1193585	A	G	SNP	.	21.576	.|.	0|0	0|0	0|0	0|1	0|1	0,0	1,0	1,0	12,0	4,1	7,2	UTR3	ncbi_100737228(XM_021085700.1#NC_010443.5#1193162:c.*1016T>C,XM_021085691.1#NC_010443.5#1193162:c.*1016T>C)	-	-
NC_010443.5	1193602	1193602	G	A	SNP	.	92	.|.	0|0	0|0	0|0	0|0	0|1	0,0	2,0	1,0	12,0	6,0	4,5	UTR3	ncbi_100737228(XM_021085700.1#NC_010443.5#1193162:c.*999C>T,XM_021085691.1#NC_010443.5#1193162:c.*999C>T)	-	-
NC_010443.5	1193688	1193688	A	G	SNP	.	252	.|.	1|1	1|1	0|0	0|1	1|1	0,0	0,1	0,1	14,0	6,2	0,7	UTR3	ncbi_100737228(XM_021085700.1#NC_010443.5#1193162:c.*913T>C,XM_021085691.1#NC_010443.5#1193162:c.*913T>C)	-	-
NC_010443.5	1193691	1193691	A	G	SNP	.	242	.|.	1|1	1|1	0|0	0|1	1|1	0,0	0,1	0,1	14,0	5,2	0,6	UTR3	ncbi_100737228(XM_021085700.1#NC_010443.5#1193162:c.*910T>C,XM_021085691.1#NC_010443.5#1193162:c.*910T>C)	-	-
NC_010443.5	1193879	1193879	G	T	SNP	.	215	0|0	0|0	0|1	0|0	0|1	0|1	2,0	1,0	0,1	12,0	8,1	6,10	UTR3	ncbi_100737228(XM_021085700.1#NC_010443.5#1193162:c.*722C>A,XM_021085691.1#NC_010443.5#1193162:c.*722C>A)	-	-
NC_010443.5	1194097	1194097	C	T	SNP	.	182	0|0	0|0	0|1	0|0	0|1	0|1	1,0	2,0	0,1	12,0	3,1	12,6	UTR3	ncbi_100737228(XM_021085700.1#NC_010443.5#1193162:c.*504G>A,XM_021085691.1#NC_010443.5#1193162:c.*504G>A)	-	-
NC_010443.5	1194144	1194144	C	A	SNP	.	70	0|0	0|0	0|1	0|0	0|1	0|1	1,0	3,0	0,1	13,0	4,1	16,2	UTR3	ncbi_100737228(XM_021085700.1#NC_010443.5#1193162:c.*457G>T,XM_021085691.1#NC_010443.5#1193162:c.*457G>T)	-	-
NC_010443.5	1194170	1194170	T	C	SNP	.	58	.|.	0|0	0|0	0|0	0|1	0|0	0,0	3,0	1,0	5,0	1,3	15,0	UTR3	ncbi_100737228(XM_021085700.1#NC_010443.5#1193162:c.*431A>G,XM_021085691.1#NC_010443.5#1193162:c.*431A>G)	-	-
NC_010443.5	1194228	1194228	A	G	SNP	.	61	0|0	0|0	.|.	0|0	0|0	0|1	1,0	3,0	0,0	9,0	4,0	7,5	UTR3	ncbi_100737228(XM_021085700.1#NC_010443.5#1193162:c.*373T>C,XM_021085691.1#NC_010443.5#1193162:c.*373T>C)	-	-
NC_010443.5	1194232	1194232	GCCCCC	GCCCCCC	Insertion	.	226	1|1	1|1	.|.	0|1	0|1	0|1	0,1	0,3	0,0	6,6	3,3	4,11	-	-	-	-
NC_010443.5	1194240	1194240	T	A	SNP	.	29.6798	0|0	0|0	.|.	0|0	0|0	0|1	1,0	3,0	0,0	11,0	5,0	7,3	UTR3	ncbi_100737228(XM_021085700.1#NC_010443.5#1193162:c.*361A>T,XM_021085691.1#NC_010443.5#1193162:c.*361A>T)	-	-
NC_010443.5	1194256	1194256	C	T	SNP	.	29.9801	0|0	0|1	.|.	0|0	0|0	0|1	1,0	1,2	0,0	12,0	5,0	8,1	UTR3	ncbi_100737228(XM_021085700.1#NC_010443.5#1193162:c.*345G>A,XM_021085691.1#NC_010443.5#1193162:c.*345G>A)	-	-
NC_010443.5	1194357	1194357	ACCCCC	ACCCCCC	Insertion	.	233	1|1	0|1	.|.	1|1	1|1	0|1	0,1	2,0	0,0	2,11	0,5	4,6	-	-	-	-
NC_010443.5	1194595	1194595	C	A	SNP	.	85	0|0	0|0	.|.	0|0	0|1	0|1	2,0	1,0	0,0	13,0	2,2	6,3	UTR3	ncbi_100737228(XM_021085700.1#NC_010443.5#1193162:c.*6G>T,XM_021085691.1#NC_010443.5#1193162:c.*6G>T)	-	-
NC_010443.5	1195058	1195058	GAAA	GAA	Deletion	.	35.2156	.|.	.|.	.|.	1|1	.|.	.|.	0,0	0,0	0,0	0,2	0,0	0,0	-	-	-	-
NC_010443.5	1221656	1221656	G	A	SNP	.	67	.|.	.|.	.|.	1|1	.|.	.|.	0,0	0,0	0,0	0,3	0,0	0,0	intronic	ncbi_100737228	-	-
NC_010443.5	1223093	1223093	T	A	SNP	.	35.2156	.|.	.|.	.|.	.|.	1|1	.|.	0,0	0,0	0,0	0,0	0,1	0,0	intronic	ncbi_100737228	-	-
NC_010443.5	1239492	1239492	T	C	SNP	.	184	0|0	0|0	0|1	0|0	0|1	0|1	9,0	1,0	1,2	26,0	7,4	18,3	exonic	ncbi_100737228	synonymous SNV	ncbi_100737228:XM_021085700.1#NC_010443.5#1193162:exon8:c.A759G:p.T253T,ncbi_100737228:XM_021085688.1#NC_010443.5#1196720:exon8:c.A759G:p.T253T,ncbi_100737228:XM_021085691.1#NC_010443.5#1193162:exon8:c.A792G:p.T264T,
NC_010443.5	1289242	1289242	T	C	SNP	.	45.252	0|0	0|0	0|0	0|0	0|0	0|1	7,0	3,0	3,0	9,0	9,0	5,3	exonic	ncbi_100737228	synonymous SNV	ncbi_100737228:XM_021085700.1#NC_010443.5#1193162:exon2:c.A195G:p.Q65Q,ncbi_100737228:XM_021085688.1#NC_010443.5#1196720:exon2:c.A195G:p.Q65Q,ncbi_100737228:XM_021085691.1#NC_010443.5#1193162:exon2:c.A195G:p.Q65Q,
NC_010443.5	1353407	1353407	A	G	SNP	.	49.2145	.|.	.|.	.|.	.|.	1|1	.|.	0,0	0,0	0,0	0,0	0,2	0,0	intergenic	ncbi_100737228(dist=20668),ncbi_100512933(dist=60485)	-	-
NC_010443.5	1353747	1353747	C	T	SNP	.	35.2156	1|1	.|.	.|.	.|.	.|.	.|.	0,1	0,0	0,0	0,0	0,0	0,0	intergenic	ncbi_100737228(dist=21008),ncbi_100512933(dist=60145)	-	-
NC_010443.5	1500861	1500861	C	T	SNP	.	42.2146	.|.	.|.	.|.	.|.	1|1	.|.	0,0	0,0	0,0	0,0	0,2	0,0	intergenic	ncbi_100512933(dist=76846),ncbi_100514201(dist=6262)	-	-
NC_010443.5	1500865	1500865	G	A	SNP	.	42.2146	.|.	.|.	.|.	.|.	1|1	.|.	0,0	0,0	0,0	0,0	0,2	0,0	intergenic	ncbi_100512933(dist=76850),ncbi_100514201(dist=6258)	-	-
NC_010443.5	1500898	1500898	A	G	SNP	.	42.2146	.|.	.|.	.|.	.|.	1|1	.|.	0,0	0,0	0,0	0,0	0,2	0,0	intergenic	ncbi_100512933(dist=76883),ncbi_100514201(dist=6225)	-	-
NC_010443.5	1500906	1500906	G	A	SNP	.	42.2146	.|.	.|.	.|.	.|.	1|1	.|.	0,0	0,0	0,0	0,0	0,2	0,0	intergenic	ncbi_100512933(dist=76891),ncbi_100514201(dist=6217)	-	-
NC_010443.5	1501019	1501019	G	A	SNP	.	42.2146	.|.	.|.	.|.	.|.	1|1	.|.	0,0	0,0	0,0	0,0	0,2	0,0	intergenic	ncbi_100512933(dist=77004),ncbi_100514201(dist=6104)	-	-
NC_010443.5	1501059	1501059	C	T	SNP	.	32.2168	.|.	.|.	.|.	.|.	1|1	.|.	0,0	0,0	0,0	0,0	0,2	0,0	intergenic	ncbi_100512933(dist=77044),ncbi_100514201(dist=6064)	-	-
NC_010443.5	1501078	1501078	A	G	SNP	.	79	.|.	.|.	1|1	.|.	1|1	.|.	0,0	0,0	0,1	0,0	0,2	0,0	intergenic	ncbi_100512933(dist=77063),ncbi_100514201(dist=6045)	-	-
NC_010443.5	1501461	1501461	C	T	SNP	.	49.2145	.|.	.|.	1|1	.|.	.|.	1|1	0,0	0,0	0,1	0,0	0,0	0,1	intergenic	ncbi_100512933(dist=77446),ncbi_100514201(dist=5662)	-	-
NC_010443.5	1502568	1502568	C	T	SNP	.	35.2156	.|.	.|.	.|.	.|.	1|1	.|.	0,0	0,0	0,0	0,0	0,1	0,0	intergenic	ncbi_100512933(dist=78553),ncbi_100514201(dist=4555)	-	-
NC_010443.5	1506824	1506824	A	G	SNP	.	49.2145	.|.	.|.	.|.	.|.	1|1	1|1	0,0	0,0	0,0	0,0	0,1	0,1	upstream	ncbi_100514201	-	-
NC_010443.5	1506989	1506989	G	A	SNP	.	79	.|.	.|.	1|1	.|.	1|1	.|.	0,0	0,0	0,2	0,0	0,1	0,0	upstream	ncbi_100514201	-	-
NC_010443.5	1507097	1507097	A	G	SNP	.	79	.|.	.|.	1|1	.|.	1|1	.|.	0,0	0,0	0,2	0,0	0,1	0,0	upstream	ncbi_100514201	-	-
NC_010443.5	1507682	1507682	C	T	SNP	.	20.9413	0|0	0|0	0|0	0|0	0|1	0|0	3,0	5,0	3,0	1,0	0,1	4,0	UTR5	ncbi_100514201(XM_005654323.3#NC_010443.5#1507122:c.-761C>T)	-	-
NC_010443.5	1507758	1507758	C	T	SNP	.	143	.|.	0|1	0|1	0|0	0|0	0|1	0,0	3,2	1,1	2,0	2,0	1,3	UTR5	ncbi_100514201(XM_005654323.3#NC_010443.5#1507122:c.-685C>T)	-	-
NC_010443.5	1507775	1507775	G	A	SNP	.	271	1|1	0|1	0|1	0|0	0|1	0|1	0,3	3,2	1,1	2,0	1,1	1,4	UTR5	ncbi_100514201(XM_005654323.3#NC_010443.5#1507122:c.-668G>A)	-	-
NC_010443.5	1508232	1508232	T	C	SNP	.	452	1|1	1|1	1|1	.|.	0|1	0|1	0,2	0,4	0,7	0,0	3,3	1,3	exonic	ncbi_100514201	nonsynonymous SNV	ncbi_100514201:XM_021085716.1#NC_010443.5#1508128:exon1:c.T104C:p.L35P,
NC_010443.5	1508308	1508308	T	C	SNP	.	461	1|1	1|1	0|1	1|1	0|0	0|1	0,3	0,3	1,9	0,1	10,0	2,4	exonic	ncbi_100514201	synonymous SNV	ncbi_100514201:XM_021085716.1#NC_010443.5#1508128:exon1:c.T180C:p.P60P,
NC_010443.5	1508372	1508372	G	T	SNP	.	526	1|1	1|1	0|1	.|.	0|0	0|1	0,4	0,3	1,9	0,0	9,0	1,4	exonic	ncbi_100514201	nonsynonymous SNV	ncbi_100514201:XM_021085716.1#NC_010443.5#1508128:exon1:c.G244T:p.A82S,
NC_010443.5	1508382	1508382	A	G	SNP	.	805	1|1	0|1	0|1	0|1	0|0	0|1	0,7	3,6	2,10	2,1	10,0	2,8	exonic	ncbi_100514201	nonsynonymous SNV	ncbi_100514201:XM_021085716.1#NC_010443.5#1508128:exon1:c.A254G:p.D85G,
NC_010443.5	1508409	1508409	G	A	SNP	.	767	1|1	0|1	0|1	0|0	0|1	1|1	0,6	5,5	3,10	2,0	6,5	0,7	exonic	ncbi_100514201	nonsynonymous SNV	ncbi_100514201:XM_021085716.1#NC_010443.5#1508128:exon1:c.G281A:p.R94H,
NC_010443.5	1508484	1508484	G	C	SNP	.	21.9799	0|0	0|0	0|0	0|0	0|1	0|0	6,0	13,0	16,0	2,0	6,3	5,0	exonic	ncbi_100514201	nonsynonymous SNV	ncbi_100514201:XM_021085716.1#NC_010443.5#1508128:exon1:c.G356C:p.R119P,
NC_010443.5	1510466	1510466	G	A	SNP	.	656	1|1	0|1	0|1	0|1	0|1	0|1	0,4	10,3	5,14	1,3	1,5	2,1	exonic	ncbi_100514201	synonymous SNV	ncbi_100514201:XM_021085716.1#NC_010443.5#1508128:exon3:c.G588A:p.G196G,ncbi_100514201:XM_005654323.3#NC_010443.5#1507122:exon4:c.G84A:p.G28G,
NC_010443.5	1510758	1510758	G	A	SNP	.	42.2146	1|1	.|.	.|.	.|.	.|.	.|.	0,2	0,0	0,0	0,0	0,0	0,0	intronic	ncbi_100514201	-	-
NC_010443.5	1510825	1510825	tcacacacacacacacac	tCAcacacacacacacacac	Insertion	.	77	1|1	.|.	.|.	.|.	.|.	.|.	0,2	0,0	0,0	0,0	0,0	0,0	-	-	-	-
NC_010443.5	1510909	1510909	A	T	SNP	.	42.2146	1|1	.|.	.|.	.|.	.|.	.|.	0,2	0,0	0,0	0,0	0,0	0,0	intronic	ncbi_100514201	-	-
NC_010443.5	1511026	1511026	T	C	SNP	.	42.2146	1|1	.|.	.|.	.|.	.|.	.|.	0,2	0,0	0,0	0,0	0,0	0,0	intronic	ncbi_100514201	-	-
NC_010443.5	1512046	1512046	T	C	SNP	.	67	1|1	.|.	.|.	.|.	.|.	.|.	0,3	0,0	0,0	0,0	0,0	0,0	intronic	ncbi_100514201	-	-
NC_010443.5	1512085	1512085	G	GA	Insertion	.	57	1|1	.|.	.|.	.|.	.|.	.|.	0,3	0,0	0,0	0,0	0,0	0,0	intronic	ncbi_100514201	-	-
NC_010443.5	1512486	1512486	C	T	SNP	.	42.2146	.|.	.|.	.|.	.|.	.|.	1|1	0,0	0,0	0,0	0,0	0,0	0,2	UTR5	ncbi_100514201(XM_021085728.1#NC_010443.5#1510451:c.-1218C>T)	-	-
NC_010443.5	1513319	1513319	G	C	SNP	.	79	.|.	1|1	.|.	.|.	1|1	.|.	0,0	0,1	0,0	0,0	0,2	0,0	UTR5	ncbi_100514201(XM_021085728.1#NC_010443.5#1510451:c.-385G>C)	-	-
NC_010443.5	1515147	1515147	C	A	SNP	.	74	0|0	0|0	0|0	0|0	0|1	0|0	12,0	17,0	20,0	4,0	3,4	6,0	exonic	ncbi_100514201	synonymous SNV	ncbi_100514201:XM_021085716.1#NC_010443.5#1508128:exon6:c.C954A:p.R318R,ncbi_100514201:XM_005654323.3#NC_010443.5#1507122:exon7:c.C450A:p.R150R,ncbi_100514201:XM_021085728.1#NC_010443.5#1510451:exon5:c.C273A:p.R91R,
NC_010443.5	1515161	1515161	C	G	SNP	.	673	0|1	0|1	1|1	1|1	0|0	0|1	3,9	3,12	0,17	0,2	7,0	4,2	exonic	ncbi_100514201	nonsynonymous SNV	ncbi_100514201:XM_021085716.1#NC_010443.5#1508128:exon6:c.C968G:p.A323G,ncbi_100514201:XM_005654323.3#NC_010443.5#1507122:exon7:c.C464G:p.A155G,ncbi_100514201:XM_021085728.1#NC_010443.5#1510451:exon5:c.C287G:p.A96G,
NC_010443.5	1515328	1515328	A	C	SNP	.	808	0|1	1|1	1|1	1|1	0|1	0|1	2,13	0,17	0,11	0,2	4,1	4,2	exonic	ncbi_100514201	nonsynonymous SNV	ncbi_100514201:XM_021085716.1#NC_010443.5#1508128:exon7:c.A1036C:p.I346L,ncbi_100514201:XM_005654323.3#NC_010443.5#1507122:exon8:c.A532C:p.I178L,ncbi_100514201:XM_021085728.1#NC_010443.5#1510451:exon6:c.A355C:p.I119L,
NC_010443.5	1515420	1515420	A	G	SNP	.	85	0|1	0|1	0|0	0|1	0|0	0|0	7,3	13,2	16,0	1,1	5,0	5,0	exonic	ncbi_100514201	synonymous SNV	ncbi_100514201:XM_021085716.1#NC_010443.5#1508128:exon7:c.A1128G:p.L376L,ncbi_100514201:XM_005654323.3#NC_010443.5#1507122:exon8:c.A624G:p.L208L,ncbi_100514201:XM_021085728.1#NC_010443.5#1510451:exon6:c.A447G:p.L149L,
NC_010443.5	1516321	1516321	T	A	SNP	.	78	0|0	0|0	0|0	0|0	0|1	0|0	14,0	18,0	22,0	4,0	1,4	1,0	exonic	ncbi_100514201	synonymous SNV	ncbi_100514201:XM_021085716.1#NC_010443.5#1508128:exon9:c.T1293A:p.A431A,ncbi_100514201:XM_005654323.3#NC_010443.5#1507122:exon10:c.T789A:p.A263A,ncbi_100514201:XM_021085728.1#NC_010443.5#1510451:exon8:c.T612A:p.A204A,
NC_010443.5	1516879	1516879	A	G	SNP	.	784	1|1	1|1	1|1	1|1	0|0	1|1	0,8	0,10	0,21	0,4	4,0	0,4	exonic	ncbi_100514201	synonymous SNV	ncbi_100514201:XM_021085716.1#NC_010443.5#1508128:exon10:c.A1323G:p.P441P,ncbi_100514201:XM_005654323.3#NC_010443.5#1507122:exon11:c.A819G:p.P273P,ncbi_100514201:XM_021085728.1#NC_010443.5#1510451:exon9:c.A642G:p.P214P,
NC_010443.5	1516895	1516895	G	A	SNP	.	56	0|0	0|0	0|0	0|0	0|1	0|0	8,0	10,0	21,0	4,0	4,2	4,0	exonic	ncbi_100514201	nonsynonymous SNV	ncbi_100514201:XM_021085716.1#NC_010443.5#1508128:exon10:c.G1339A:p.A447T,ncbi_100514201:XM_005654323.3#NC_010443.5#1507122:exon11:c.G835A:p.A279T,ncbi_100514201:XM_021085728.1#NC_010443.5#1510451:exon9:c.G658A:p.A220T,
NC_010443.5	1517004	1517004	G	A	SNP	.	967	0|1	0|1	0|1	0|1	1|1	1|1	1,4	2,8	3,21	1,1	0,4	0,7	exonic	ncbi_100514201	nonsynonymous SNV	ncbi_100514201:XM_021085716.1#NC_010443.5#1508128:exon10:c.G1448A:p.R483Q,ncbi_100514201:XM_005654323.3#NC_010443.5#1507122:exon11:c.G944A:p.R315Q,ncbi_100514201:XM_021085728.1#NC_010443.5#1510451:exon9:c.G767A:p.R256Q,
NC_010443.5	1517657	1517657	G	A	SNP	.	622	0|1	0|1	1|1	0|1	0|0	0|0	5,6	2,9	1,24	1,2	2,0	9,0	exonic	ncbi_100514201	synonymous SNV	ncbi_100514201:XM_021085716.1#NC_010443.5#1508128:exon11:c.G1521A:p.L507L,ncbi_100514201:XM_005654323.3#NC_010443.5#1507122:exon12:c.G1017A:p.L339L,ncbi_100514201:XM_021085728.1#NC_010443.5#1510451:exon10:c.G840A:p.L280L,
NC_010443.5	1517702	1517702	T	C	SNP	.	226	0|0	0|0	0|0	0|0	0|1	0|1	16,0	14,0	20,0	3,0	0,2	3,9	exonic	ncbi_100514201	synonymous SNV	ncbi_100514201:XM_021085716.1#NC_010443.5#1508128:exon11:c.T1566C:p.P522P,ncbi_100514201:XM_005654323.3#NC_010443.5#1507122:exon12:c.T1062C:p.P354P,ncbi_100514201:XM_021085728.1#NC_010443.5#1510451:exon10:c.T885C:p.P295P,
NC_010443.5	1517738	1517738	G	A	SNP	.	611	0|1	0|1	1|1	0|0	0|0	0|1	5,11	5,9	1,16	1,0	2,0	6,2	exonic	ncbi_100514201	synonymous SNV	ncbi_100514201:XM_021085716.1#NC_010443.5#1508128:exon11:c.G1602A:p.P534P,ncbi_100514201:XM_005654323.3#NC_010443.5#1507122:exon12:c.G1098A:p.P366P,ncbi_100514201:XM_021085728.1#NC_010443.5#1510451:exon10:c.G921A:p.P307P,
NC_010443.5	1517758	1517758	G	A	SNP	.	250	0|1	0|1	0|0	0|1	0|0	0|1	11,4	8,5	12,1	0,1	2,0	3,2	exonic	ncbi_100514201	nonsynonymous SNV	ncbi_100514201:XM_021085716.1#NC_010443.5#1508128:exon11:c.G1622A:p.R541H,ncbi_100514201:XM_005654323.3#NC_010443.5#1507122:exon12:c.G1118A:p.R373H,ncbi_100514201:XM_021085728.1#NC_010443.5#1510451:exon10:c.G941A:p.R314H,
NC_010443.5	1517877	1517877	G	A	SNP	.	34.6062	0|0	0|0	0|0	.|.	0|1	0|1	12,0	12,0	20,0	0,0	2,1	5,2	exonic	ncbi_100514201	nonsynonymous SNV	ncbi_100514201:XM_021085716.1#NC_010443.5#1508128:exon11:c.G1741A:p.G581S,ncbi_100514201:XM_005654323.3#NC_010443.5#1507122:exon12:c.G1237A:p.G413S,ncbi_100514201:XM_021085728.1#NC_010443.5#1510451:exon10:c.G1060A:p.G354S,
NC_010443.5	1517880	1517880	A	T	SNP	.	164	0|0	0|0	0|0	.|.	1|1	0|1	12,0	13,0	20,0	0,0	0,3	3,4	exonic	ncbi_100514201	nonsynonymous SNV	ncbi_100514201:XM_021085716.1#NC_010443.5#1508128:exon11:c.A1744T:p.T582S,ncbi_100514201:XM_005654323.3#NC_010443.5#1507122:exon12:c.A1240T:p.T414S,ncbi_100514201:XM_021085728.1#NC_010443.5#1510451:exon10:c.A1063T:p.T355S,
NC_010443.5	1518264	1518264	C	T	SNP	.	35.2156	1|1	.|.	.|.	.|.	.|.	.|.	0,1	0,0	0,0	0,0	0,0	0,0	intronic	ncbi_100514201	-	-
NC_010443.5	1518338	1518338	C	T	SNP	.	35.2156	1|1	.|.	.|.	.|.	.|.	.|.	0,1	0,0	0,0	0,0	0,0	0,0	intronic	ncbi_100514201	-	-
NC_010443.5	1520134	1520134	C	T	SNP	.	70	0|0	0|0	0|0	.|.	0|1	0|1	4,0	3,0	5,0	0,0	1,1	2,3	exonic	ncbi_100514201	nonsynonymous SNV	ncbi_100514201:XM_021085716.1#NC_010443.5#1508128:exon13:c.C1871T:p.T624I,ncbi_100514201:XM_005654323.3#NC_010443.5#1507122:exon14:c.C1367T:p.T456I,ncbi_100514201:XM_021085728.1#NC_010443.5#1510451:exon12:c.C1190T:p.T397I,
NC_010443.5	1520155	1520155	C	T	SNP	.	24.0515	0|1	0|0	0|0	.|.	0|0	0|0	1,2	1,0	3,0	0,0	2,0	5,0	exonic	ncbi_100514201	nonsynonymous SNV	ncbi_100514201:XM_021085716.1#NC_010443.5#1508128:exon13:c.C1892T:p.T631M,ncbi_100514201:XM_005654323.3#NC_010443.5#1507122:exon14:c.C1388T:p.T463M,ncbi_100514201:XM_021085728.1#NC_010443.5#1510451:exon12:c.C1211T:p.T404M,
NC_010443.5	1520396	1520396	A	C	SNP	.	794	0|1	0|1	1|1	0|1	0|1	1|1	2,7	4,8	0,5	2,3	1,10	0,3	UTR3	ncbi_100514201(XM_005654323.3#NC_010443.5#1507122:c.*153A>C,XM_021085716.1#NC_010443.5#1508128:c.*153A>C,XM_021085728.1#NC_010443.5#1510451:c.*153A>C)	-	-
NC_010443.5	1520405	1520405	T	C	SNP	.	206	0|0	0|0	0|0	0|0	0|1	0|1	13,0	12,0	5,0	5,0	6,9	1,3	UTR3	ncbi_100514201(XM_005654323.3#NC_010443.5#1507122:c.*162T>C,XM_021085716.1#NC_010443.5#1508128:c.*162T>C,XM_021085728.1#NC_010443.5#1510451:c.*162T>C)	-	-
NC_010443.5	1520419	1520419	A	G	SNP	.	198	0|0	0|0	0|0	0|0	0|1	0|1	15,0	12,0	5,0	6,0	6,9	1,3	UTR3	ncbi_100514201(XM_005654323.3#NC_010443.5#1507122:c.*176A>G,XM_021085716.1#NC_010443.5#1508128:c.*176A>G,XM_021085728.1#NC_010443.5#1510451:c.*176A>G)	-	-
NC_010443.5	1520449	1520449	GCC	GCCC	Insertion	.	197	0|0	0|0	0|0	0|0	0|1	0|1	15,0	10,0	5,0	6,0	10,8	1,4	-	-	-	-
NC_010443.5	1520450	1520450	C	CT	Insertion	.	702	1|1	0|1	0|1	0|1	0|1	0|0	1,14	2,8	1,4	2,4	14,5	5,0	UTR3	ncbi_100514201(XM_005654323.3#NC_010443.5#1507122:c.*207C>CT,XM_021085716.1#NC_010443.5#1508128:c.*207C>CT,XM_021085728.1#NC_010443.5#1510451:c.*207C>CT)	-	-
NC_010443.5	1520547	1520547	C	A	SNP	.	978	1|1	1|1	1|1	1|1	0|1	0|1	0,12	0,14	0,13	0,2	6,4	4,2	UTR3	ncbi_100514201(XM_005654323.3#NC_010443.5#1507122:c.*304C>A,XM_021085716.1#NC_010443.5#1508128:c.*304C>A,XM_021085728.1#NC_010443.5#1510451:c.*304C>A)	-	-
NC_010443.5	1520577	1520577	G	C	SNP	.	299	0|0	0|0	0|0	0|0	0|1	0|1	13,0	17,0	19,0	3,0	7,9	2,5	UTR3	ncbi_100514201(XM_005654323.3#NC_010443.5#1507122:c.*334G>C,XM_021085716.1#NC_010443.5#1508128:c.*334G>C,XM_021085728.1#NC_010443.5#1510451:c.*334G>C)	-	-
NC_010443.5	1520581	1520581	A	G	SNP	.	292	0|0	0|0	0|0	0|0	0|1	0|1	13,0	17,0	18,0	3,0	7,9	2,5	UTR3	ncbi_100514201(XM_005654323.3#NC_010443.5#1507122:c.*338A>G,XM_021085716.1#NC_010443.5#1508128:c.*338A>G,XM_021085728.1#NC_010443.5#1510451:c.*338A>G)	-	-
NC_010443.5	1520838	1520838	T	A	SNP	.	203	0|1	0|1	0|1	0|1	0|0	0|1	15,4	10,3	17,2	2,1	16,0	4,1	UTR3	ncbi_100514201(XM_005654323.3#NC_010443.5#1507122:c.*595T>A,XM_021085716.1#NC_010443.5#1508128:c.*595T>A,XM_021085728.1#NC_010443.5#1510451:c.*595T>A)	-	-
NC_010443.5	1520847	1520847	G	A	SNP	.	899	1|1	1|1	1|1	1|1	0|1	0|1	0,19	0,13	0,21	0,3	13,3	4,1	UTR3	ncbi_100514201(XM_005654323.3#NC_010443.5#1507122:c.*604G>A,XM_021085716.1#NC_010443.5#1508128:c.*604G>A,XM_021085728.1#NC_010443.5#1510451:c.*604G>A)	-	-
NC_010443.5	1520963	1520963	G	A	SNP	.	201	0|0	0|0	0|0	0|0	0|1	0|1	21,0	23,0	24,0	1,0	1,9	1,2	UTR3	ncbi_100514201(XM_005654323.3#NC_010443.5#1507122:c.*720G>A,XM_021085716.1#NC_010443.5#1508128:c.*720G>A,XM_021085728.1#NC_010443.5#1510451:c.*720G>A)	-	-
NC_010443.5	1521019	1521019	G	A	SNP	.	569	0|1	0|1	0|1	.|.	0|1	0|0	5,6	9,6	7,11	0,0	2,2	3,0	UTR3	ncbi_100514201(XM_005654323.3#NC_010443.5#1507122:c.*776G>A,XM_021085716.1#NC_010443.5#1508128:c.*776G>A,XM_021085728.1#NC_010443.5#1510451:c.*776G>A)	-	-
NC_010443.5	1521031	1521031	T	C	SNP	.	25.3373	0|0	0|1	0|0	.|.	0|0	0|0	12,0	14,2	19,0	0,0	6,0	3,0	UTR3	ncbi_100514201(XM_005654323.3#NC_010443.5#1507122:c.*788T>C,XM_021085716.1#NC_010443.5#1508128:c.*788T>C,XM_021085728.1#NC_010443.5#1510451:c.*788T>C)	-	-
NC_010443.5	1521071	1521071	T	C	SNP	.	889	1|1	1|1	1|1	1|1	0|1	0|1	0,12	0,17	0,22	0,1	3,3	2,1	UTR3	ncbi_100514201(XM_005654323.3#NC_010443.5#1507122:c.*828T>C,XM_021085716.1#NC_010443.5#1508128:c.*828T>C,XM_021085728.1#NC_010443.5#1510451:c.*828T>C)	-	-
NC_010443.5	1521143	1521143	A	G	SNP	.	53	0|0	0|0	0|0	0|0	0|1	0|0	12,0	13,0	13,0	3,0	2,3	3,0	UTR3	ncbi_100514201(XM_005654323.3#NC_010443.5#1507122:c.*900A>G,XM_021085716.1#NC_010443.5#1508128:c.*900A>G,XM_021085728.1#NC_010443.5#1510451:c.*900A>G)	-	-
NC_010443.5	1521176	1521176	G	A	SNP	.	40.4563	0|0	0|0	0|0	0|0	0|1	0|0	11,0	8,0	15,0	3,0	3,3	3,0	UTR3	ncbi_100514201(XM_005654323.3#NC_010443.5#1507122:c.*933G>A,XM_021085716.1#NC_010443.5#1508128:c.*933G>A,XM_021085728.1#NC_010443.5#1510451:c.*933G>A)	-	-
NC_010443.5	1521224	1521224	GAA	GAAA	Insertion	.	725	1|1	0|1	0|1	1|1	1|1	1|1	0,5	1,7	4,10	0,3	0,1	0,2	-	-	-	-
NC_010443.5	1521367	1521367	G	A	SNP	.	48.4265	0|0	0|0	0|0	0|1	0|0	0|0	4,0	2,0	11,0	0,3	2,0	3,0	UTR3	ncbi_100514201(XM_005654323.3#NC_010443.5#1507122:c.*1124G>A,XM_021085716.1#NC_010443.5#1508128:c.*1124G>A,XM_021085728.1#NC_010443.5#1510451:c.*1124G>A)	-	-
NC_010443.5	1521413	1521413	A	G	SNP	.	26.1998	0|0	.|.	0|0	0|0	0|1	0|0	4,0	0,0	8,0	3,0	0,2	2,0	UTR3	ncbi_100514201(XM_005654323.3#NC_010443.5#1507122:c.*1170A>G,XM_021085716.1#NC_010443.5#1508128:c.*1170A>G,XM_021085728.1#NC_010443.5#1510451:c.*1170A>G)	-	-
NC_010443.5	1521478	1521478	G	A	SNP	.	117	.|.	.|.	1|1	0|0	0|0	0|1	0,0	0,0	0,5	3,0	2,0	1,1	UTR3	ncbi_100514201(XM_005654323.3#NC_010443.5#1507122:c.*1235G>A,XM_021085716.1#NC_010443.5#1508128:c.*1235G>A,XM_021085728.1#NC_010443.5#1510451:c.*1235G>A)	-	-
NC_010443.5	1528558	1528558	T	G	SNP	.	27.6161	0|1	0|0	.|.	0|0	0|1	0|0	1,1	1,0	0,0	2,0	0,1	4,0	exonic	ncbi_100514019	nonsynonymous SNV	ncbi_100514019:XM_021085734.1#NC_010443.5#1527424:exon11:c.A1403C:p.D468A,ncbi_100514019:XM_021085754.1#NC_010443.5#1527424:exon9:c.A1190C:p.D397A,ncbi_100514019:XM_021085745.1#NC_010443.5#1527424:exon10:c.A1328C:p.D443A,
NC_010443.5	1529658	1529658	T	C	SNP	.	49.2145	.|.	1|1	.|.	1|1	.|.	.|.	0,0	0,1	0,0	0,1	0,0	0,0	intronic	ncbi_100514019	-	-
NC_010443.5	1530133	1530133	G	C	SNP	.	49.3202	0|1	.|.	.|.	0|1	0|0	0|0	3,2	0,0	0,0	2,1	1,0	5,0	exonic	ncbi_100514019	nonsynonymous SNV	ncbi_100514019:XM_021085734.1#NC_010443.5#1527424:exon10:c.C1343G:p.S448C,ncbi_100514019:XM_021085754.1#NC_010443.5#1527424:exon8:c.C1130G:p.S377C,ncbi_100514019:XM_021085745.1#NC_010443.5#1527424:exon9:c.C1268G:p.S423C,
NC_010443.5	1530134	1530134	A	G	SNP	.	88	0|1	.|.	.|.	0|1	0|1	0|0	3,2	0,0	0,0	1,1	0,1	5,0	exonic	ncbi_100514019	nonsynonymous SNV	ncbi_100514019:XM_021085734.1#NC_010443.5#1527424:exon10:c.T1342C:p.S448P,ncbi_100514019:XM_021085754.1#NC_010443.5#1527424:exon8:c.T1129C:p.S377P,ncbi_100514019:XM_021085745.1#NC_010443.5#1527424:exon9:c.T1267C:p.S423P,
NC_010443.5	1531682	1531682	C	T	SNP	.	49.2145	1|1	.|.	.|.	.|.	1|1	.|.	0,1	0,0	0,0	0,0	0,1	0,0	intronic	ncbi_100514019	-	-
NC_010443.5	1531691	1531691	G	T	SNP	.	49.2145	1|1	.|.	.|.	.|.	1|1	.|.	0,1	0,0	0,0	0,0	0,1	0,0	intronic	ncbi_100514019	-	-
NC_010443.5	1531771	1531771	A	G	SNP	.	49.2145	1|1	1|1	.|.	.|.	.|.	.|.	0,1	0,1	0,0	0,0	0,0	0,0	intronic	ncbi_100514019	-	-
NC_010443.5	1531773	1531773	G	A	SNP	.	49.2145	1|1	1|1	.|.	.|.	.|.	.|.	0,1	0,1	0,0	0,0	0,0	0,0	intronic	ncbi_100514019	-	-
NC_010443.5	1533436	1533436	C	T	SNP	.	49.2145	.|.	1|1	.|.	1|1	.|.	.|.	0,0	0,1	0,0	0,1	0,0	0,0	intronic	ncbi_100514019	-	-
NC_010443.5	1533461	1533461	T	C	SNP	.	49.2145	.|.	1|1	.|.	1|1	.|.	.|.	0,0	0,1	0,0	0,1	0,0	0,0	intronic	ncbi_100514019	-	-
NC_010443.5	1533479	1533479	C	G	SNP	.	49.2145	.|.	1|1	.|.	1|1	.|.	.|.	0,0	0,1	0,0	0,1	0,0	0,0	intronic	ncbi_100514019	-	-
NC_010443.5	1534171	1534171	AGG	AGGG	Insertion	.	46.2145	.|.	1|1	.|.	.|.	.|.	.|.	0,0	0,2	0,0	0,0	0,0	0,0	-	-	-	-
NC_010443.5	1534408	1534408	C	T	SNP	.	42.2146	.|.	1|1	.|.	.|.	.|.	.|.	0,0	0,2	0,0	0,0	0,0	0,0	intronic	ncbi_100514019	-	-
NC_010443.5	1535250	1535250	G	A	SNP	.	24.5742	.|.	0|0	0|1	.|.	0|0	0|0	0,0	1,0	0,1	0,0	1,0	3,0	exonic	ncbi_100514019	synonymous SNV	ncbi_100514019:XM_021085734.1#NC_010443.5#1527424:exon8:c.C969T:p.D323D,ncbi_100514019:XM_021085745.1#NC_010443.5#1527424:exon7:c.C894T:p.D298D,
NC_010443.5	1536774	1536774	C	A	SNP	.	30.1242	.|.	0|1	1|1	1|1	.|.	0|1	0,0	1,0	0,1	0,1	0,0	3,1	exonic	ncbi_100514019	synonymous SNV	ncbi_100514019:XM_021085734.1#NC_010443.5#1527424:exon7:c.G873T:p.L291L,
NC_010443.5	1554047	1554047	C	T	SNP	.	131	1|1	0|1	.|.	.|.	.|.	0|1	0,3	2,1	0,0	0,0	0,0	1,1	intronic	ncbi_100514019	-	-
NC_010443.5	1554062	1554062	A	G	SNP	.	167	1|1	0|1	.|.	.|.	.|.	0|1	0,3	2,1	0,0	0,0	0,0	1,2	intronic	ncbi_100514019	-	-
NC_010443.5	1554115	1554115	C	T	SNP	.	61	1|1	0|0	.|.	.|.	.|.	0|1	0,1	2,0	0,0	0,0	0,0	1,2	intronic	ncbi_100514019	-	-
NC_010443.5	1554161	1554161	T	G	SNP	.	28.1521	.|.	0|0	.|.	.|.	.|.	0|1	0,0	2,0	0,0	0,0	0,0	1,2	intronic	ncbi_100514019	-	-
NC_010443.5	1554185	1554185	T	G	SNP	.	51	1|1	0|0	.|.	.|.	.|.	0|1	0,1	2,0	0,0	0,0	0,0	1,2	intronic	ncbi_100514019	-	-
NC_010443.5	1554187	1554187	T	C	SNP	.	38.771	1|1	0|0	.|.	.|.	.|.	0|1	0,1	2,0	0,0	0,0	0,0	1,2	intronic	ncbi_100514019	-	-
NC_010443.5	1554190	1554190	C	T	SNP	.	51	1|1	0|0	.|.	.|.	.|.	0|1	0,1	2,0	0,0	0,0	0,0	1,2	intronic	ncbi_100514019	-	-
NC_010443.5	1554808	1554808	T	A	SNP	.	35.2156	.|.	.|.	.|.	.|.	1|1	.|.	0,0	0,0	0,0	0,0	0,1	0,0	intronic	ncbi_100514019	-	-
NC_010443.5	1554838	1554838	C	T	SNP	.	35.2156	.|.	.|.	.|.	.|.	1|1	.|.	0,0	0,0	0,0	0,0	0,1	0,0	intronic	ncbi_100514019	-	-
NC_010443.5	1559875	1559875	C	T	SNP	.	42.2146	.|.	1|1	.|.	.|.	.|.	.|.	0,0	0,2	0,0	0,0	0,0	0,0	UTR5	ncbi_100514019(XM_021085734.1#NC_010443.5#1527424:c.-3385G>A,XM_021085745.1#NC_010443.5#1527424:c.-3385G>A,XM_021085754.1#NC_010443.5#1527424:c.-3385G>A)	-	-
NC_010443.5	1559897	1559897	C	T	SNP	.	42.2146	.|.	1|1	.|.	.|.	.|.	.|.	0,0	0,2	0,0	0,0	0,0	0,0	UTR5	ncbi_100514019(XM_021085734.1#NC_010443.5#1527424:c.-3407G>A,XM_021085745.1#NC_010443.5#1527424:c.-3407G>A,XM_021085754.1#NC_010443.5#1527424:c.-3407G>A)	-	-
NC_010443.5	1560187	1560187	G	C	SNP	.	42.2146	.|.	1|1	.|.	.|.	.|.	.|.	0,0	0,2	0,0	0,0	0,0	0,0	UTR5	ncbi_100514019(XM_021085734.1#NC_010443.5#1527424:c.-3697C>G,XM_021085745.1#NC_010443.5#1527424:c.-3697C>G,XM_021085754.1#NC_010443.5#1527424:c.-3697C>G)	-	-
NC_010443.5	1560197	1560197	G	T	SNP	.	42.2146	.|.	1|1	.|.	.|.	.|.	.|.	0,0	0,2	0,0	0,0	0,0	0,0	UTR5	ncbi_100514019(XM_021085734.1#NC_010443.5#1527424:c.-3707C>A,XM_021085745.1#NC_010443.5#1527424:c.-3707C>A,XM_021085754.1#NC_010443.5#1527424:c.-3707C>A)	-	-
NC_010443.5	1560252	1560252	A	G	SNP	.	42.2146	.|.	1|1	.|.	.|.	.|.	.|.	0,0	0,2	0,0	0,0	0,0	0,0	UTR5	ncbi_100514019(XM_021085734.1#NC_010443.5#1527424:c.-3762T>C,XM_021085745.1#NC_010443.5#1527424:c.-3762T>C,XM_021085754.1#NC_010443.5#1527424:c.-3762T>C)	-	-
NC_010443.5	1570152	1570152	T	C	SNP	.	999	0|1	0|1	0|0	0|1	0|1	0|1	48,16	26,15	47,1	43,50	42,23	41,23	UTR3	ncbi_100514741(XM_013984302.2#NC_010443.5#1569651:c.*1121A>G,XM_021085839.1#NC_010443.5#1569651:c.*1121A>G,XM_013984267.2#NC_010443.5#1569768:c.*1121A>G,XM_013984272.2#NC_010443.5#1569768:c.*1121A>G,XM_013984277.2#NC_010443.5#1569768:c.*1121A>G,XM_013984278.2#NC_010443.5#1569768:c.*1121A>G,XM_013984285.2#NC_010443.5#1569768:c.*1121A>G,XM_013984289.2#NC_010443.5#1569768:c.*1121A>G,XM_013984296.2#N…	-	-
NC_010443.5	1570177	1570177	TC	TCC	Insertion	.	999	0|1	0|1	0|1	0|1	0|1	0|1	45,26	22,24	14,38	68,42	32,38	49,42	-	-	-	-
NC_010443.5	1570287	1570287	C	T	SNP	.	999	0|1	0|1	1|1	0|1	0|1	0|1	21,30	11,33	3,35	55,53	19,50	45,40	UTR3	ncbi_100514741(XM_013984302.2#NC_010443.5#1569651:c.*986G>A,XM_021085839.1#NC_010443.5#1569651:c.*986G>A,XM_013984267.2#NC_010443.5#1569768:c.*986G>A,XM_013984272.2#NC_010443.5#1569768:c.*986G>A,XM_013984277.2#NC_010443.5#1569768:c.*986G>A,XM_013984278.2#NC_010443.5#1569768:c.*986G>A,XM_013984285.2#NC_010443.5#1569768:c.*986G>A,XM_013984289.2#NC_010443.5#1569768:c.*986G>A,XM_013984296.2#NC_010443…	-	-
NC_010443.5	1570350	1570350	C	T	SNP	.	999	0|1	0|1	0|1	0|1	0|1	0|1	22,31	29,21	40,7	46,50	55,19	45,43	UTR3	ncbi_100514741(XM_013984302.2#NC_010443.5#1569651:c.*923G>A,XM_021085839.1#NC_010443.5#1569651:c.*923G>A,XM_013984267.2#NC_010443.5#1569768:c.*923G>A,XM_013984272.2#NC_010443.5#1569768:c.*923G>A,XM_013984277.2#NC_010443.5#1569768:c.*923G>A,XM_013984278.2#NC_010443.5#1569768:c.*923G>A,XM_013984285.2#NC_010443.5#1569768:c.*923G>A,XM_013984289.2#NC_010443.5#1569768:c.*923G>A,XM_013984296.2#NC_010443…	-	-
NC_010443.5	1570514	1570514	G	A	SNP	.	999	0|1	0|1	0|1	0|1	0|1	0|1	15,22	20,19	4,33	26,33	21,32	30,48	UTR3	ncbi_100514741(XM_013984302.2#NC_010443.5#1569651:c.*759C>T,XM_021085839.1#NC_010443.5#1569651:c.*759C>T,XM_013984267.2#NC_010443.5#1569768:c.*759C>T,XM_013984272.2#NC_010443.5#1569768:c.*759C>T,XM_013984277.2#NC_010443.5#1569768:c.*759C>T,XM_013984278.2#NC_010443.5#1569768:c.*759C>T,XM_013984285.2#NC_010443.5#1569768:c.*759C>T,XM_013984289.2#NC_010443.5#1569768:c.*759C>T,XM_013984296.2#NC_010443…	-	-
NC_010443.5	1570988	1570988	T	A	SNP	.	836	0|1	0|1	0|0	0|1	0|1	0|1	34,7	14,3	28,1	25,29	38,11	45,33	UTR3	ncbi_100514741(XM_013984302.2#NC_010443.5#1569651:c.*285A>T,XM_021085839.1#NC_010443.5#1569651:c.*285A>T,XM_013984267.2#NC_010443.5#1569768:c.*285A>T,XM_013984272.2#NC_010443.5#1569768:c.*285A>T,XM_013984277.2#NC_010443.5#1569768:c.*285A>T,XM_013984278.2#NC_010443.5#1569768:c.*285A>T,XM_013984285.2#NC_010443.5#1569768:c.*285A>T,XM_013984289.2#NC_010443.5#1569768:c.*285A>T,XM_013984296.2#NC_010443…	-	-
NC_010443.5	1571149	1571149	T	C	SNP	.	677	0|1	0|1	0|1	0|1	0|1	0|1	1,8	6,9	7,2	14,10	15,4	22,4	UTR3	ncbi_100514741(XM_013984302.2#NC_010443.5#1569651:c.*124A>G,XM_021085839.1#NC_010443.5#1569651:c.*124A>G,XM_013984267.2#NC_010443.5#1569768:c.*124A>G,XM_013984272.2#NC_010443.5#1569768:c.*124A>G,XM_013984277.2#NC_010443.5#1569768:c.*124A>G,XM_013984278.2#NC_010443.5#1569768:c.*124A>G,XM_013984285.2#NC_010443.5#1569768:c.*124A>G,XM_013984289.2#NC_010443.5#1569768:c.*124A>G,XM_013984296.2#NC_010443…	-	-
NC_010443.5	1571245	1571245	G	C	SNP	.	999	0|1	0|1	0|1	0|1	0|1	0|1	21,11	9,7	3,12	22,36	16,18	24,25	UTR3	ncbi_100514741(XM_013984302.2#NC_010443.5#1569651:c.*28C>G,XM_021085839.1#NC_010443.5#1569651:c.*28C>G,XM_013984267.2#NC_010443.5#1569768:c.*28C>G,XM_013984272.2#NC_010443.5#1569768:c.*28C>G,XM_013984277.2#NC_010443.5#1569768:c.*28C>G,XM_013984278.2#NC_010443.5#1569768:c.*28C>G,XM_013984285.2#NC_010443.5#1569768:c.*28C>G,XM_013984289.2#NC_010443.5#1569768:c.*28C>G,XM_013984296.2#NC_010443.5#15697…	-	-
NC_010443.5	1573860	1573860	G	C	SNP	.	49.4327	0|0	0|1	0|0	.|.	0|0	0|1	3,0	0,1	3,0	0,0	1,0	3,2	exonic	ncbi_100514741	nonsynonymous SNV	ncbi_100514741:XM_021085787.1#NC_010443.5#1569768:exon33:c.C5357G:p.A1786G,ncbi_100514741:XM_013984272.2#NC_010443.5#1569768:exon32:c.C5228G:p.A1743G,ncbi_100514741:XM_013984285.2#NC_010443.5#1569768:exon31:c.C5195G:p.A1732G,ncbi_100514741:XM_013984277.2#NC_010443.5#1569768:exon32:c.C5228G:p.A1743G,ncbi_100514741:XM_013984267.2#NC_010443.5#1569768:exon32:c.C5228G:p.A1743G,ncbi_100514741:XM_013984…
NC_010443.5	1573955	1573955	G	C	SNP	.	33.9085	0|0	.|.	0|1	.|.	0|1	0|0	3,0	0,0	0,1	0,0	0,1	2,0	exonic	ncbi_100514741	synonymous SNV	ncbi_100514741:XM_021085787.1#NC_010443.5#1569768:exon33:c.C5262G:p.P1754P,ncbi_100514741:XM_013984272.2#NC_010443.5#1569768:exon32:c.C5133G:p.P1711P,ncbi_100514741:XM_013984285.2#NC_010443.5#1569768:exon31:c.C5100G:p.P1700P,ncbi_100514741:XM_013984277.2#NC_010443.5#1569768:exon32:c.C5133G:p.P1711P,ncbi_100514741:XM_013984267.2#NC_010443.5#1569768:exon32:c.C5133G:p.P1711P,ncbi_100514741:XM_013984…
NC_010443.5	1574024	1574024	A	G	SNP	.	999	0|1	0|1	0|1	0|1	0|1	0|1	12,13	7,4	3,12	14,23	16,20	12,23	exonic	ncbi_100514741	synonymous SNV	ncbi_100514741:XM_021085824.1#NC_010443.5#1569768:exon31:c.T5031C:p.D1677D,ncbi_100514741:XM_021085787.1#NC_010443.5#1569768:exon33:c.T5193C:p.D1731D,ncbi_100514741:XM_013984272.2#NC_010443.5#1569768:exon32:c.T5064C:p.D1688D,ncbi_100514741:XM_021085831.1#NC_010443.5#1569768:exon31:c.T5133C:p.D1711D,ncbi_100514741:XM_013984285.2#NC_010443.5#1569768:exon31:c.T5031C:p.D1677D,ncbi_100514741:XM_013984…
NC_010443.5	1574910	1574910	G	A	SNP	.	372	1|1	.|.	1|1	1|1	.|.	1|1	0,2	0,0	0,3	0,5	0,0	0,1	UTR3	ncbi_100514741(XM_021085843.1#NC_010443.5#1574734:c.*1921C>T)	-	-
NC_010443.5	1576965	1576965	G	T	SNP	.	27.2613	0|0	0|0	0|0	0|0	0|0	0|1	10,0	7,0	4,0	24,0	49,0	20,4	exonic	ncbi_100514741	synonymous SNV	ncbi_100514741:XM_021085824.1#NC_010443.5#1569768:exon30:c.C4666A:p.R1556R,ncbi_100514741:XM_021085787.1#NC_010443.5#1569768:exon32:c.C4828A:p.R1610R,ncbi_100514741:XM_013984272.2#NC_010443.5#1569768:exon31:c.C4699A:p.R1567R,ncbi_100514741:XM_021085831.1#NC_010443.5#1569768:exon30:c.C4768A:p.R1590R,ncbi_100514741:XM_013984285.2#NC_010443.5#1569768:exon30:c.C4666A:p.R1556R,ncbi_100514741:XM_013984…
NC_010443.5	1577741	1577741	T	C	SNP	.	83	1|1	.|.	.|.	1|1	1|1	0|0	0,1	0,0	0,0	0,1	0,1	4,0	intronic	ncbi_100514741	-	-
NC_010443.5	1577776	1577776	C	T	SNP	.	24.088	0|0	.|.	.|.	0|0	.|.	0|1	1,0	0,0	0,0	1,0	0,0	2,2	intronic	ncbi_100514741	-	-
NC_010443.5	1578336	1578336	C	T	SNP	.	90	.|.	0|0	.|.	.|.	0|1	.|.	0,0	1,0	0,0	0,0	2,6	0,0	intronic	ncbi_100514741	-	-
NC_010443.5	1578572	1578572	G	A	SNP	.	86	.|.	1|1	.|.	1|1	1|1	.|.	0,0	0,1	0,0	0,1	0,1	0,0	intronic	ncbi_100514741	-	-
NC_010443.5	1578925	1578925	A	G	SNP	.	159	1|1	1|1	.|.	.|.	1|1	0|1	0,1	0,1	0,0	0,0	0,1	1,2	intronic	ncbi_100514741	-	-
NC_010443.5	1579700	1579700	GGCG	GGCGCG	Insertion	.	22.7946	.|.	.|.	.|.	0|0	0|1	.|.	0,0	0,0	0,0	3,0	1,1	0,0	-	-	-	-
NC_010443.5	1579702	1579702	C	CTA	Insertion	.	113	.|.	.|.	.|.	1|1	1|1	.|.	0,0	0,0	0,0	0,3	1,1	0,0	intronic	ncbi_100514741	-	-
NC_010443.5	1580265	1580265	G	T	SNP	.	33.7105	.|.	.|.	.|.	1|1	0|0	.|.	0,0	0,0	0,0	0,2	2,0	0,0	intronic	ncbi_100514741	-	-
NC_010443.5	1581532	1581532	G	C	SNP	.	67	.|.	.|.	.|.	.|.	.|.	1|1	0,0	0,0	0,0	0,0	0,0	0,3	intronic	ncbi_100514741	-	-
NC_010443.5	1582475	1582475	A	G	SNP	.	42.2146	.|.	.|.	.|.	.|.	.|.	1|1	0,0	0,0	0,0	0,0	0,0	0,2	intronic	ncbi_100514741	-	-
NC_010443.5	1582518	1582518	T	A	SNP	.	65	.|.	.|.	.|.	.|.	.|.	1|1	0,0	0,0	0,0	0,0	0,0	0,2	intronic	ncbi_100514741	-	-
NC_010443.5	1583278	1583278	T	C	SNP	.	30.4285	0|0	.|.	0|0	0|1	.|.	0|0	1,0	0,0	1,0	0,2	0,0	1,0	intronic	ncbi_100514741	-	-
NC_010443.5	1583798	1583798	A	G	SNP	.	67	.|.	.|.	.|.	.|.	.|.	1|1	0,0	0,0	0,0	0,0	0,0	0,3	intronic	ncbi_100514741	-	-
NC_010443.5	1583959	1583959	T	C	SNP	.	30.7184	.|.	.|.	.|.	.|.	.|.	0|1	0,0	0,0	0,0	0,0	0,0	1,2	intronic	ncbi_100514741	-	-
NC_010443.5	1584599	1584599	C	A	SNP	.	24.6342	0|1	0|0	0|0	0|0	0|0	0|0	14,2	6,0	7,0	19,0	25,0	28,0	exonic	ncbi_100514741	nonsynonymous SNV	ncbi_100514741:XM_021085824.1#NC_010443.5#1569768:exon29:c.G4231T:p.A1411S,ncbi_100514741:XM_021085787.1#NC_010443.5#1569768:exon30:c.G4357T:p.A1453S,ncbi_100514741:XM_013984272.2#NC_010443.5#1569768:exon29:c.G4228T:p.A1410S,ncbi_100514741:XM_021085831.1#NC_010443.5#1569768:exon29:c.G4333T:p.A1445S,ncbi_100514741:XM_013984285.2#NC_010443.5#1569768:exon29:c.G4231T:p.A1411S,ncbi_100514741:XM_013984…
NC_010443.5	1584600	1584600	G	A	SNP	.	750	0|1	0|1	0|1	0|1	0|1	0|1	11,4	5,1	6,1	10,9	12,12	14,14	exonic	ncbi_100514741	synonymous SNV	ncbi_100514741:XM_021085824.1#NC_010443.5#1569768:exon29:c.C4230T:p.G1410G,ncbi_100514741:XM_021085787.1#NC_010443.5#1569768:exon30:c.C4356T:p.G1452G,ncbi_100514741:XM_013984272.2#NC_010443.5#1569768:exon29:c.C4227T:p.G1409G,ncbi_100514741:XM_021085831.1#NC_010443.5#1569768:exon29:c.C4332T:p.G1444G,ncbi_100514741:XM_013984285.2#NC_010443.5#1569768:exon29:c.C4230T:p.G1410G,ncbi_100514741:XM_013984…
NC_010443.5	1584759	1584759	T	C	SNP	.	999	1|1	1|1	1|1	1|1	0|1	0|1	0,8	0,4	0,7	0,16	4,10	3,18	exonic	ncbi_100514741	synonymous SNV	ncbi_100514741:XM_021085824.1#NC_010443.5#1569768:exon29:c.A4071G:p.Q1357Q,ncbi_100514741:XM_021085787.1#NC_010443.5#1569768:exon30:c.A4197G:p.Q1399Q,ncbi_100514741:XM_013984272.2#NC_010443.5#1569768:exon29:c.A4068G:p.Q1356Q,ncbi_100514741:XM_021085831.1#NC_010443.5#1569768:exon29:c.A4173G:p.Q1391Q,ncbi_100514741:XM_013984285.2#NC_010443.5#1569768:exon29:c.A4071G:p.Q1357Q,ncbi_100514741:XM_013984…
NC_010443.5	1585074	1585074	C	T	SNP	.	999	1|1	1|1	1|1	1|1	0|1	0|1	0,5	0,9	0,7	0,31	2,12	3,24	exonic	ncbi_100514741	synonymous SNV	ncbi_100514741:XM_021085824.1#NC_010443.5#1569768:exon29:c.G3756A:p.L1252L,ncbi_100514741:XM_021085787.1#NC_010443.5#1569768:exon30:c.G3882A:p.L1294L,ncbi_100514741:XM_013984272.2#NC_010443.5#1569768:exon29:c.G3753A:p.L1251L,ncbi_100514741:XM_021085831.1#NC_010443.5#1569768:exon29:c.G3858A:p.L1286L,ncbi_100514741:XM_013984285.2#NC_010443.5#1569768:exon29:c.G3756A:p.L1252L,ncbi_100514741:XM_013984…
NC_010443.5	1585862	1585862	G	A	SNP	.	552	0|1	0|0	0|0	0|1	0|1	0|0	6,5	17,0	21,0	23,23	21,9	37,1	exonic	ncbi_100514741	synonymous SNV	ncbi_100514741:XM_021085824.1#NC_010443.5#1569768:exon28:c.C3669T:p.H1223H,ncbi_100514741:XM_021085787.1#NC_010443.5#1569768:exon29:c.C3795T:p.H1265H,ncbi_100514741:XM_013984272.2#NC_010443.5#1569768:exon28:c.C3666T:p.H1222H,ncbi_100514741:XM_021085831.1#NC_010443.5#1569768:exon28:c.C3771T:p.H1257H,ncbi_100514741:XM_013984285.2#NC_010443.5#1569768:exon28:c.C3669T:p.H1223H,ncbi_100514741:XM_013984…
NC_010443.5	1586012	1586012	T	C	SNP	.	67	.|.	1|1	.|.	.|.	.|.	.|.	0,0	0,3	0,0	0,0	0,0	0,0	intronic	ncbi_100514741	-	-
NC_010443.5	1587850	1587850	C	T	SNP	.	102	.|.	.|.	.|.	1|1	.|.	1|1	0,0	0,0	0,0	0,1	0,0	0,2	intronic	ncbi_100514741	-	-
NC_010443.5	1587851	1587851	A	G	SNP	.	102	.|.	.|.	.|.	1|1	.|.	1|1	0,0	0,0	0,0	0,1	0,0	0,2	intronic	ncbi_100514741	-	-
NC_010443.5	1588023	1588023	G	A	SNP	.	102	.|.	.|.	.|.	.|.	1|1	1|1	0,0	0,0	0,0	0,0	0,1	0,2	intronic	ncbi_100514741	-	-
NC_010443.5	1588242	1588242	T	C	SNP	.	999	1|1	1|1	1|1	1|1	0|1	1|1	0,50	0,16	0,14	0,61	9,31	4,86	exonic	ncbi_100514741	synonymous SNV	ncbi_100514741:XM_021085824.1#NC_010443.5#1569768:exon25:c.A3141G:p.T1047T,ncbi_100514741:XM_021085787.1#NC_010443.5#1569768:exon26:c.A3267G:p.T1089T,ncbi_100514741:XM_013984272.2#NC_010443.5#1569768:exon25:c.A3138G:p.T1046T,ncbi_100514741:XM_021085831.1#NC_010443.5#1569768:exon25:c.A3243G:p.T1081T,ncbi_100514741:XM_013984285.2#NC_010443.5#1569768:exon25:c.A3141G:p.T1047T,ncbi_100514741:XM_013984…
NC_010443.5	1588705	1588705	C	A	SNP	.	999	1|1	1|1	1|1	1|1	0|1	1|1	0,47	0,22	0,12	0,63	10,29	1,76	exonic	ncbi_100514741	synonymous SNV	ncbi_100514741:XM_021085824.1#NC_010443.5#1569768:exon24:c.G3057T:p.A1019A,ncbi_100514741:XM_021085787.1#NC_010443.5#1569768:exon25:c.G3183T:p.A1061A,ncbi_100514741:XM_013984272.2#NC_010443.5#1569768:exon24:c.G3054T:p.A1018A,ncbi_100514741:XM_021085831.1#NC_010443.5#1569768:exon24:c.G3159T:p.A1053A,ncbi_100514741:XM_013984285.2#NC_010443.5#1569768:exon24:c.G3057T:p.A1019A,ncbi_100514741:XM_013984…
NC_010443.5	1603190	1603190	T	C	SNP	.	88	.|.	.|.	.|.	.|.	1|1	.|.	0,0	0,0	0,0	0,0	0,4	0,0	intronic	ncbi_100514741	-	-
NC_010443.5	1603262	1603262	CAAAA	CAAAAA	Insertion	.	50	.|.	.|.	.|.	.|.	1|1	.|.	0,0	0,0	0,0	0,0	0,4	0,0	-	-	-	-
NC_010443.5	1603944	1603944	C	CA	Insertion	.	48.2145	.|.	.|.	.|.	.|.	.|.	1|1	0,0	0,0	0,0	0,0	0,0	0,2	intronic	ncbi_100514741	-	-
NC_010443.5	1604068	1604068	T	C	SNP	.	35.0368	.|.	.|.	.|.	0|1	.|.	1|1	0,0	0,0	0,0	1,0	0,0	0,2	intronic	ncbi_100514741	-	-
NC_010443.5	1604811	1604811	T	C	SNP	.	42.2146	.|.	1|1	.|.	.|.	.|.	.|.	0,0	0,2	0,0	0,0	0,0	0,0	intronic	ncbi_100514741	-	-
NC_010443.5	1604923	1604923	G	A	SNP	.	42.2146	.|.	1|1	.|.	.|.	.|.	.|.	0,0	0,2	0,0	0,0	0,0	0,0	intronic	ncbi_100514741	-	-
NC_010443.5	1604925	1604925	C	T	SNP	.	42.2146	.|.	1|1	.|.	.|.	.|.	.|.	0,0	0,2	0,0	0,0	0,0	0,0	intronic	ncbi_100514741	-	-
NC_010443.5	1608351	1608351	G	A	SNP	.	81	0|0	0|0	0|0	0|0	0|1	0|0	15,0	3,0	7,0	24,0	24,5	32,0	exonic	ncbi_100514741	synonymous SNV	ncbi_100514741:XM_021085824.1#NC_010443.5#1569768:exon19:c.C2490T:p.A830A,ncbi_100514741:XM_021085787.1#NC_010443.5#1569768:exon20:c.C2616T:p.A872A,ncbi_100514741:XM_013984272.2#NC_010443.5#1569768:exon19:c.C2487T:p.A829A,ncbi_100514741:XM_021085831.1#NC_010443.5#1569768:exon19:c.C2592T:p.A864A,ncbi_100514741:XM_013984285.2#NC_010443.5#1569768:exon19:c.C2490T:p.A830A,ncbi_100514741:XM_013984277.2…
NC_010443.5	1608357	1608357	G	A	SNP	.	93	0|0	0|0	0|0	0|0	0|1	0|0	14,0	3,0	6,0	25,0	24,5	31,0	exonic	ncbi_100514741	synonymous SNV	ncbi_100514741:XM_021085824.1#NC_010443.5#1569768:exon19:c.C2484T:p.D828D,ncbi_100514741:XM_021085787.1#NC_010443.5#1569768:exon20:c.C2610T:p.D870D,ncbi_100514741:XM_013984272.2#NC_010443.5#1569768:exon19:c.C2481T:p.D827D,ncbi_100514741:XM_021085831.1#NC_010443.5#1569768:exon19:c.C2586T:p.D862D,ncbi_100514741:XM_013984285.2#NC_010443.5#1569768:exon19:c.C2484T:p.D828D,ncbi_100514741:XM_013984277.2…
NC_010443.5	1614084	1614084	C	T	SNP	.	605	0|1	0|1	0|1	0|1	0|1	0|0	8,9	6,3	6,1	11,23	25,8	38,3	exonic	ncbi_100514741	synonymous SNV	ncbi_100514741:XM_021085824.1#NC_010443.5#1569768:exon14:c.G1833A:p.P611P,ncbi_100514741:XM_021085787.1#NC_010443.5#1569768:exon15:c.G1959A:p.P653P,ncbi_100514741:XM_013984272.2#NC_010443.5#1569768:exon14:c.G1830A:p.P610P,ncbi_100514741:XM_021085831.1#NC_010443.5#1569768:exon15:c.G1956A:p.P652P,ncbi_100514741:XM_013984285.2#NC_010443.5#1569768:exon14:c.G1833A:p.P611P,ncbi_100514741:XM_013984277.2…
NC_010443.5	1617395	1617395	C	A	SNP	.	24.5887	0|0	0|0	0|1	0|0	0|0	0|0	32,0	5,0	14,2	37,0	25,0	41,0	exonic	ncbi_100514741	nonsynonymous SNV	ncbi_100514741:XM_021085824.1#NC_010443.5#1569768:exon12:c.G1596T:p.K532N,ncbi_100514741:XM_021085787.1#NC_010443.5#1569768:exon13:c.G1722T:p.K574N,ncbi_100514741:XM_013984272.2#NC_010443.5#1569768:exon12:c.G1593T:p.K531N,ncbi_100514741:XM_021085831.1#NC_010443.5#1569768:exon13:c.G1719T:p.K573N,ncbi_100514741:XM_013984285.2#NC_010443.5#1569768:exon12:c.G1596T:p.K532N,ncbi_100514741:XM_013984277.2…
NC_010443.5	1625121	1625121	G	A	SNP	.	889	0|1	0|1	0|1	0|1	0|1	0|1	10,9	3,8	2,1	38,12	24,8	24,15	exonic	ncbi_100514741	synonymous SNV	ncbi_100514741:XM_021085824.1#NC_010443.5#1569768:exon10:c.C1449T:p.H483H,ncbi_100514741:XM_021085787.1#NC_010443.5#1569768:exon11:c.C1575T:p.H525H,ncbi_100514741:XM_013984272.2#NC_010443.5#1569768:exon10:c.C1446T:p.H482H,ncbi_100514741:XM_021085831.1#NC_010443.5#1569768:exon11:c.C1572T:p.H524H,ncbi_100514741:XM_013984285.2#NC_010443.5#1569768:exon10:c.C1449T:p.H483H,ncbi_100514741:XM_013984277.2…
NC_010443.5	1625173	1625173	G	A	SNP	.	999	0|1	0|1	0|1	0|1	0|1	0|1	8,8	3,5	1,3	36,13	27,11	19,14	exonic	ncbi_100514741	nonsynonymous SNV	ncbi_100514741:XM_021085824.1#NC_010443.5#1569768:exon10:c.C1397T:p.A466V,ncbi_100514741:XM_021085787.1#NC_010443.5#1569768:exon11:c.C1523T:p.A508V,ncbi_100514741:XM_013984272.2#NC_010443.5#1569768:exon10:c.C1394T:p.A465V,ncbi_100514741:XM_021085831.1#NC_010443.5#1569768:exon11:c.C1520T:p.A507V,ncbi_100514741:XM_013984285.2#NC_010443.5#1569768:exon10:c.C1397T:p.A466V,ncbi_100514741:XM_013984277.2…
NC_010443.5	1625277	1625277	C	G	SNP	.	999	0|1	0|1	0|1	0|1	0|1	0|1	6,7	1,8	3,8	20,11	32,11	23,16	exonic	ncbi_100514741	synonymous SNV	ncbi_100514741:XM_021085824.1#NC_010443.5#1569768:exon10:c.G1293C:p.V431V,ncbi_100514741:XM_021085787.1#NC_010443.5#1569768:exon11:c.G1419C:p.V473V,ncbi_100514741:XM_013984272.2#NC_010443.5#1569768:exon10:c.G1290C:p.V430V,ncbi_100514741:XM_021085831.1#NC_010443.5#1569768:exon11:c.G1416C:p.V472V,ncbi_100514741:XM_013984285.2#NC_010443.5#1569768:exon10:c.G1293C:p.V431V,ncbi_100514741:XM_013984277.2…
NC_010443.5	1634636	1634636	A	T	SNP	.	42.2146	.|.	.|.	.|.	1|1	.|.	.|.	0,0	0,0	0,0	0,2	0,0	0,0	intronic	ncbi_100514741	-	-
NC_010443.5	1637497	1637497	A	G	SNP	.	49.2145	1|1	.|.	.|.	.|.	.|.	1|1	0,1	0,0	0,0	0,0	0,0	0,1	intronic	ncbi_100514741	-	-
NC_010443.5	1657914	1657914	G	A	SNP	.	174	0|0	0|0	0|0	0|0	0|0	0|1	25,0	14,1	6,0	59,0	40,0	51,18	exonic	ncbi_100514741	synonymous SNV	ncbi_100514741:XM_021085824.1#NC_010443.5#1569768:exon3:c.C444T:p.H148H,ncbi_100514741:XM_021085787.1#NC_010443.5#1569768:exon4:c.C570T:p.H190H,ncbi_100514741:XM_013984272.2#NC_010443.5#1569768:exon3:c.C441T:p.H147H,ncbi_100514741:XM_021085831.1#NC_010443.5#1569768:exon4:c.C567T:p.H189H,ncbi_100514741:XM_013984285.2#NC_010443.5#1569768:exon3:c.C444T:p.H148H,ncbi_100514741:XM_013984277.2#NC_010443…
NC_010443.5	1698674	1698674	agccgccgccgccgccgccg	aGCCgccgccgccgccgccgccg	Insertion	.	63	0|0	.|.	0|1	0|0	0|0	0|1	1,0	0,0	1,1	4,0	3,0	3,1	-	-	-	-
NC_010443.5	1698859	1698859	C	A	SNP	.	103	.|.	0|0	1|1	0|1	0|0	.|.	0,0	1,0	0,2	1,1	2,0	0,0	upstream	ncbi_100514741	-	-
NC_010443.5	1699921	1699921	G	A	SNP	.	228	.|.	1|1	.|.	1|1	1|1	1|1	0,0	0,1	0,0	0,1	0,3	0,2	intergenic	ncbi_100514741(dist=1446),ncbi_106506286(dist=131388)	-	-
NC_010443.5	1699925	1699925	A	T	SNP	.	197	.|.	1|1	.|.	1|1	1|1	1|1	0,0	0,1	0,0	0,1	0,2	0,2	intergenic	ncbi_100514741(dist=1450),ncbi_106506286(dist=131384)	-	-
NC_010443.5	1707282	1707282	A	G	SNP	.	20.0533	.|.	0|0	.|.	.|.	0|1	.|.	0,0	2,0	0,0	0,0	2,1	0,0	intergenic	ncbi_100514741(dist=8807),ncbi_106506286(dist=124027)	-	-
NC_010443.5	1707332	1707332	G	T	SNP	.	27.5708	.|.	0|0	.|.	0|0	0|1	0|1	0,0	2,0	0,0	1,0	2,1	0,1	intergenic	ncbi_100514741(dist=8857),ncbi_106506286(dist=123977)	-	-
NC_010443.5	1707383	1707383	T	TC	Insertion	.	65	.|.	0|0	.|.	1|1	0|1	0|0	0,0	2,0	0,0	0,2	2,1	1,0	intergenic	ncbi_100514741(dist=8908),ncbi_106506286(dist=123926)	-	-
NC_010443.5	1707469	1707469	A	G	SNP	.	32.1804	.|.	0|0	.|.	0|1	.|.	0|0	0,0	1,0	0,0	0,2	0,0	1,0	intergenic	ncbi_100514741(dist=8994),ncbi_106506286(dist=123840)	-	-
NC_010443.5	1707758	1707758	C	A	SNP	.	70	.|.	1|1	0|1	.|.	1|1	.|.	0,0	0,2	1,0	0,0	0,1	0,0	intergenic	ncbi_100514741(dist=9283),ncbi_106506286(dist=123551)	-	-
NC_010443.5	1708373	1708373	A	G	SNP	.	59	.|.	.|.	.|.	1|1	.|.	.|.	0,0	0,0	0,0	0,3	0,0	0,0	intergenic	ncbi_100514741(dist=9898),ncbi_106506286(dist=122936)	-	-
NC_010443.5	1708704	1708704	G	A	SNP	.	34.9627	.|.	.|.	0|1	.|.	.|.	1|1	0,0	0,0	1,0	0,0	0,0	0,2	intergenic	ncbi_100514741(dist=10229),ncbi_106506286(dist=122605)	-	-
NC_010443.5	1709254	1709254	G	A	SNP	.	35.9484	0|0	.|.	0|1	0|1	.|.	0|1	2,0	0,0	0,1	0,1	0,0	1,0	intergenic	ncbi_100514741(dist=10779),ncbi_106506286(dist=122055)	-	-
NC_010443.5	1709405	1709405	A	AG	Insertion	.	52	1|1	.|.	1|1	.|.	.|.	.|.	0,2	0,0	0,1	0,0	0,0	0,0	intergenic	ncbi_100514741(dist=10930),ncbi_106506286(dist=121904)	-	-
NC_010443.5	1709432	1709432	G	A	SNP	.	34.9627	1|1	.|.	0|1	.|.	.|.	.|.	0,2	0,0	1,0	0,0	0,0	0,0	intergenic	ncbi_100514741(dist=10957),ncbi_106506286(dist=121877)	-	-
NC_010443.5	1709434	1709434	C	G	SNP	.	79	1|1	.|.	1|1	.|.	.|.	.|.	0,2	0,0	0,1	0,0	0,0	0,0	intergenic	ncbi_100514741(dist=10959),ncbi_106506286(dist=121875)	-	-
NC_010443.5	1709436	1709436	G	A	SNP	.	34.9627	1|1	.|.	0|1	.|.	.|.	.|.	0,2	0,0	1,0	0,0	0,0	0,0	intergenic	ncbi_100514741(dist=10961),ncbi_106506286(dist=121873)	-	-
NC_010443.5	1731036	1731036	T	C	SNP	.	65	.|.	.|.	.|.	.|.	.|.	1|1	0,0	0,0	0,0	0,0	0,0	0,2	intergenic	ncbi_100514741(dist=32561),ncbi_106506286(dist=100273)	-	-
NC_010443.5	1731697	1731697	T	C	SNP	.	35.2156	.|.	1|1	.|.	.|.	.|.	.|.	0,0	0,1	0,0	0,0	0,0	0,0	intergenic	ncbi_100514741(dist=33222),ncbi_106506286(dist=99612)	-	-
NC_010443.5	1732100	1732100	T	C	SNP	.	42.2146	.|.	.|.	.|.	.|.	.|.	1|1	0,0	0,0	0,0	0,0	0,0	0,2	intergenic	ncbi_100514741(dist=33625),ncbi_106506286(dist=99209)	-	-
NC_010443.5	1732248	1732248	G	A	SNP	.	42.2146	.|.	.|.	.|.	.|.	.|.	1|1	0,0	0,0	0,0	0,0	0,0	0,2	intergenic	ncbi_100514741(dist=33773),ncbi_106506286(dist=99061)	-	-
NC_010443.5	1732292	1732292	C	T	SNP	.	42.2146	.|.	.|.	.|.	.|.	.|.	1|1	0,0	0,0	0,0	0,0	0,0	0,2	intergenic	ncbi_100514741(dist=33817),ncbi_106506286(dist=99017)	-	-
NC_010443.5	1732313	1732313	T	C	SNP	.	42.2146	.|.	.|.	.|.	.|.	.|.	1|1	0,0	0,0	0,0	0,0	0,0	0,2	intergenic	ncbi_100514741(dist=33838),ncbi_106506286(dist=98996)	-	-
NC_010443.5	1734549	1734549	G	T	SNP	.	111	.|.	.|.	.|.	1|1	.|.	.|.	0,0	0,0	0,0	0,4	0,0	0,0	intergenic	ncbi_100514741(dist=36074),ncbi_106506286(dist=96760)	-	-
NC_010443.5	1734648	1734648	A	G	SNP	.	88	.|.	.|.	.|.	1|1	.|.	.|.	0,0	0,0	0,0	0,4	0,0	0,0	intergenic	ncbi_100514741(dist=36173),ncbi_106506286(dist=96661)	-	-
NC_010443.5	1760555	1760555	G	A	SNP	.	49.2145	.|.	.|.	.|.	.|.	.|.	1|1	0,0	0,0	0,0	0,0	0,0	0,2	intergenic	ncbi_100514741(dist=62080),ncbi_106506286(dist=70754)	-	-
NC_010443.5	1760629	1760629	C	G	SNP	.	72	.|.	.|.	.|.	.|.	.|.	1|1	0,0	0,0	0,0	0,0	0,0	0,2	intergenic	ncbi_100514741(dist=62154),ncbi_106506286(dist=70680)	-	-
NC_010443.5	1761488	1761488	G	A	SNP	.	42.2146	.|.	.|.	.|.	.|.	1|1	.|.	0,0	0,0	0,0	0,0	0,2	0,0	intergenic	ncbi_100514741(dist=63013),ncbi_106506286(dist=69821)	-	-
NC_010443.5	1761561	1761561	tg	tGg	Insertion	.	20.2552	.|.	.|.	.|.	.|.	1|1	.|.	0,0	0,0	0,0	0,0	0,2	0,0	-	-	-	-
NC_010443.5	1761719	1761719	C	T	SNP	.	34.9627	.|.	0|1	.|.	.|.	1|1	.|.	0,0	1,0	0,0	0,0	0,2	0,0	intergenic	ncbi_100514741(dist=63244),ncbi_106506286(dist=69590)	-	-
NC_010443.5	1763344	1763344	T	C	SNP	.	49.2145	1|1	.|.	1|1	.|.	.|.	.|.	0,1	0,0	0,1	0,0	0,0	0,0	intergenic	ncbi_100514741(dist=64869),ncbi_106506286(dist=67965)	-	-
NC_010443.5	1763354	1763354	T	C	SNP	.	49.2145	1|1	.|.	1|1	.|.	.|.	.|.	0,1	0,0	0,1	0,0	0,0	0,0	intergenic	ncbi_100514741(dist=64879),ncbi_106506286(dist=67955)	-	-
NC_010443.5	1763359	1763359	C	A	SNP	.	49.2145	1|1	.|.	1|1	.|.	.|.	.|.	0,1	0,0	0,1	0,0	0,0	0,0	intergenic	ncbi_100514741(dist=64884),ncbi_106506286(dist=67950)	-	-
NC_010443.5	1774824	1774824	G	T	SNP	.	42.2146	.|.	1|1	.|.	.|.	.|.	.|.	0,0	0,2	0,0	0,0	0,0	0,0	intergenic	ncbi_100514741(dist=76349),ncbi_106506286(dist=56485)	-	-
NC_010443.5	1774862	1774862	G	A	SNP	.	42.2146	.|.	1|1	.|.	.|.	.|.	.|.	0,0	0,2	0,0	0,0	0,0	0,0	intergenic	ncbi_100514741(dist=76387),ncbi_106506286(dist=56447)	-	-
NC_010443.5	1774874	1774874	g	gT	Insertion	.	20.2552	.|.	1|1	.|.	.|.	.|.	.|.	0,0	0,2	0,0	0,0	0,0	0,0	intergenic	ncbi_100514741(dist=76399),ncbi_106506286(dist=56435)	-	-
NC_010443.5	1775008	1775008	T	C	SNP	.	42.2146	.|.	1|1	.|.	.|.	.|.	.|.	0,0	0,2	0,0	0,0	0,0	0,0	intergenic	ncbi_100514741(dist=76533),ncbi_106506286(dist=56301)	-	-
NC_010443.5	1775011	1775011	C	T	SNP	.	20.2554	.|.	1|1	.|.	.|.	.|.	.|.	0,0	0,2	0,0	0,0	0,0	0,0	intergenic	ncbi_100514741(dist=76536),ncbi_106506286(dist=56298)	-	-
NC_010443.5	1775052	1775052	G	C	SNP	.	42.2146	.|.	1|1	.|.	.|.	.|.	.|.	0,0	0,2	0,0	0,0	0,0	0,0	intergenic	ncbi_100514741(dist=76577),ncbi_106506286(dist=56257)	-	-
NC_010443.5	1775060	1775060	C	A	SNP	.	42.2146	.|.	1|1	.|.	.|.	.|.	.|.	0,0	0,2	0,0	0,0	0,0	0,0	intergenic	ncbi_100514741(dist=76585),ncbi_106506286(dist=56249)	-	-
NC_010443.5	1802088	1802088	A	G	SNP	.	42.2146	.|.	.|.	1|1	.|.	.|.	.|.	0,0	0,0	0,2	0,0	0,0	0,0	intergenic	ncbi_100514741(dist=103613),ncbi_106506286(dist=29221)	-	-
NC_010443.5	1810270	1810270	G	A	SNP	.	34.9627	1|1	.|.	.|.	.|.	.|.	0|1	0,2	0,0	0,0	0,0	0,0	1,0	intergenic	ncbi_100514741(dist=111795),ncbi_106506286(dist=21039)	-	-
NC_010443.5	1810272	1810272	T	C	SNP	.	79	1|1	.|.	.|.	.|.	.|.	1|1	0,2	0,0	0,0	0,0	0,0	0,1	intergenic	ncbi_100514741(dist=111797),ncbi_106506286(dist=21037)	-	-
NC_010443.5	1810376	1810376	gagagacagagacagagacagaga	gagagacagagacagaga	Deletion	.	27.9632	0|0	.|.	.|.	.|.	.|.	0|1	2,0	0,0	0,0	0,0	0,0	0,1	-	-	-	-
NC_010443.5	1814619	1814619	A	G	SNP	.	34.9382	.|.	.|.	.|.	1|1	.|.	0|1	0,0	0,0	0,0	0,1	0,0	2,1	intergenic	ncbi_100514741(dist=116144),ncbi_106506286(dist=16690)	-	-
NC_010443.5	1814621	1814621	A	G	SNP	.	28.9423	.|.	.|.	.|.	0|0	.|.	0|1	0,0	0,0	0,0	1,0	0,0	1,2	intergenic	ncbi_100514741(dist=116146),ncbi_106506286(dist=16688)	-	-
NC_010443.5	1814628	1814628	T	C	SNP	.	27.4315	.|.	0|0	.|.	0|0	.|.	0|1	0,0	1,0	0,0	1,0	0,0	1,2	intergenic	ncbi_100514741(dist=116153),ncbi_106506286(dist=16681)	-	-
NC_010443.5	1815021	1815021	A	G	SNP	.	84	.|.	0|0	.|.	0|0	.|.	0|1	0,0	1,0	0,0	1,0	0,0	1,3	intergenic	ncbi_100514741(dist=116546),ncbi_106506286(dist=16288)	-	-
NC_010443.5	1815027	1815027	A	C	SNP	.	84	.|.	0|0	.|.	0|0	.|.	0|1	0,0	1,0	0,0	1,0	0,0	1,3	intergenic	ncbi_100514741(dist=116552),ncbi_106506286(dist=16282)	-	-
NC_010443.5	1815930	1815930	T	C	SNP	.	67	.|.	.|.	1|1	0|0	0|0	.|.	0,0	0,0	0,3	2,0	1,0	0,0	intergenic	ncbi_100514741(dist=117455),ncbi_106506286(dist=15379)	-	-
NC_010443.5	1815982	1815982	T	C	SNP	.	70	.|.	.|.	1|1	0|0	.|.	.|.	0,0	0,0	0,3	2,0	0,0	0,0	intergenic	ncbi_100514741(dist=117507),ncbi_106506286(dist=15327)	-	-
NC_010443.5	1816121	1816121	A	G	SNP	.	60	.|.	.|.	1|1	0|1	0|0	.|.	0,0	0,0	0,2	2,1	1,0	0,0	intergenic	ncbi_100514741(dist=117646),ncbi_106506286(dist=15188)	-	-
NC_010443.5	1816153	1816153	A	G	SNP	.	64	.|.	.|.	1|1	0|1	.|.	.|.	0,0	0,0	0,2	2,1	0,0	0,0	intergenic	ncbi_100514741(dist=117678),ncbi_106506286(dist=15156)	-	-
NC_010443.5	1816165	1816165	T	G	SNP	.	64	.|.	.|.	1|1	0|1	.|.	.|.	0,0	0,0	0,2	2,1	0,0	0,0	intergenic	ncbi_100514741(dist=117690),ncbi_106506286(dist=15144)	-	-
NC_010443.5	1816178	1816178	T	C	SNP	.	32.9183	.|.	.|.	1|1	0|0	.|.	.|.	0,0	0,0	0,2	3,0	0,0	0,0	intergenic	ncbi_100514741(dist=117703),ncbi_106506286(dist=15131)	-	-
NC_010443.5	1821177	1821177	A	G	SNP	.	85	.|.	.|.	.|.	1|1	.|.	.|.	0,0	0,0	0,0	0,2	0,0	0,0	intergenic	ncbi_100514741(dist=122702),ncbi_106506286(dist=10132)	-	-
NC_010443.5	1830601	1830601	ttgtgtgtgtgtg	tTGtgtgtgtgtgtg	Insertion	.	31.2175	.|.	.|.	.|.	.|.	.|.	1|1	0,0	0,0	0,0	0,0	0,0	0,1	-	-	-	-
NC_010443.5	1832847	1832847	T	C	SNP	.	29.8494	.|.	0|0	0|1	0|0	0|0	.|.	0,0	1,0	0,2	2,0	1,0	0,0	UTR5	ncbi_106506286(XM_021085861.1#NC_010443.5#1831308:c.-261T>C,XM_013984321.2#NC_010443.5#1831309:c.-261T>C)	-	-
NC_010443.5	1832901	1832901	T	G	SNP	.	58	.|.	0|0	1|1	0|0	0|1	.|.	0,0	1,0	0,2	4,0	1,1	0,0	UTR5	ncbi_106506286(XM_021085861.1#NC_010443.5#1831308:c.-207T>G,XM_013984321.2#NC_010443.5#1831309:c.-207T>G)	-	-
NC_010443.5	1832940	1832940	T	C	SNP	.	64	.|.	0|0	0|0	0|1	0|0	.|.	0,0	1,0	2,0	2,2	3,0	0,0	UTR5	ncbi_106506286(XM_021085861.1#NC_010443.5#1831308:c.-168T>C,XM_013984321.2#NC_010443.5#1831309:c.-168T>C)	-	-
NC_010443.5	1832959	1832959	A	G	SNP	.	55	.|.	0|0	0|1	0|0	0|1	.|.	0,0	1,0	0,2	4,0	2,1	0,0	UTR5	ncbi_106506286(XM_021085861.1#NC_010443.5#1831308:c.-149A>G,XM_013984321.2#NC_010443.5#1831309:c.-149A>G)	-	-
NC_010443.5	1833059	1833059	A	G	SNP	.	60	.|.	0|0	.|.	0|0	0|1	0|1	0,0	1,0	0,0	1,0	1,2	0,1	UTR5	ncbi_106506286(XM_021085861.1#NC_010443.5#1831308:c.-49A>G,XM_013984321.2#NC_010443.5#1831309:c.-49A>G)	-	-
NC_010443.5	1834022	1834022	T	G	SNP	.	169	.|.	.|.	1|1	0|0	1|1	1|1	0,0	0,0	0,2	3,0	0,1	0,3	exonic	ncbi_106506286	nonsynonymous SNV	ncbi_106506286:XM_013984321.2#NC_010443.5#1831309:exon2:c.T57G:p.D19E,ncbi_106506286:XM_021085861.1#NC_010443.5#1831308:exon2:c.T57G:p.D19E,
NC_010443.5	1834029	1834029	C	T	SNP	.	28.6264	.|.	.|.	0|1	0|0	0|0	0|0	0,0	0,0	0,2	3,0	1,0	3,0	exonic	ncbi_106506286	nonsynonymous SNV	ncbi_106506286:XM_013984321.2#NC_010443.5#1831309:exon2:c.C64T:p.P22S,ncbi_106506286:XM_021085861.1#NC_010443.5#1831308:exon2:c.C64T:p.P22S,
NC_010443.5	1834070	1834070	C	A	SNP	.	33.9085	.|.	.|.	0|0	0|0	0|1	0|1	0,0	0,0	2,0	3,0	0,1	0,1	exonic	ncbi_106506286	synonymous SNV	ncbi_106506286:XM_013984321.2#NC_010443.5#1831309:exon2:c.C105A:p.I35I,ncbi_106506286:XM_021085861.1#NC_010443.5#1831308:exon2:c.C105A:p.I35I,
NC_010443.5	1834430	1834430	C	G	SNP	.	47.332	.|.	.|.	.|.	0|0	0|1	0|0	0,0	0,0	0,0	1,0	2,3	1,0	intronic	ncbi_106506286	-	-
NC_010443.5	1834463	1834463	G	A	SNP	.	46.1672	.|.	.|.	0|0	0|0	0|1	0|0	0,0	0,0	1,0	1,0	2,3	1,0	intronic	ncbi_106506286	-	-
NC_010443.5	1834514	1834514	G	A	SNP	.	102	.|.	.|.	0|0	0|0	0|1	0|0	0,0	0,0	1,0	1,0	3,3	1,0	intronic	ncbi_106506286	-	-
NC_010443.5	1835538	1835538	A	G	SNP	.	35.2156	1|1	.|.	.|.	.|.	.|.	.|.	0,1	0,0	0,0	0,0	0,0	0,0	downstream	ncbi_106506286	-	-
NC_010443.5	1838702	1838702	T	C	SNP	.	27.1721	0|1	.|.	.|.	.|.	0|0	.|.	0,1	0,0	0,0	0,0	3,0	0,0	intergenic	ncbi_106506286(dist=3529),ncbi_100514930(dist=82034)	-	-
NC_010443.5	1892674	1892674	C	A	SNP	.	42.2146	1|1	.|.	.|.	.|.	.|.	.|.	0,2	0,0	0,0	0,0	0,0	0,0	intergenic	ncbi_106506286(dist=57501),ncbi_100514930(dist=28062)	-	-
NC_010443.5	1901498	1901498	T	C	SNP	.	35.2156	.|.	.|.	.|.	.|.	1|1	.|.	0,0	0,0	0,0	0,0	0,1	0,0	intergenic	ncbi_106506286(dist=66325),ncbi_100514930(dist=19238)	-	-
NC_010443.5	1901499	1901499	T	C	SNP	.	35.2156	.|.	.|.	.|.	.|.	1|1	.|.	0,0	0,0	0,0	0,0	0,1	0,0	intergenic	ncbi_106506286(dist=66326),ncbi_100514930(dist=19237)	-	-
NC_010443.5	1901505	1901505	T	C	SNP	.	35.2156	.|.	.|.	.|.	.|.	1|1	.|.	0,0	0,0	0,0	0,0	0,1	0,0	intergenic	ncbi_106506286(dist=66332),ncbi_100514930(dist=19231)	-	-
NC_010443.5	1901510	1901510	T	C	SNP	.	35.2156	.|.	.|.	.|.	.|.	1|1	.|.	0,0	0,0	0,0	0,0	0,1	0,0	intergenic	ncbi_106506286(dist=66337),ncbi_100514930(dist=19226)	-	-
NC_010443.5	1903350	1903350	A	C	SNP	.	95	.|.	.|.	.|.	.|.	0|1	1|1	0,0	0,0	0,0	0,0	1,0	0,5	intergenic	ncbi_106506286(dist=68177),ncbi_100514930(dist=17386)	-	-
NC_010443.5	1903437	1903437	G	A	SNP	.	104	.|.	.|.	.|.	.|.	.|.	1|1	0,0	0,0	0,0	0,0	0,0	0,5	intergenic	ncbi_106506286(dist=68264),ncbi_100514930(dist=17299)	-	-
NC_010443.5	1903466	1903466	A	G	SNP	.	104	.|.	.|.	.|.	.|.	.|.	1|1	0,0	0,0	0,0	0,0	0,0	0,5	intergenic	ncbi_106506286(dist=68293),ncbi_100514930(dist=17270)	-	-
NC_010443.5	1903472	1903472	T	C	SNP	.	104	.|.	.|.	.|.	.|.	.|.	1|1	0,0	0,0	0,0	0,0	0,0	0,5	intergenic	ncbi_106506286(dist=68299),ncbi_100514930(dist=17264)	-	-
NC_010443.5	1903550	1903550	A	G	SNP	.	88	.|.	.|.	.|.	.|.	.|.	1|1	0,0	0,0	0,0	0,0	0,0	0,4	intergenic	ncbi_106506286(dist=68377),ncbi_100514930(dist=17186)	-	-
NC_010443.5	1903582	1903582	G	A	SNP	.	104	.|.	.|.	.|.	.|.	.|.	1|1	0,0	0,0	0,0	0,0	0,0	0,5	intergenic	ncbi_106506286(dist=68409),ncbi_100514930(dist=17154)	-	-
NC_010443.5	1903583	1903583	C	G	SNP	.	104	.|.	.|.	.|.	.|.	.|.	1|1	0,0	0,0	0,0	0,0	0,0	0,5	intergenic	ncbi_106506286(dist=68410),ncbi_100514930(dist=17153)	-	-
NC_010443.5	1903873	1903873	C	G	SNP	.	95	.|.	1|1	.|.	1|1	.|.	.|.	0,0	0,1	0,0	0,1	0,0	0,0	intergenic	ncbi_106506286(dist=68700),ncbi_100514930(dist=16863)	-	-
NC_010443.5	1903899	1903899	AGAT	AGATGAT	Insertion	.	51	.|.	0|0	.|.	1|1	.|.	.|.	0,0	2,0	0,0	0,2	0,0	0,0	-	-	-	-
NC_010443.5	1904160	1904160	T	C	SNP	.	23.2349	.|.	.|.	.|.	.|.	.|.	1|1	0,0	0,0	0,0	0,0	0,0	0,1	intergenic	ncbi_106506286(dist=68987),ncbi_100514930(dist=16576)	-	-
NC_010443.5	1904553	1904553	A	G	SNP	.	32.2168	.|.	.|.	.|.	.|.	1|1	.|.	0,0	0,0	0,0	0,0	0,2	0,0	intergenic	ncbi_106506286(dist=69380),ncbi_100514930(dist=16183)	-	-
NC_010443.5	1904715	1904715	G	C	SNP	.	34.9627	.|.	.|.	.|.	0|1	1|1	.|.	0,0	0,0	0,0	1,0	0,2	0,0	intergenic	ncbi_106506286(dist=69542),ncbi_100514930(dist=16021)	-	-
NC_010443.5	1937941	1937941	G	A	SNP	.	32.9183	.|.	.|.	.|.	0|0	.|.	1|1	0,0	0,0	0,0	3,0	0,0	0,2	UTR5	ncbi_100514930(XM_021085979.1#NC_010443.5#1937479:c.-52G>A,XM_021085901.1#NC_010443.5#1937481:c.-52G>A,XM_021085961.1#NC_010443.5#1937485:c.-52G>A,XM_021085956.1#NC_010443.5#1937485:c.-52G>A,XM_021085965.1#NC_010443.5#1937486:c.-52G>A,XM_021085895.1#NC_010443.5#1937487:c.-52G>A,XM_021085914.1#NC_010443.5#1937496:c.-1709G>A,XM_021085921.1#NC_010443.5#1937496:c.-1709G>A,XM_021085924.1#NC_010443.5#1…	-	-
NC_010443.5	1938526	1938526	A	G	SNP	.	104	.|.	.|.	1|1	1|1	.|.	.|.	0,0	0,0	0,1	0,3	0,0	0,0	exonic	ncbi_100514930	nonsynonymous SNV	ncbi_100514930:XM_021085901.1#NC_010443.5#1937481:exon2:c.A109G:p.N37D,ncbi_100514930:XM_021085895.1#NC_010443.5#1937487:exon2:c.A109G:p.N37D,ncbi_100514930:XM_021085965.1#NC_010443.5#1937486:exon2:c.A109G:p.N37D,ncbi_100514930:XM_021085961.1#NC_010443.5#1937485:exon2:c.A109G:p.N37D,ncbi_100514930:XM_021085979.1#NC_010443.5#1937479:exon2:c.A109G:p.N37D,ncbi_100514930:XM_021085956.1#NC_010443.5#19…
NC_010443.5	1938530	1938530	G	T	SNP	.	102	.|.	.|.	1|1	1|1	.|.	0|1	0,0	0,0	0,1	0,3	0,0	1,0	exonic	ncbi_100514930	nonsynonymous SNV	ncbi_100514930:XM_021085901.1#NC_010443.5#1937481:exon2:c.G113T:p.R38I,ncbi_100514930:XM_021085895.1#NC_010443.5#1937487:exon2:c.G113T:p.R38I,ncbi_100514930:XM_021085965.1#NC_010443.5#1937486:exon2:c.G113T:p.R38I,ncbi_100514930:XM_021085961.1#NC_010443.5#1937485:exon2:c.G113T:p.R38I,ncbi_100514930:XM_021085979.1#NC_010443.5#1937479:exon2:c.G113T:p.R38I,ncbi_100514930:XM_021085956.1#NC_010443.5#19…
NC_010443.5	1940931	1940931	A	T	SNP	.	184	1|1	.|.	.|.	1|1	.|.	1|1	0,2	0,0	0,0	0,1	0,0	0,3	intronic	ncbi_100514930	-	-
NC_010443.5	1941028	1941028	C	G	SNP	.	42.2146	.|.	.|.	.|.	.|.	.|.	1|1	0,0	0,0	0,0	0,0	0,0	0,2	intronic	ncbi_100514930	-	-
NC_010443.5	1941130	1941130	G	A	SNP	.	42.2146	.|.	.|.	.|.	.|.	.|.	1|1	0,0	0,0	0,0	0,0	0,0	0,2	intronic	ncbi_100514930	-	-
NC_010443.5	1941136	1941136	A	G	SNP	.	42.2146	.|.	.|.	.|.	.|.	.|.	1|1	0,0	0,0	0,0	0,0	0,0	0,2	intronic	ncbi_100514930	-	-
NC_010443.5	1941364	1941364	A	G	SNP	.	42.2146	.|.	.|.	.|.	.|.	.|.	1|1	0,0	0,0	0,0	0,0	0,0	0,2	intronic	ncbi_100514930	-	-
NC_010443.5	1941367	1941367	G	A	SNP	.	42.2146	.|.	.|.	.|.	.|.	.|.	1|1	0,0	0,0	0,0	0,0	0,0	0,2	intronic	ncbi_100514930	-	-
NC_010443.5	1941937	1941937	T	C	SNP	.	79	.|.	.|.	.|.	1|1	.|.	1|1	0,0	0,0	0,0	0,1	0,0	0,2	intronic	ncbi_100514930	-	-
NC_010443.5	1941995	1941995	G	A	SNP	.	79	.|.	.|.	.|.	1|1	.|.	1|1	0,0	0,0	0,0	0,1	0,0	0,2	intronic	ncbi_100514930	-	-
NC_010443.5	1942285	1942285	G	A	SNP	.	49.2145	.|.	.|.	.|.	.|.	1|1	1|1	0,0	0,0	0,0	0,0	0,1	0,1	UTR5	ncbi_100514930(XM_021085988.1#NC_010443.5#1942202:c.-2295G>A,XM_021085996.1#NC_010443.5#1942202:c.-2295G>A)	-	-
NC_010443.5	1942478	1942478	T	G	SNP	.	65	.|.	.|.	.|.	1|1	.|.	.|.	0,0	0,0	0,0	0,2	0,0	0,0	intronic	ncbi_100514930	-	-
NC_010443.5	1942554	1942554	A	G	SNP	.	102	.|.	.|.	.|.	1|1	.|.	1|1	0,0	0,0	0,0	0,2	0,0	0,1	intronic	ncbi_100514930	-	-
NC_010443.5	1942603	1942603	T	C	SNP	.	86	.|.	.|.	.|.	1|1	.|.	1|1	0,0	0,0	0,0	0,2	0,0	0,1	intronic	ncbi_100514930	-	-
NC_010443.5	1943311	1943311	C	T	SNP	.	72	1|1	.|.	.|.	.|.	.|.	1|1	0,1	0,0	0,0	0,0	0,0	0,1	UTR5	ncbi_100514930(XM_021085988.1#NC_010443.5#1942202:c.-1269C>T)	-	-
NC_010443.5	1943393	1943393	T	C	SNP	.	116	1|1	.|.	.|.	.|.	.|.	1|1	0,2	0,0	0,0	0,0	0,0	0,2	UTR5	ncbi_100514930(XM_021085988.1#NC_010443.5#1942202:c.-1187T>C)	-	-
NC_010443.5	1943614	1943614	G	A	SNP	.	49.2145	1|1	.|.	.|.	.|.	.|.	1|1	0,1	0,0	0,0	0,0	0,0	0,1	intronic	ncbi_100514930	-	-
NC_010443.5	1943618	1943618	C	T	SNP	.	37.2151	1|1	.|.	.|.	.|.	.|.	1|1	0,1	0,0	0,0	0,0	0,0	0,1	intronic	ncbi_100514930	-	-
NC_010443.5	1943625	1943625	G	T	SNP	.	37.2151	1|1	.|.	.|.	.|.	.|.	1|1	0,1	0,0	0,0	0,0	0,0	0,1	intronic	ncbi_100514930	-	-
NC_010443.5	1944558	1944558	G	A	SNP	.	373	0|0	0|1	0|1	0|0	0|0	0|1	124,4	25,4	3,9	144,0	92,0	106,121	exonic	ncbi_100514930	synonymous SNV	ncbi_100514930:XM_021085921.1#NC_010443.5#1937496:exon4:c.G126A:p.A42A,ncbi_100514930:XM_021085901.1#NC_010443.5#1937481:exon5:c.G330A:p.A110A,ncbi_100514930:XM_021085924.1#NC_010443.5#1937496:exon3:c.G126A:p.A42A,ncbi_100514930:XM_021085930.1#NC_010443.5#1937496:exon3:c.G126A:p.A42A,ncbi_100514930:XM_021085914.1#NC_010443.5#1937496:exon4:c.G126A:p.A42A,ncbi_100514930:XM_021085895.1#NC_010443.5#1…
NC_010443.5	1944709	1944709	C	A	SNP	.	34.9627	0|1	.|.	.|.	.|.	.|.	1|1	1,0	0,0	0,0	0,0	0,0	0,2	intronic	ncbi_100514930	-	-
NC_010443.5	1944801	1944801	A	G	SNP	.	49.2145	1|1	.|.	.|.	.|.	.|.	1|1	0,1	0,0	0,0	0,0	0,0	0,1	intronic	ncbi_100514930	-	-
NC_010443.5	1946886	1946886	T	C	SNP	.	79	1|1	.|.	.|.	.|.	1|1	.|.	0,1	0,0	0,0	0,0	0,2	0,0	intronic	ncbi_100514930	-	-
NC_010443.5	1946904	1946904	C	T	SNP	.	42.2146	.|.	.|.	.|.	.|.	1|1	.|.	0,0	0,0	0,0	0,0	0,2	0,0	intronic	ncbi_100514930	-	-
NC_010443.5	1947076	1947076	T	C	SNP	.	365	1|1	.|.	.|.	1|1	1|1	1|1	0,2	0,0	0,0	0,4	0,2	0,4	intronic	ncbi_100514930	-	-
NC_010443.5	1947140	1947140	A	C	SNP	.	248	1|1	.|.	.|.	1|1	.|.	1|1	0,1	0,0	0,0	0,4	0,0	0,3	intronic	ncbi_100514930	-	-
NC_010443.5	1947256	1947256	T	C	SNP	.	471	1|1	.|.	.|.	1|1	.|.	1|1	0,2	0,0	0,0	0,7	0,0	0,4	intronic	ncbi_100514930	-	-
NC_010443.5	1947338	1947338	G	A	SNP	.	150	.|.	.|.	.|.	1|1	1|1	0|0	0,0	0,0	0,0	0,5	0,1	5,0	intronic	ncbi_100514930	-	-
NC_010443.5	1947357	1947357	T	G	SNP	.	63	.|.	.|.	.|.	0|0	0|0	0|1	0,0	0,0	0,0	4,0	1,0	3,2	intronic	ncbi_100514930	-	-
NC_010443.5	1947446	1947446	A	T	SNP	.	79	.|.	.|.	.|.	1|1	1|1	.|.	0,0	0,0	0,0	0,2	0,1	0,0	intronic	ncbi_100514930	-	-
NC_010443.5	1947603	1947603	C	T	SNP	.	71	.|.	.|.	.|.	.|.	1|1	0|1	0,0	0,0	0,0	0,0	0,1	1,2	intronic	ncbi_100514930	-	-
NC_010443.5	1947630	1947630	A	G	SNP	.	71	.|.	.|.	.|.	.|.	1|1	0|1	0,0	0,0	0,0	0,0	0,1	1,2	intronic	ncbi_100514930	-	-
NC_010443.5	1947671	1947671	C	T	SNP	.	98	.|.	.|.	.|.	.|.	1|1	0|1	0,0	0,0	0,0	0,0	0,1	1,3	intronic	ncbi_100514930	-	-
NC_010443.5	1947698	1947698	T	C	SNP	.	20.7202	.|.	.|.	.|.	.|.	0|0	0|1	0,0	0,0	0,0	0,0	1,0	2,1	intronic	ncbi_100514930	-	-
NC_010443.5	1947717	1947717	A	G	SNP	.	25.931	.|.	.|.	.|.	.|.	1|1	0|1	0,0	0,0	0,0	0,0	0,1	1,1	intronic	ncbi_100514930	-	-
NC_010443.5	1947766	1947766	A	T	SNP	.	37.2151	.|.	.|.	.|.	.|.	.|.	1|1	0,0	0,0	0,0	0,0	0,0	0,2	intronic	ncbi_100514930	-	-
NC_010443.5	1947840	1947840	G	A	SNP	.	71	.|.	.|.	.|.	0|0	1|1	0|1	0,0	0,0	0,0	1,0	0,3	6,1	intronic	ncbi_100514930	-	-
NC_010443.5	1947847	1947847	T	C	SNP	.	74	.|.	.|.	.|.	0|0	1|1	0|1	0,0	0,0	0,0	1,0	0,3	5,1	intronic	ncbi_100514930	-	-
NC_010443.5	1947849	1947849	T	C	SNP	.	74	.|.	.|.	.|.	0|0	1|1	0|1	0,0	0,0	0,0	1,0	0,3	5,1	intronic	ncbi_100514930	-	-
NC_010443.5	1947866	1947866	A	G	SNP	.	71	.|.	.|.	.|.	0|0	1|1	0|1	0,0	0,0	0,0	1,0	0,3	6,1	intronic	ncbi_100514930	-	-
NC_010443.5	1948053	1948053	C	T	SNP	.	51	0|0	.|.	.|.	.|.	0|0	0|1	1,0	0,0	0,0	0,0	3,0	4,3	intronic	ncbi_100514930	-	-
NC_010443.5	1948138	1948138	G	A	SNP	.	39.2247	0|0	.|.	.|.	.|.	0|1	0|1	1,0	0,0	0,0	0,0	3,1	4,2	intronic	ncbi_100514930	-	-
NC_010443.5	1948176	1948176	gaaaaaaaaaa	gGAAAaaaaaaaaaa	Insertion	.	45.5964	.|.	1|1	0|1	.|.	0|1	1|1	0,0	0,1	1,0	0,0	0,0	0,1	-	-	-	-
NC_010443.5	1948448	1948448	G	A	SNP	.	20.0948	0|0	0|0	0|1	0|0	0|0	0|0	195,9	40,0	13,3	211,0	129,0	242,0	exonic	ncbi_100514930	synonymous SNV	ncbi_100514930:XM_021085921.1#NC_010443.5#1937496:exon6:c.G558A:p.T186T,ncbi_100514930:XM_021085901.1#NC_010443.5#1937481:exon7:c.G762A:p.T254T,ncbi_100514930:XM_021085924.1#NC_010443.5#1937496:exon5:c.G558A:p.T186T,ncbi_100514930:XM_021085930.1#NC_010443.5#1937496:exon5:c.G558A:p.T186T,ncbi_100514930:XM_021085914.1#NC_010443.5#1937496:exon6:c.G558A:p.T186T,ncbi_100514930:XM_021085895.1#NC_010443…
NC_010443.5	1948712	1948712	A	G	SNP	.	42.2146	.|.	.|.	.|.	.|.	.|.	1|1	0,0	0,0	0,0	0,0	0,0	0,2	intronic	ncbi_100514930	-	-
NC_010443.5	1950137	1950137	T	C	SNP	.	999	0|1	0|1	0|1	0|1	0|1	0|1	89,76	23,16	10,3	90,120	37,66	96,101	exonic	ncbi_100514930	synonymous SNV	ncbi_100514930:XM_021085921.1#NC_010443.5#1937496:exon7:c.T672C:p.P224P,ncbi_100514930:XM_021085901.1#NC_010443.5#1937481:exon8:c.T876C:p.P292P,ncbi_100514930:XM_021085924.1#NC_010443.5#1937496:exon6:c.T672C:p.P224P,ncbi_100514930:XM_021085930.1#NC_010443.5#1937496:exon6:c.T672C:p.P224P,ncbi_100514930:XM_021085914.1#NC_010443.5#1937496:exon7:c.T672C:p.P224P,ncbi_100514930:XM_021085895.1#NC_010443…
NC_010443.5	1950151	1950151	A	C	SNP	.	999	0|1	0|1	0|1	0|1	0|1	0|1	94,85	24,17	11,5	105,131	49,64	113,118	exonic	ncbi_100514930	nonsynonymous SNV	ncbi_100514930:XM_021085921.1#NC_010443.5#1937496:exon7:c.A686C:p.Q229P,ncbi_100514930:XM_021085901.1#NC_010443.5#1937481:exon8:c.A890C:p.Q297P,ncbi_100514930:XM_021085924.1#NC_010443.5#1937496:exon6:c.A686C:p.Q229P,ncbi_100514930:XM_021085930.1#NC_010443.5#1937496:exon6:c.A686C:p.Q229P,ncbi_100514930:XM_021085914.1#NC_010443.5#1937496:exon7:c.A686C:p.Q229P,ncbi_100514930:XM_021085895.1#NC_010443…
NC_010443.5	1950266	1950266	C	T	SNP	.	49.7232	0|0	0|0	0|1	0|0	0|0	0|0	237,8	55,2	13,4	243,0	190,0	245,0	exonic	ncbi_100514930	synonymous SNV	ncbi_100514930:XM_021085921.1#NC_010443.5#1937496:exon7:c.C801T:p.S267S,ncbi_100514930:XM_021085901.1#NC_010443.5#1937481:exon8:c.C1005T:p.S335S,ncbi_100514930:XM_021085924.1#NC_010443.5#1937496:exon6:c.C801T:p.S267S,ncbi_100514930:XM_021085930.1#NC_010443.5#1937496:exon6:c.C801T:p.S267S,ncbi_100514930:XM_021085914.1#NC_010443.5#1937496:exon7:c.C801T:p.S267S,ncbi_100514930:XM_021085895.1#NC_01044…
NC_010443.5	1950398	1950398	C	A	SNP	.	22.9762	0|0	.|.	.|.	.|.	0|0	0|1	5,0	0,0	0,0	0,0	2,0	2,2	intronic	ncbi_100514930	-	-
NC_010443.5	1950407	1950407	C	T	SNP	.	277	0|1	.|.	.|.	.|.	1|1	0|1	3,5	0,0	0,0	0,0	0,2	2,2	intronic	ncbi_100514930	-	-
NC_010443.5	1950457	1950457	A	G	SNP	.	104	0|1	.|.	.|.	.|.	.|.	1|1	2,4	0,0	0,0	0,0	0,0	0,1	intronic	ncbi_100514930	-	-
NC_010443.5	1950569	1950569	C	T	SNP	.	210	0|0	.|.	.|.	.|.	0|1	0|1	1,0	0,0	0,0	0,0	1,3	2,5	intronic	ncbi_100514930	-	-
NC_010443.5	1950605	1950605	A	G	SNP	.	426	1|1	1|1	.|.	.|.	1|1	1|1	0,1	0,1	0,0	0,0	0,4	0,8	intronic	ncbi_100514930	-	-
NC_010443.5	1950731	1950731	GCCC	GCC	Deletion	.	100	.|.	0|0	.|.	0|1	0|1	0|1	0,0	1,0	0,0	3,2	2,3	1,2	-	-	-	-
NC_010443.5	1950866	1950866	C	G	SNP	.	999	0|1	0|1	0|1	0|1	0|1	0|1	106,125	29,25	14,12	90,141	109,111	126,115	exonic	ncbi_100514930	synonymous SNV	ncbi_100514930:XM_021085921.1#NC_010443.5#1937496:exon8:c.C927G:p.L309L,ncbi_100514930:XM_021085901.1#NC_010443.5#1937481:exon9:c.C1131G:p.L377L,ncbi_100514930:XM_021085924.1#NC_010443.5#1937496:exon7:c.C927G:p.L309L,ncbi_100514930:XM_021085930.1#NC_010443.5#1937496:exon7:c.C927G:p.L309L,ncbi_100514930:XM_021085914.1#NC_010443.5#1937496:exon8:c.C927G:p.L309L,ncbi_100514930:XM_021085895.1#NC_01044…
NC_010443.5	1951498	1951498	G	A	SNP	.	42.2146	.|.	.|.	.|.	1|1	.|.	.|.	0,0	0,0	0,0	0,2	0,0	0,0	intronic	ncbi_100514930	-	-
NC_010443.5	1951530	1951530	A	G	SNP	.	42.2146	.|.	.|.	.|.	1|1	.|.	.|.	0,0	0,0	0,0	0,2	0,0	0,0	intronic	ncbi_100514930	-	-
NC_010443.5	1951750	1951750	C	G	SNP	.	49.2145	.|.	.|.	.|.	1|1	.|.	1|1	0,0	0,0	0,0	0,1	0,0	0,1	intronic	ncbi_100514930	-	-
NC_010443.5	1951754	1951754	C	A	SNP	.	49.2145	.|.	.|.	.|.	1|1	.|.	1|1	0,0	0,0	0,0	0,1	0,0	0,1	intronic	ncbi_100514930	-	-
NC_010443.5	1951858	1951858	A	G	SNP	.	267	.|.	.|.	.|.	1|1	.|.	1|1	0,0	0,0	0,0	0,1	0,0	0,9	exonic	ncbi_100514930	synonymous SNV	ncbi_100514930:XM_021085979.1#NC_010443.5#1937479:exon10:c.A1194G:p.T398T,
NC_010443.5	1951878	1951878	C	T	SNP	.	139	.|.	.|.	.|.	1|1	.|.	0|1	0,0	0,0	0,0	0,3	0,0	6,3	exonic	ncbi_100514930	nonsynonymous SNV	ncbi_100514930:XM_021085979.1#NC_010443.5#1937479:exon10:c.C1214T:p.P405L,
NC_010443.5	1951927	1951927	C	T	SNP	.	999	0|1	0|1	0|1	0|1	0|1	0|1	131,108	27,30	11,17	117,100	140,105	112,111	exonic	ncbi_100514930	synonymous SNV	ncbi_100514930:XM_021085921.1#NC_010443.5#1937496:exon9:c.C981T:p.A327A,ncbi_100514930:XM_021085901.1#NC_010443.5#1937481:exon10:c.C1185T:p.A395A,ncbi_100514930:XM_021085924.1#NC_010443.5#1937496:exon8:c.C981T:p.A327A,ncbi_100514930:XM_021085930.1#NC_010443.5#1937496:exon8:c.C981T:p.A327A,ncbi_100514930:XM_021085914.1#NC_010443.5#1937496:exon9:c.C981T:p.A327A,ncbi_100514930:XM_021085895.1#NC_0104…
NC_010443.5	1951981	1951981	C	T	SNP	.	550	0|0	0|1	0|1	0|0	0|0	0|1	173,8	43,12	12,10	236,0	219,0	132,101	exonic	ncbi_100514930	synonymous SNV	ncbi_100514930:XM_021085921.1#NC_010443.5#1937496:exon9:c.C1035T:p.S345S,ncbi_100514930:XM_021085901.1#NC_010443.5#1937481:exon10:c.C1239T:p.S413S,ncbi_100514930:XM_021085924.1#NC_010443.5#1937496:exon8:c.C1035T:p.S345S,ncbi_100514930:XM_021085930.1#NC_010443.5#1937496:exon8:c.C1035T:p.S345S,ncbi_100514930:XM_021085914.1#NC_010443.5#1937496:exon9:c.C1035T:p.S345S,ncbi_100514930:XM_021085895.1#NC_…
NC_010443.5	1952660	1952660	G	A	SNP	.	72	1|1	.|.	.|.	.|.	1|1	.|.	0,1	0,0	0,0	0,0	0,1	0,0	intronic	ncbi_100514930	-	-
NC_010443.5	1952705	1952705	C	A	SNP	.	64	1|1	.|.	.|.	.|.	1|1	0|1	0,1	0,0	0,0	0,0	0,1	1,0	intronic	ncbi_100514930	-	-
NC_010443.5	1953575	1953575	T	C	SNP	.	72	.|.	.|.	.|.	1|1	.|.	1|1	0,0	0,0	0,0	0,1	0,0	0,1	intronic	ncbi_100514930	-	-
NC_010443.5	1953862	1953862	G	T	SNP	.	67	.|.	.|.	.|.	.|.	.|.	1|1	0,0	0,0	0,0	0,0	0,0	0,3	intronic	ncbi_100514930	-	-
NC_010443.5	1954100	1954100	G	A	SNP	.	169	0|1	0|1	.|.	0|0	0|1	0|1	1,1	0,1	0,0	1,0	3,1	1,3	exonic	ncbi_100514930	nonsynonymous SNV	ncbi_100514930:XM_021085901.1#NC_010443.5#1937481:exon11:c.G1351A:p.V451I,
NC_010443.5	1954237	1954237	A	G	SNP	.	24.4462	0|0	0|0	.|.	0|0	0|0	0|1	1,0	1,0	0,0	4,0	2,0	1,2	UTR3	ncbi_100514930(XM_021085901.1#NC_010443.5#1937481:c.*30A>G)	-	-
NC_010443.5	1954276	1954276	T	C	SNP	.	28.977	0|1	.|.	.|.	0|0	0|1	0|0	0,1	0,0	0,0	4,0	1,1	2,0	UTR3	ncbi_100514930(XM_021085901.1#NC_010443.5#1937481:c.*69T>C)	-	-
NC_010443.5	1954450	1954450	G	A	SNP	.	73	.|.	.|.	.|.	0|0	0|0	1|1	0,0	0,0	0,0	1,0	1,0	0,4	UTR3	ncbi_100514930(XM_021085901.1#NC_010443.5#1937481:c.*243G>A)	-	-
NC_010443.5	1954600	1954600	G	A	SNP	.	33.7105	1|1	.|.	.|.	.|.	.|.	0|0	0,2	0,0	0,0	0,0	0,0	2,0	UTR3	ncbi_100514930(XM_021085901.1#NC_010443.5#1937481:c.*393G>A)	-	-
NC_010443.5	1954798	1954798	A	G	SNP	.	26.8177	0|0	0|0	.|.	.|.	.|.	0|1	2,0	1,0	0,0	0,0	0,0	1,2	intronic	ncbi_100514930	-	-
NC_010443.5	1954899	1954899	T	C	SNP	.	116	1|1	1|1	.|.	1|1	.|.	.|.	0,1	0,1	0,0	0,2	0,0	0,0	intronic	ncbi_100514930	-	-
NC_010443.5	1954909	1954909	C	T	SNP	.	28.9484	.|.	0|0	.|.	0|0	0|0	0|1	0,0	1,0	0,0	2,0	3,0	0,2	intronic	ncbi_100514930	-	-
NC_010443.5	1954989	1954989	T	TC	Insertion	.	107	.|.	.|.	.|.	0|0	0|0	1|1	0,0	0,0	0,0	1,0	6,0	0,4	intronic	ncbi_100514930	-	-
NC_010443.5	1955109	1955109	G	A	SNP	.	92	0|0	.|.	.|.	0|1	0|0	1|1	1,0	0,0	0,0	2,1	3,0	0,3	intronic	ncbi_100514930	-	-
NC_010443.5	1955193	1955193	A	G	SNP	.	33.9147	1|1	.|.	.|.	0|1	.|.	.|.	0,1	0,0	0,0	2,1	0,0	0,0	intronic	ncbi_100514930	-	-
NC_010443.5	1955219	1955219	A	T	SNP	.	58	0|0	0|1	.|.	0|1	.|.	0|0	1,0	0,1	0,0	1,2	0,0	3,0	intronic	ncbi_100514930	-	-
NC_010443.5	1955909	1955909	C	T	SNP	.	207	0|1	.|.	.|.	1|1	1|1	.|.	1,4	0,0	0,0	0,3	0,1	0,0	UTR3	ncbi_100514930(XM_021085961.1#NC_010443.5#1937485:c.*54C>T)	-	-
NC_010443.5	1955941	1955941	G	A	SNP	.	52	0|0	1|1	.|.	0|0	0|0	.|.	5,0	0,3	0,0	2,0	1,0	0,0	UTR3	ncbi_100514930(XM_021085961.1#NC_010443.5#1937485:c.*86G>A)	-	-
NC_010443.5	1955989	1955989	T	C	SNP	.	325	1|1	1|1	.|.	1|1	.|.	1|1	0,4	0,3	0,0	0,3	0,0	0,1	UTR3	ncbi_100514930(XM_021085961.1#NC_010443.5#1937485:c.*134T>C)	-	-
NC_010443.5	1956049	1956049	A	G	SNP	.	111	0|0	1|1	.|.	0|0	.|.	0|0	4,0	0,3	0,0	3,0	0,0	1,0	UTR3	ncbi_100514930(XM_021085961.1#NC_010443.5#1937485:c.*194A>G)	-	-
NC_010443.5	1956135	1956135	C	T	SNP	.	23.512	0|1	0|0	.|.	0|0	0|0	0|1	2,1	3,0	0,0	6,0	2,0	0,1	UTR3	ncbi_100514930(XM_021085961.1#NC_010443.5#1937485:c.*280C>T)	-	-
NC_010443.5	1956919	1956919	C	T	SNP	.	25.4488	0|0	.|.	.|.	0|0	0|1	.|.	1,0	0,0	0,0	4,0	0,1	0,0	intronic	ncbi_100514930	-	-
NC_010443.5	1957046	1957046	G	C	SNP	.	26.641	0|1	.|.	.|.	0|0	0|0	.|.	1,2	0,0	0,0	3,0	1,0	0,0	intronic	ncbi_100514930	-	-
NC_010443.5	1957052	1957052	G	A	SNP	.	26.641	0|1	.|.	.|.	0|0	0|0	.|.	1,2	0,0	0,0	3,0	1,0	0,0	intronic	ncbi_100514930	-	-
NC_010443.5	1957109	1957109	T	C	SNP	.	26.4935	0|1	.|.	.|.	0|0	0|0	.|.	1,2	0,0	0,0	4,0	1,0	0,0	intronic	ncbi_100514930	-	-
NC_010443.5	1957223	1957223	A	C	SNP	.	30.5523	0|1	.|.	.|.	0|0	.|.	0|0	0,2	0,0	0,0	5,0	0,0	1,0	intronic	ncbi_100514930	-	-
NC_010443.5	1957229	1957229	C	T	SNP	.	30.5523	0|1	.|.	.|.	0|0	.|.	0|0	0,2	0,0	0,0	5,0	0,0	1,0	intronic	ncbi_100514930	-	-
NC_010443.5	1957313	1957313	T	A	SNP	.	42.2146	1|1	.|.	.|.	.|.	.|.	.|.	0,2	0,0	0,0	0,0	0,0	0,0	intronic	ncbi_100514930	-	-
NC_010443.5	1957380	1957380	A	G	SNP	.	200	0|1	.|.	.|.	1|1	1|1	1|1	3,1	0,0	0,0	0,1	0,3	0,1	intronic	ncbi_100514930	-	-
NC_010443.5	1957397	1957397	C	T	SNP	.	47.6702	0|1	.|.	.|.	0|0	0|0	0|0	1,3	0,0	0,0	1,0	3,0	1,0	intronic	ncbi_100514930	-	-
NC_010443.5	1957507	1957507	G	A	SNP	.	521	0|0	0|1	0|1	0|0	0|0	0|1	218,16	48,9	9,12	233,0	219,0	125,88	exonic	ncbi_100514930	synonymous SNV	ncbi_100514930:XM_021085921.1#NC_010443.5#1937496:exon10:c.G1173A:p.E391E,ncbi_100514930:XM_021085924.1#NC_010443.5#1937496:exon9:c.G1173A:p.E391E,ncbi_100514930:XM_021085930.1#NC_010443.5#1937496:exon9:c.G1173A:p.E391E,ncbi_100514930:XM_021085914.1#NC_010443.5#1937496:exon10:c.G1173A:p.E391E,ncbi_100514930:XM_021085895.1#NC_010443.5#1937487:exon11:c.G1377A:p.E459E,ncbi_100514930:XM_021085952.1#N…
NC_010443.5	1957516	1957516	C	T	SNP	.	999	0|1	0|1	0|1	0|1	0|1	0|0	140,100	33,28	17,4	134,95	140,85	229,8	exonic	ncbi_100514930	synonymous SNV	ncbi_100514930:XM_021085921.1#NC_010443.5#1937496:exon10:c.C1182T:p.G394G,ncbi_100514930:XM_021085924.1#NC_010443.5#1937496:exon9:c.C1182T:p.G394G,ncbi_100514930:XM_021085930.1#NC_010443.5#1937496:exon9:c.C1182T:p.G394G,ncbi_100514930:XM_021085914.1#NC_010443.5#1937496:exon10:c.C1182T:p.G394G,ncbi_100514930:XM_021085895.1#NC_010443.5#1937487:exon11:c.C1386T:p.G462G,ncbi_100514930:XM_021085952.1#N…
NC_010443.5	1957609	1957609	T	C	SNP	.	479	0|0	0|1	0|1	0|0	0|0	0|1	214,12	62,9	14,12	218,0	215,0	138,88	exonic	ncbi_100514930	synonymous SNV	ncbi_100514930:XM_021085921.1#NC_010443.5#1937496:exon10:c.T1275C:p.Y425Y,ncbi_100514930:XM_021085924.1#NC_010443.5#1937496:exon9:c.T1275C:p.Y425Y,ncbi_100514930:XM_021085930.1#NC_010443.5#1937496:exon9:c.T1275C:p.Y425Y,ncbi_100514930:XM_021085914.1#NC_010443.5#1937496:exon10:c.T1275C:p.Y425Y,ncbi_100514930:XM_021085895.1#NC_010443.5#1937487:exon11:c.T1479C:p.Y493Y,ncbi_100514930:XM_021085952.1#N…
NC_010443.5	1957650	1957650	C	T	SNP	.	512	0|0	0|1	0|1	0|0	0|0	0|1	226,11	52,11	11,13	236,0	217,0	144,96	exonic	ncbi_100514930	nonsynonymous SNV	ncbi_100514930:XM_021085921.1#NC_010443.5#1937496:exon10:c.C1316T:p.P439L,ncbi_100514930:XM_021085924.1#NC_010443.5#1937496:exon9:c.C1316T:p.P439L,ncbi_100514930:XM_021085930.1#NC_010443.5#1937496:exon9:c.C1316T:p.P439L,ncbi_100514930:XM_021085914.1#NC_010443.5#1937496:exon10:c.C1316T:p.P439L,ncbi_100514930:XM_021085895.1#NC_010443.5#1937487:exon11:c.C1520T:p.P507L,ncbi_100514930:XM_021085952.1#N…
NC_010443.5	1957683	1957683	C	A	SNP	.	999	0|1	0|1	0|1	0|1	0|1	1|1	109,119	21,31	5,15	81,130	88,95	11,203	exonic	ncbi_100514930	nonsynonymous SNV	ncbi_100514930:XM_021085921.1#NC_010443.5#1937496:exon10:c.C1349A:p.A450E,ncbi_100514930:XM_021085924.1#NC_010443.5#1937496:exon9:c.C1349A:p.A450E,ncbi_100514930:XM_021085930.1#NC_010443.5#1937496:exon9:c.C1349A:p.A450E,ncbi_100514930:XM_021085914.1#NC_010443.5#1937496:exon10:c.C1349A:p.A450E,ncbi_100514930:XM_021085895.1#NC_010443.5#1937487:exon11:c.C1553A:p.A518E,ncbi_100514930:XM_021085952.1#N…
NC_010443.5	1957712	1957712	A	G	SNP	.	443	0|0	0|1	0|1	0|0	0|0	0|1	194,9	37,7	9,9	233,0	189,0	131,100	UTR3	ncbi_100514930(XM_021085952.1#NC_010443.5#1920735:c.*4A>G,XM_021085948.1#NC_010443.5#1929932:c.*4A>G,XM_021085895.1#NC_010443.5#1937487:c.*4A>G,XM_021085909.1#NC_010443.5#1937496:c.*4A>G,XM_021085914.1#NC_010443.5#1937496:c.*4A>G,XM_021085921.1#NC_010443.5#1937496:c.*4A>G,XM_021085924.1#NC_010443.5#1937496:c.*4A>G,XM_021085930.1#NC_010443.5#1937496:c.*4A>G,XM_021085936.1#NC_010443.5#1937496:c.*4A…	-	-
NC_010443.5	1957839	1957839	C	T	SNP	.	999	0|1	0|1	0|1	0|1	0|1	0|0	136,88	35,18	17,8	128,82	118,93	209,12	UTR3	ncbi_100514930(XM_021085952.1#NC_010443.5#1920735:c.*131C>T,XM_021085948.1#NC_010443.5#1929932:c.*131C>T,XM_021085895.1#NC_010443.5#1937487:c.*131C>T,XM_021085909.1#NC_010443.5#1937496:c.*131C>T,XM_021085914.1#NC_010443.5#1937496:c.*131C>T,XM_021085921.1#NC_010443.5#1937496:c.*131C>T,XM_021085924.1#NC_010443.5#1937496:c.*131C>T,XM_021085930.1#NC_010443.5#1937496:c.*131C>T,XM_021085936.1#NC_010443…	-	-
NC_010443.5	1957966	1957966	T	A	SNP	.	999	0|1	0|1	0|1	0|1	0|1	0|1	43,62	8,9	5,3	68,84	40,42	97,69	UTR3	ncbi_100514930(XM_021085952.1#NC_010443.5#1920735:c.*258T>A,XM_021085948.1#NC_010443.5#1929932:c.*258T>A,XM_021085895.1#NC_010443.5#1937487:c.*258T>A,XM_021085909.1#NC_010443.5#1937496:c.*258T>A,XM_021085914.1#NC_010443.5#1937496:c.*258T>A,XM_021085921.1#NC_010443.5#1937496:c.*258T>A,XM_021085924.1#NC_010443.5#1937496:c.*258T>A,XM_021085930.1#NC_010443.5#1937496:c.*258T>A,XM_021085936.1#NC_010443…	-	-
NC_010443.5	1978693	1978693	C	T	SNP	.	42.2146	.|.	.|.	1|1	.|.	.|.	.|.	0,0	0,0	0,2	0,0	0,0	0,0	downstream	ncbi_100626334	-	-
NC_010443.5	1982314	1982314	G	A	SNP	.	42.2146	.|.	.|.	.|.	.|.	.|.	1|1	0,0	0,0	0,0	0,0	0,0	0,2	UTR3	ncbi_102162648(XM_021086032.1#NC_010443.5#1982130:c.*18C>T)	-	-
NC_010443.5	1982317	1982317	A	C	SNP	.	42.2146	.|.	.|.	.|.	.|.	.|.	1|1	0,0	0,0	0,0	0,0	0,0	0,2	UTR3	ncbi_102162648(XM_021086032.1#NC_010443.5#1982130:c.*15T>G)	-	-
NC_010443.5	1982368	1982368	C	T	SNP	.	42.2146	.|.	.|.	.|.	.|.	.|.	1|1	0,0	0,0	0,0	0,0	0,0	0,2	exonic	ncbi_102162648	synonymous SNV	ncbi_102162648:XM_021086032.1#NC_010443.5#1982130:exon9:c.G873A:p.V291V,
NC_010443.5	1982369	1982369	A	G	SNP	.	42.2146	.|.	.|.	.|.	.|.	.|.	1|1	0,0	0,0	0,0	0,0	0,0	0,2	exonic	ncbi_102162648	nonsynonymous SNV	ncbi_102162648:XM_021086032.1#NC_010443.5#1982130:exon9:c.T872C:p.V291A,
NC_010443.5	1982621	1982621	G	A	SNP	.	67	.|.	.|.	.|.	.|.	1|1	.|.	0,0	0,0	0,0	0,0	0,3	0,0	intronic	ncbi_102162648	-	-
NC_010443.5	1982777	1982777	A	C	SNP	.	109	.|.	.|.	.|.	1|1	1|1	.|.	0,0	0,0	0,0	0,1	0,4	0,0	exonic	ncbi_102162648	synonymous SNV	ncbi_102162648:XM_021086039.1#NC_010443.5#1982110:exon8:c.T771G:p.A257A,ncbi_102162648:XM_021086032.1#NC_010443.5#1982130:exon8:c.T771G:p.A257A,
NC_010443.5	1992366	1992366	T	C	SNP	.	42.2146	.|.	.|.	.|.	.|.	.|.	1|1	0,0	0,0	0,0	0,0	0,0	0,2	exonic	ncbi_102162648	nonsynonymous SNV	ncbi_102162648:XM_021086039.1#NC_010443.5#1982110:exon3:c.A283G:p.T95A,ncbi_102162648:XM_021086007.1#NC_010443.5#1982678:exon3:c.A283G:p.T95A,ncbi_102162648:XM_021086023.1#NC_010443.5#1982678:exon3:c.A283G:p.T95A,ncbi_102162648:XM_021086032.1#NC_010443.5#1982130:exon3:c.A283G:p.T95A,ncbi_102162648:XM_021086017.1#NC_010443.5#1982678:exon3:c.A283G:p.T95A,
NC_010443.5	1992508	1992508	C	T	SNP	.	42.2146	.|.	.|.	.|.	.|.	.|.	1|1	0,0	0,0	0,0	0,0	0,0	0,2	exonic	ncbi_102162648	synonymous SNV	ncbi_102162648:XM_021086039.1#NC_010443.5#1982110:exon3:c.G141A:p.S47S,ncbi_102162648:XM_021086007.1#NC_010443.5#1982678:exon3:c.G141A:p.S47S,ncbi_102162648:XM_021086023.1#NC_010443.5#1982678:exon3:c.G141A:p.S47S,ncbi_102162648:XM_021086032.1#NC_010443.5#1982130:exon3:c.G141A:p.S47S,ncbi_102162648:XM_021086017.1#NC_010443.5#1982678:exon3:c.G141A:p.S47S,
NC_010443.5	1996244	1996244	G	A	SNP	.	67	.|.	.|.	1|1	.|.	.|.	.|.	0,0	0,0	0,3	0,0	0,0	0,0	UTR5	ncbi_102162648(XM_021086017.1#NC_010443.5#1982678:c.-132C>T)	-	-
NC_010443.5	1996269	1996269	A	C	SNP	.	67	.|.	.|.	1|1	.|.	.|.	.|.	0,0	0,0	0,3	0,0	0,0	0,0	UTR5	ncbi_102162648(XM_021086017.1#NC_010443.5#1982678:c.-157T>G)	-	-
NC_010443.5	1996292	1996292	T	C	SNP	.	67	.|.	.|.	1|1	.|.	.|.	.|.	0,0	0,0	0,3	0,0	0,0	0,0	UTR5	ncbi_102162648(XM_021086017.1#NC_010443.5#1982678:c.-180A>G)	-	-
NC_010443.5	1996314	1996314	C	A	SNP	.	67	.|.	.|.	1|1	.|.	.|.	.|.	0,0	0,0	0,3	0,0	0,0	0,0	UTR5	ncbi_102162648(XM_021086017.1#NC_010443.5#1982678:c.-202G>T)	-	-
NC_010443.5	1996502	1996502	T	C	SNP	.	27.1721	.|.	.|.	0|0	.|.	0|1	.|.	0,0	0,0	3,0	0,0	0,1	0,0	UTR5	ncbi_102162648(XM_021086039.1#NC_010443.5#1982110:c.-390A>G,XM_021086032.1#NC_010443.5#1982130:c.-390A>G,XM_021086007.1#NC_010443.5#1982678:c.-390A>G,XM_021086023.1#NC_010443.5#1982678:c.-390A>G)	-	-
NC_010443.5	2003264	2003264	G	A	SNP	.	29.0192	.|.	0|1	0|1	0|0	0|0	0|0	0,0	0,1	0,1	2,0	22,0	34,2	UTR5	ncbi_106508604(XM_021086048.1#NC_010443.5#2002240:c.-44G>A)	-	-
NC_010443.5	2003349	2003349	C	G	SNP	.	70	.|.	0|0	0|0	0|1	0|0	0|0	0,0	1,0	1,0	0,2	30,0	36,3	exonic	ncbi_106508604	nonsynonymous SNV	ncbi_106508604:XM_021086048.1#NC_010443.5#2002240:exon1:c.C42G:p.D14E,
NC_010443.5	2003376	2003376	T	C	SNP	.	591	.|.	1|1	1|1	1|1	0|1	0|1	0,0	0,1	0,1	0,2	19,9	25,14	exonic	ncbi_106508604	synonymous SNV	ncbi_106508604:XM_021086048.1#NC_010443.5#2002240:exon1:c.T69C:p.L23L,
NC_010443.5	2003886	2003886	A	G	SNP	.	134	1|1	.|.	.|.	.|.	0|1	0|1	0,1	0,0	0,0	0,0	19,2	3,4	exonic	ncbi_106508604	synonymous SNV	ncbi_106508604:XM_021086048.1#NC_010443.5#2002240:exon1:c.A579G:p.A193A,
NC_010443.5	2004233	2004233	G	T	SNP	.	65	.|.	0|0	.|.	.|.	0|1	0|0	0,0	2,0	0,0	0,0	13,3	5,0	exonic	ncbi_106508604	nonsynonymous SNV	ncbi_106508604:XM_021086048.1#NC_010443.5#2002240:exon1:c.G926T:p.R309L,
NC_010443.5	2004316	2004316	T	C	SNP	.	102	.|.	0|0	0|0	.|.	0|1	0|0	0,0	1,0	1,0	0,0	13,6	2,0	UTR3	ncbi_106508604(XM_021086048.1#NC_010443.5#2002240:c.*52T>C)	-	-
NC_010443.5	2004463	2004463	CCGGACGGA	CCGGACGGACGGA	Insertion	.	423	.|.	1|1	0|0	.|.	0|1	0|1	0,0	0,2	1,0	0,0	17,7	6,2	-	-	-	-
NC_010443.5	2004722	2004722	G	C	SNP	.	23.8808	0|0	.|.	.|.	.|.	0|1	0|1	1,0	0,0	0,0	0,0	7,1	5,2	UTR3	ncbi_106508604(XM_021086048.1#NC_010443.5#2002240:c.*458G>C)	-	-
NC_010443.5	2004745	2004745	C	T	SNP	.	288	1|1	.|.	.|.	.|.	0|1	0|1	0,1	0,0	0,0	0,0	1,7	2,4	UTR3	ncbi_106508604(XM_021086048.1#NC_010443.5#2002240:c.*481C>T)	-	-
NC_010443.5	2004855	2004855	A	T	SNP	.	90	.|.	.|.	.|.	1|1	0|0	0|1	0,0	0,0	0,0	0,1	9,0	2,3	UTR3	ncbi_106508604(XM_021086048.1#NC_010443.5#2002240:c.*591A>T)	-	-
NC_010443.5	2004862	2004862	GAAA	GA	Deletion	.	115	.|.	.|.	.|.	0|1	0|0	0|1	0,0	0,0	0,0	0,1	10,0	2,3	-	-	-	-
NC_010443.5	2004869	2004869	A	T	SNP	.	87	.|.	.|.	.|.	1|1	0|0	0|1	0,0	0,0	0,0	0,1	6,0	2,3	UTR3	ncbi_106508604(XM_021086048.1#NC_010443.5#2002240:c.*605A>T)	-	-
NC_010443.5	2005025	2005025	G	T	SNP	.	67	.|.	.|.	0|0	0|1	0|0	0|0	0,0	0,0	1,0	1,2	11,0	4,0	UTR3	ncbi_106508604(XM_021086048.1#NC_010443.5#2002240:c.*761G>T)	-	-
NC_010443.5	2005700	2005700	A	G	SNP	.	30.428	0|1	.|.	.|.	.|.	0|0	0|0	0,2	0,0	0,0	0,0	9,0	1,0	UTR3	ncbi_106508604(XM_021086048.1#NC_010443.5#2002240:c.*1436A>G)	-	-
NC_010443.5	2005703	2005703	A	G	SNP	.	30.4258	0|1	.|.	.|.	.|.	0|0	0|0	0,2	0,0	0,0	0,0	9,0	1,0	UTR3	ncbi_106508604(XM_021086048.1#NC_010443.5#2002240:c.*1439A>G)	-	-
NC_010443.5	2005705	2005705	A	G	SNP	.	30.4215	0|1	.|.	.|.	.|.	0|0	0|0	0,2	0,0	0,0	0,0	10,0	1,0	UTR3	ncbi_106508604(XM_021086048.1#NC_010443.5#2002240:c.*1441A>G)	-	-
NC_010443.5	2005946	2005946	G	C	SNP	.	29.1711	.|.	.|.	.|.	0|1	0|0	0|0	0,0	0,0	0,0	0,2	3,0	11,0	UTR3	ncbi_106508604(XM_021086048.1#NC_010443.5#2002240:c.*1682G>C)	-	-
NC_010443.5	2006034	2006034	C	T	SNP	.	551	.|.	1|1	.|.	1|1	0|1	1|1	0,0	0,2	0,0	0,6	4,5	1,10	UTR3	ncbi_106508604(XM_021086048.1#NC_010443.5#2002240:c.*1770C>T)	-	-
NC_010443.5	2006093	2006093	C	T	SNP	.	402	.|.	1|1	0|0	1|1	0|1	0|1	0,0	0,2	2,0	0,4	4,5	4,4	UTR3	ncbi_106508604(XM_021086048.1#NC_010443.5#2002240:c.*1829C>T)	-	-
NC_010443.5	2006137	2006137	T	C	SNP	.	419	.|.	.|.	1|1	1|1	0|1	0|1	0,0	0,0	0,2	0,3	7,2	4,5	UTR3	ncbi_106508604(XM_021086048.1#NC_010443.5#2002240:c.*1873T>C)	-	-
NC_010443.5	2006143	2006143	A	G	SNP	.	29.6542	.|.	.|.	0|0	0|0	0|1	0|0	0,0	0,0	2,0	3,0	7,2	9,0	UTR3	ncbi_106508604(XM_021086048.1#NC_010443.5#2002240:c.*1879A>G)	-	-
NC_010443.5	2006186	2006186	A	AC	Insertion	.	269	.|.	.|.	0|1	0|0	0|1	0|1	0,0	0,0	1,1	3,0	2,6	4,6	UTR3	ncbi_106508604(XM_021086048.1#NC_010443.5#2002240:c.*1922A>AC)	-	-
NC_010443.5	2006319	2006319	G	A	SNP	.	113	.|.	0|0	0|0	0|0	0|1	0|1	0,0	2,0	1,0	3,0	9,4	6,2	UTR3	ncbi_106508604(XM_021086048.1#NC_010443.5#2002240:c.*2055G>A)	-	-
NC_010443.5	2006447	2006447	C	T	SNP	.	180	.|.	.|.	0|1	1|1	0|1	0|1	0,0	0,0	1,1	0,2	8,1	11,3	UTR3	ncbi_106508604(XM_021086048.1#NC_010443.5#2002240:c.*2183C>T)	-	-
NC_010443.5	2006527	2006527	T	G	SNP	.	370	.|.	.|.	0|1	.|.	0|1	0|1	0,0	0,0	1,1	0,0	2,6	3,8	UTR3	ncbi_106508604(XM_021086048.1#NC_010443.5#2002240:c.*2263T>G)	-	-
NC_010443.5	2006603	2006603	A	G	SNP	.	54	.|.	.|.	0|0	0|0	0|0	0|1	0,0	0,0	1,0	2,0	9,0	6,4	UTR3	ncbi_106508604(XM_021086048.1#NC_010443.5#2002240:c.*2339A>G)	-	-
NC_010443.5	2006611	2006611	T	C	SNP	.	367	.|.	.|.	0|1	1|1	1|1	0|1	0,0	0,0	1,0	0,2	1,8	6,5	UTR3	ncbi_106508604(XM_021086048.1#NC_010443.5#2002240:c.*2347T>C)	-	-
NC_010443.5	2006742	2006742	CGGGG	CGGG	Deletion	.	55	0|1	.|.	1|1	.|.	0|0	0|0	2,2	0,0	0,3	0,0	5,0	4,0	-	-	-	-
NC_010443.5	2006965	2006965	C	T	SNP	.	53	.|.	.|.	1|1	.|.	0|0	0|0	0,0	0,0	0,3	0,0	12,0	3,0	UTR3	ncbi_106508604(XM_021086048.1#NC_010443.5#2002240:c.*2701C>T)	-	-
NC_010443.5	2006983	2006983	A	G	SNP	.	147	.|.	.|.	0|0	.|.	0|1	0|0	0,0	0,0	3,0	0,0	4,8	3,0	UTR3	ncbi_106508604(XM_021086048.1#NC_010443.5#2002240:c.*2719A>G)	-	-
NC_010443.5	2006996	2006996	C	CA	Insertion	.	186	.|.	.|.	1|1	.|.	0|1	1|1	0,0	0,0	0,3	0,0	11,2	0,3	UTR3	ncbi_106508604(XM_021086048.1#NC_010443.5#2002240:c.*2732C>CA)	-	-
NC_010443.5	2007001	2007001	G	A	SNP	.	137	.|.	.|.	0|0	.|.	0|1	1|1	0,0	0,0	3,0	0,0	7,2	0,3	UTR3	ncbi_106508604(XM_021086048.1#NC_010443.5#2002240:c.*2737G>A)	-	-
NC_010443.5	2007069	2007069	C	T	SNP	.	46.1647	.|.	.|.	1|1	.|.	0|0	0|0	0,0	0,0	0,3	0,0	13,0	1,0	UTR3	ncbi_106508604(XM_021086048.1#NC_010443.5#2002240:c.*2805C>T)	-	-
NC_010443.5	2007120	2007120	G	A	SNP	.	78	.|.	.|.	.|.	.|.	0|1	0|1	0,0	0,0	0,0	0,0	4,2	1,2	UTR3	ncbi_106508604(XM_021086048.1#NC_010443.5#2002240:c.*2856G>A)	-	-
NC_010443.5	2007795	2007795	G	A	SNP	.	24.7258	0|0	.|.	.|.	.|.	0|1	0|1	1,0	0,0	0,0	0,0	2,1	6,2	UTR3	ncbi_106508604(XM_021086048.1#NC_010443.5#2002240:c.*3531G>A)	-	-
NC_010443.5	2007801	2007801	GCCC	GCCCC	Insertion	.	44.3484	0|0	.|.	.|.	.|.	0|1	0|1	1,0	0,0	0,0	0,0	1,2	5,2	-	-	-	-
NC_010443.5	2007846	2007846	GT	GTT	Insertion	.	50	.|.	.|.	.|.	.|.	0|1	0|1	0,0	0,0	0,0	0,0	2,2	5,1	-	-	-	-
NC_010443.5	2010403	2010403	G	A	SNP	.	86	1|1	1|1	.|.	.|.	1|1	.|.	0,1	0,1	0,0	0,0	0,1	0,0	intergenic	ncbi_106508604(dist=2289),ncbi_100624245(dist=6197)	-	-
NC_010443.5	2010442	2010442	A	C	SNP	.	86	1|1	1|1	.|.	.|.	1|1	.|.	0,1	0,1	0,0	0,0	0,1	0,0	intergenic	ncbi_106508604(dist=2328),ncbi_100624245(dist=6158)	-	-
NC_010443.5	2010538	2010538	T	C	SNP	.	49.2145	.|.	1|1	.|.	.|.	.|.	1|1	0,0	0,1	0,0	0,0	0,0	0,1	intergenic	ncbi_106508604(dist=2424),ncbi_100624245(dist=6062)	-	-
NC_010443.5	2010690	2010690	ACCCC	ACCCCC	Insertion	.	64	1|1	.|.	.|.	.|.	0|1	1|1	0,1	0,0	0,0	0,0	3,3	0,1	-	-	-	-
NC_010443.5	2011070	2011070	ACCG	A	Deletion	.	35.2156	.|.	.|.	1|1	.|.	.|.	.|.	0,0	0,0	0,1	0,0	0,0	0,0	-	-	-	-
NC_010443.5	2011134	2011134	C	G	SNP	.	34.9627	1|1	.|.	0|1	.|.	.|.	.|.	0,2	0,0	1,0	0,0	0,0	0,0	intergenic	ncbi_106508604(dist=3020),ncbi_100624245(dist=5466)	-	-
NC_010443.5	2011272	2011272	C	T	SNP	.	292	1|1	1|1	1|1	1|1	.|.	.|.	0,1	0,2	0,4	0,3	0,0	0,0	intergenic	ncbi_106508604(dist=3158),ncbi_100624245(dist=5328)	-	-
NC_010443.5	2011304	2011304	C	T	SNP	.	293	.|.	1|1	0|1	1|1	1|1	.|.	0,0	0,2	1,3	0,4	0,2	0,0	intergenic	ncbi_106508604(dist=3190),ncbi_100624245(dist=5296)	-	-
NC_010443.5	2011316	2011316	G	C	SNP	.	27.7061	.|.	0|0	0|0	0|0	0|1	.|.	0,0	2,0	4,0	4,0	0,2	0,0	intergenic	ncbi_106508604(dist=3202),ncbi_100624245(dist=5284)	-	-
NC_010443.5	2011419	2011419	C	T	SNP	.	250	1|1	.|.	1|1	.|.	0|1	1|1	0,4	0,0	0,3	0,0	2,0	0,2	intergenic	ncbi_106508604(dist=3305),ncbi_100624245(dist=5181)	-	-
NC_010443.5	2011428	2011428	A	G	SNP	.	49.316	0|0	.|.	0|0	0|0	0|1	0|0	4,0	0,0	3,0	4,0	0,2	2,0	intergenic	ncbi_106508604(dist=3314),ncbi_100624245(dist=5172)	-	-
NC_010443.5	2011572	2011572	A	G	SNP	.	135	0|1	1|1	.|.	.|.	1|1	1|1	1,0	0,2	0,0	0,0	0,1	0,2	intergenic	ncbi_106508604(dist=3458),ncbi_100624245(dist=5028)	-	-
NC_010443.5	2016875	2016875	T	C	SNP	.	79	.|.	.|.	1|1	.|.	1|1	.|.	0,0	0,0	0,1	0,0	0,2	0,0	UTR3	ncbi_100624245(XM_021086056.1#NC_010443.5#2016599:c.*1733A>G)	-	-
NC_010443.5	2016952	2016952	T	C	SNP	.	125	.|.	.|.	1|1	.|.	1|1	.|.	0,0	0,0	0,1	0,0	0,4	0,0	UTR3	ncbi_100624245(XM_021086056.1#NC_010443.5#2016599:c.*1656A>G)	-	-
NC_010443.5	2017155	2017155	G	C	SNP	.	86	.|.	.|.	.|.	.|.	0|1	1|1	0,0	0,0	0,0	0,0	1,3	0,1	UTR3	ncbi_100624245(XM_021086056.1#NC_010443.5#2016599:c.*1453C>G)	-	-
NC_010443.5	2017298	2017298	A	G	SNP	.	92	.|.	1|1	1|1	.|.	.|.	0|1	0,0	0,1	0,1	0,0	0,0	4,2	UTR3	ncbi_100624245(XM_021086056.1#NC_010443.5#2016599:c.*1310T>C)	-	-
NC_010443.5	2017424	2017424	A	G	SNP	.	159	.|.	.|.	1|1	.|.	1|1	1|1	0,0	0,0	0,1	0,0	0,2	0,1	UTR3	ncbi_100624245(XM_021086056.1#NC_010443.5#2016599:c.*1184T>C)	-	-
NC_010443.5	2017474	2017474	A	T	SNP	.	111	.|.	.|.	0|1	.|.	1|1	0|1	0,0	0,0	1,0	0,0	0,2	2,3	UTR3	ncbi_100624245(XM_021086056.1#NC_010443.5#2016599:c.*1134T>A)	-	-
NC_010443.5	2017538	2017538	C	A	SNP	.	61	.|.	1|1	1|1	.|.	.|.	0|1	0,0	0,1	0,1	0,0	0,0	5,1	UTR3	ncbi_100624245(XM_021086056.1#NC_010443.5#2016599:c.*1070G>T)	-	-
NC_010443.5	2017592	2017592	C	T	SNP	.	92	.|.	1|1	1|1	.|.	.|.	0|1	0,0	0,1	0,1	0,0	0,0	4,2	UTR3	ncbi_100624245(XM_021086056.1#NC_010443.5#2016599:c.*1016G>A)	-	-
NC_010443.5	2018231	2018231	C	T	SNP	.	27.9632	.|.	.|.	.|.	.|.	0|0	0|1	0,0	0,0	0,0	0,0	2,0	0,1	UTR3	ncbi_100624245(XM_021086056.1#NC_010443.5#2016599:c.*377G>A)	-	-
NC_010443.5	2018689	2018689	C	G	SNP	.	48.9012	.|.	.|.	.|.	0|0	0|1	.|.	0,0	0,0	0,0	1,0	2,3	0,0	exonic	ncbi_100624245	synonymous SNV	ncbi_100624245:XM_021086056.1#NC_010443.5#2016599:exon3:c.G810C:p.S270S,
NC_010443.5	2019802	2019802	A	G	SNP	.	42.2146	.|.	.|.	.|.	.|.	.|.	1|1	0,0	0,0	0,0	0,0	0,0	0,2	intronic	ncbi_100624245	-	-
NC_010443.5	2019859	2019859	G	A	SNP	.	34.9577	.|.	.|.	.|.	.|.	0|1	1|1	0,0	0,0	0,0	0,0	1,0	0,2	UTR5	ncbi_100624245(XM_021086056.1#NC_010443.5#2016599:c.-361C>T)	-	-
NC_010443.5	2063289	2063289	C	T	SNP	.	42.2146	.|.	.|.	.|.	.|.	.|.	1|1	0,0	0,0	0,0	0,0	0,0	0,2	intergenic	ncbi_100624245(dist=29117),ncbi_100153548(dist=30040)	-	-
NC_010443.5	2063351	2063351	CTTT	CTTTT	Insertion	.	33.2163	.|.	.|.	.|.	.|.	.|.	1|1	0,0	0,0	0,0	0,0	0,0	0,2	-	-	-	-
NC_010443.5	2063407	2063407	G	A	SNP	.	42.2146	.|.	.|.	.|.	.|.	.|.	1|1	0,0	0,0	0,0	0,0	0,0	0,2	intergenic	ncbi_100624245(dist=29235),ncbi_100153548(dist=29922)	-	-
NC_010443.5	2063423	2063423	C	A	SNP	.	42.2146	.|.	.|.	.|.	.|.	.|.	1|1	0,0	0,0	0,0	0,0	0,0	0,2	intergenic	ncbi_100624245(dist=29251),ncbi_100153548(dist=29906)	-	-
NC_010443.5	2063430	2063430	C	T	SNP	.	42.2146	.|.	.|.	.|.	.|.	.|.	1|1	0,0	0,0	0,0	0,0	0,0	0,2	intergenic	ncbi_100624245(dist=29258),ncbi_100153548(dist=29899)	-	-
NC_010443.5	2063436	2063436	C	A	SNP	.	42.2146	.|.	.|.	.|.	.|.	.|.	1|1	0,0	0,0	0,0	0,0	0,0	0,2	intergenic	ncbi_100624245(dist=29264),ncbi_100153548(dist=29893)	-	-
NC_010443.5	2065548	2065548	gcctcaccctcaccctca	gCCTCACcctcaccctcaccctca	Insertion	.	85	.|.	.|.	.|.	.|.	.|.	1|1	0,0	0,0	0,0	0,0	0,0	0,2	-	-	-	-
NC_010443.5	2087575	2087575	A	C	SNP	.	21.4178	.|.	.|.	0|0	0|0	.|.	0|1	0,0	0,0	2,0	1,0	0,0	0,2	intergenic	ncbi_100624245(dist=53403),ncbi_100153548(dist=5754)	-	-
NC_010443.5	2089303	2089303	T	A	SNP	.	72	.|.	.|.	.|.	1|1	.|.	0|1	0,0	0,0	0,0	0,3	0,0	1,0	intergenic	ncbi_100624245(dist=55131),ncbi_100153548(dist=4026)	-	-
NC_010443.5	2089354	2089354	G	C	SNP	.	59	.|.	.|.	.|.	1|1	.|.	0|1	0,0	0,0	0,0	0,3	0,0	1,0	intergenic	ncbi_100624245(dist=55182),ncbi_100153548(dist=3975)	-	-
NC_010443.5	2090995	2090995	A	G	SNP	.	102	1|1	.|.	.|.	.|.	.|.	0|1	0,4	0,0	0,0	0,0	0,0	1,0	intergenic	ncbi_100624245(dist=56823),ncbi_100153548(dist=2334)	-	-
NC_010443.5	2091018	2091018	A	G	SNP	.	100	1|1	.|.	.|.	.|.	.|.	0|0	0,4	0,0	0,0	0,0	0,0	2,0	intergenic	ncbi_100624245(dist=56846),ncbi_100153548(dist=2311)	-	-
NC_010443.5	2093470	2093470	T	C	SNP	.	24.5477	0|1	0|0	.|.	0|1	.|.	0|0	3,1	2,0	0,0	0,1	0,0	1,0	UTR3	ncbi_100153548(XM_001926910.5#NC_010443.5#2093328:c.*2462A>G,XM_005654343.3#NC_010443.5#2093328:c.*2462A>G,XM_005654342.3#NC_010443.5#2093328:c.*2462A>G)	-	-
NC_010443.5	2093565	2093565	C	T	SNP	.	129	0|0	0|0	0|0	0|1	0|0	0|0	6,0	3,0	2,0	4,4	3,0	1,0	UTR3	ncbi_100153548(XM_001926910.5#NC_010443.5#2093328:c.*2367G>A,XM_005654343.3#NC_010443.5#2093328:c.*2367G>A,XM_005654342.3#NC_010443.5#2093328:c.*2367G>A)	-	-
NC_010443.5	2093650	2093650	A	G	SNP	.	516	1|1	1|1	1|1	1|1	0|1	0|0	0,6	0,4	0,1	0,7	1,0	3,0	UTR3	ncbi_100153548(XM_001926910.5#NC_010443.5#2093328:c.*2282T>C,XM_005654343.3#NC_010443.5#2093328:c.*2282T>C,XM_005654342.3#NC_010443.5#2093328:c.*2282T>C)	-	-
NC_010443.5	2093785	2093785	A	C	SNP	.	150	0|1	0|1	0|1	0|1	0|0	0|0	1,2	1,1	3,1	2,3	3,0	1,0	UTR3	ncbi_100153548(XM_001926910.5#NC_010443.5#2093328:c.*2147T>G,XM_005654343.3#NC_010443.5#2093328:c.*2147T>G,XM_005654342.3#NC_010443.5#2093328:c.*2147T>G)	-	-
NC_010443.5	2094474	2094474	G	C	SNP	.	305	0|1	0|1	0|1	0|1	0|1	0|0	2,2	2,2	3,2	1,5	5,3	6,0	UTR3	ncbi_100153548(XM_001926910.5#NC_010443.5#2093328:c.*1458C>G,XM_005654343.3#NC_010443.5#2093328:c.*1458C>G,XM_005654342.3#NC_010443.5#2093328:c.*1458C>G)	-	-
NC_010443.5	2094605	2094605	C	T	SNP	.	44.4755	0|0	0|1	0|0	0|0	0|0	0|0	6,0	1,3	1,0	6,0	6,0	6,0	UTR3	ncbi_100153548(XM_001926910.5#NC_010443.5#2093328:c.*1327G>A,XM_005654343.3#NC_010443.5#2093328:c.*1327G>A,XM_005654342.3#NC_010443.5#2093328:c.*1327G>A)	-	-
NC_010443.5	2094633	2094633	C	G	SNP	.	168	0|1	0|1	0|0	0|0	0|1	0|1	4,2	2,1	1,0	6,0	8,1	1,5	UTR3	ncbi_100153548(XM_001926910.5#NC_010443.5#2093328:c.*1299G>C,XM_005654343.3#NC_010443.5#2093328:c.*1299G>C,XM_005654342.3#NC_010443.5#2093328:c.*1299G>C)	-	-
NC_010443.5	2094665	2094665	C	T	SNP	.	32.1007	0|0	0|0	0|0	0|0	0|1	0|0	8,0	5,0	2,0	6,0	6,3	7,0	UTR3	ncbi_100153548(XM_001926910.5#NC_010443.5#2093328:c.*1267G>A,XM_005654343.3#NC_010443.5#2093328:c.*1267G>A,XM_005654342.3#NC_010443.5#2093328:c.*1267G>A)	-	-
NC_010443.5	2094733	2094733	GCC	GCCC	Insertion	.	166	0|1	0|1	0|1	0|0	0|0	0|0	6,3	4,2	1,3	1,0	9,0	2,0	-	-	-	-
NC_010443.5	2094956	2094956	C	T	SNP	.	396	0|1	0|1	0|1	0|1	0|1	0|0	13,12	13,4	8,2	11,7	9,2	22,1	UTR3	ncbi_100153548(XM_001926910.5#NC_010443.5#2093328:c.*976G>A,XM_005654343.3#NC_010443.5#2093328:c.*976G>A,XM_005654342.3#NC_010443.5#2093328:c.*976G>A)	-	-
NC_010443.5	2095036	2095036	C	A	SNP	.	388	0|0	0|1	0|0	0|0	0|0	0|1	22,0	8,6	12,0	16,0	18,0	12,13	UTR3	ncbi_100153548(XM_001926910.5#NC_010443.5#2093328:c.*896G>T,XM_005654343.3#NC_010443.5#2093328:c.*896G>T,XM_005654342.3#NC_010443.5#2093328:c.*896G>T)	-	-
NC_010443.5	2095434	2095434	G	A	SNP	.	999	0|1	0|1	0|1	1|1	0|1	0|1	12,31	4,17	19,8	0,19	8,13	14,22	UTR3	ncbi_100153548(XM_001926910.5#NC_010443.5#2093328:c.*498C>T,XM_005654343.3#NC_010443.5#2093328:c.*498C>T,XM_005654342.3#NC_010443.5#2093328:c.*498C>T)	-	-
NC_010443.5	2095493	2095493	T	C	SNP	.	588	0|1	0|1	0|0	0|1	0|1	0|0	26,18	12,3	25,0	11,9	12,8	35,1	UTR3	ncbi_100153548(XM_001926910.5#NC_010443.5#2093328:c.*439A>G,XM_005654343.3#NC_010443.5#2093328:c.*439A>G,XM_005654342.3#NC_010443.5#2093328:c.*439A>G)	-	-
NC_010443.5	2095665	2095665	A	G	SNP	.	421	0|0	0|1	0|0	0|0	0|0	0|1	47,0	23,12	28,1	26,0	23,0	24,10	UTR3	ncbi_100153548(XM_001926910.5#NC_010443.5#2093328:c.*267T>C,XM_005654343.3#NC_010443.5#2093328:c.*267T>C,XM_005654342.3#NC_010443.5#2093328:c.*267T>C)	-	-
NC_010443.5	2095784	2095784	T	C	SNP	.	616	0|1	0|0	0|1	0|1	0|1	0|1	34,9	35,1	20,2	4,15	11,16	46,4	UTR3	ncbi_100153548(XM_001926910.5#NC_010443.5#2093328:c.*148A>G,XM_005654343.3#NC_010443.5#2093328:c.*148A>G,XM_005654342.3#NC_010443.5#2093328:c.*148A>G)	-	-
NC_010443.5	2095857	2095857	G	T	SNP	.	999	0|1	0|1	0|1	1|1	0|1	0|1	11,40	26,13	18,4	0,24	12,18	47,7	UTR3	ncbi_100153548(XM_001926910.5#NC_010443.5#2093328:c.*75C>A,XM_005654343.3#NC_010443.5#2093328:c.*75C>A,XM_005654342.3#NC_010443.5#2093328:c.*75C>A)	-	-
NC_010443.5	2096059	2096059	C	T	SNP	.	42.2146	.|.	.|.	.|.	1|1	.|.	.|.	0,0	0,0	0,0	0,2	0,0	0,0	intronic	ncbi_100153548	-	-
NC_010443.5	2103148	2103148	G	A	SNP	.	615	0|1	0|1	0|0	0|1	0|1	0|0	31,13	25,3	27,0	9,16	12,8	26,2	exonic	ncbi_100153548	synonymous SNV	ncbi_100153548:XM_005654342.3#NC_010443.5#2093328:exon9:c.C891T:p.G297G,ncbi_100153548:XM_001926910.5#NC_010443.5#2093328:exon8:c.C831T:p.G277G,ncbi_100153548:XM_005654343.3#NC_010443.5#2093328:exon7:c.C750T:p.G250G,
NC_010443.5	2103171	2103171	T	C	SNP	.	918	0|1	0|1	0|0	1|1	0|1	0|1	6,39	22,8	27,1	0,28	13,13	24,5	exonic	ncbi_100153548	nonsynonymous SNV	ncbi_100153548:XM_005654342.3#NC_010443.5#2093328:exon9:c.A868G:p.S290G,ncbi_100153548:XM_001926910.5#NC_010443.5#2093328:exon8:c.A808G:p.S270G,ncbi_100153548:XM_005654343.3#NC_010443.5#2093328:exon7:c.A727G:p.S243G,
NC_010443.5	2103187	2103187	G	A	SNP	.	630	0|1	0|0	0|0	0|1	0|1	0|1	34,11	24,2	27,0	15,25	20,8	30,3	exonic	ncbi_100153548	synonymous SNV	ncbi_100153548:XM_005654342.3#NC_010443.5#2093328:exon9:c.C852T:p.D284D,ncbi_100153548:XM_001926910.5#NC_010443.5#2093328:exon8:c.C792T:p.D264D,ncbi_100153548:XM_005654343.3#NC_010443.5#2093328:exon7:c.C711T:p.D237D,
NC_010443.5	2104947	2104947	T	C	SNP	.	999	0|1	0|1	0|0	1|1	0|1	0|1	7,32	6,20	28,2	0,40	16,12	20,17	exonic	ncbi_100153548	synonymous SNV	ncbi_100153548:XM_005654342.3#NC_010443.5#2093328:exon8:c.A789G:p.E263E,ncbi_100153548:XM_001926910.5#NC_010443.5#2093328:exon7:c.A729G:p.E243E,ncbi_100153548:XM_005654343.3#NC_010443.5#2093328:exon6:c.A648G:p.E216E,
NC_010443.5	2105133	2105133	G	A	SNP	.	609	0|1	0|1	0|1	0|1	0|0	0|0	22,11	10,3	18,4	15,15	24,1	35,0	exonic	ncbi_100153548	synonymous SNV	ncbi_100153548:XM_005654342.3#NC_010443.5#2093328:exon8:c.C603T:p.S201S,ncbi_100153548:XM_001926910.5#NC_010443.5#2093328:exon7:c.C543T:p.S181S,ncbi_100153548:XM_005654343.3#NC_010443.5#2093328:exon6:c.C462T:p.S154S,
NC_010443.5	2116517	2116517	C	G	SNP	.	542	0|1	0|1	0|0	0|1	0|1	0|0	21,20	20,4	22,0	12,25	28,3	34,2	exonic	ncbi_100153548	synonymous SNV	ncbi_100153548:XM_005654342.3#NC_010443.5#2093328:exon5:c.G312C:p.L104L,ncbi_100153548:XM_001926910.5#NC_010443.5#2093328:exon5:c.G312C:p.L104L,ncbi_100153548:XM_005654343.3#NC_010443.5#2093328:exon5:c.G312C:p.L104L,
NC_010443.5	2143050	2143050	A	G	SNP	.	35.2156	.|.	.|.	1|1	.|.	.|.	.|.	0,0	0,0	0,1	0,0	0,0	0,0	intergenic	ncbi_100153548(dist=22218),ncbi_100157985(dist=3657)	-	-
NC_010443.5	2143338	2143338	G	T	SNP	.	32.2168	.|.	.|.	.|.	.|.	.|.	1|1	0,0	0,0	0,0	0,0	0,0	0,2	intergenic	ncbi_100153548(dist=22506),ncbi_100157985(dist=3369)	-	-
NC_010443.5	2143363	2143363	C	T	SNP	.	42.2146	.|.	.|.	.|.	.|.	.|.	1|1	0,0	0,0	0,0	0,0	0,0	0,2	intergenic	ncbi_100153548(dist=22531),ncbi_100157985(dist=3344)	-	-
NC_010443.5	2145837	2145837	G	T	SNP	.	28.9423	.|.	.|.	.|.	.|.	0|0	0|1	0,0	0,0	0,0	0,0	1,0	1,2	upstream	ncbi_100157985	-	-
NC_010443.5	2146131	2146131	T	C	SNP	.	69	.|.	.|.	1|1	.|.	.|.	1|1	0,0	0,0	0,1	0,0	0,0	0,2	upstream	ncbi_100157985	-	-
NC_010443.5	2146391	2146391	T	C	SNP	.	25.7193	.|.	.|.	.|.	0|0	0|1	.|.	0,0	0,0	0,0	1,0	2,2	0,0	upstream	ncbi_100157985	-	-
NC_010443.5	2146535	2146535	GCC	GCCC	Insertion	.	58	0|0	.|.	.|.	0|0	0|1	0|1	1,0	0,0	0,0	1,0	3,1	0,2	-	-	-	-
NC_010443.5	2146543	2146543	A	G	SNP	.	24.2532	0|1	.|.	.|.	.|.	0|1	0|0	1,1	0,0	0,0	0,0	2,1	2,0	upstream	ncbi_100157985	-	-
NC_010443.5	2146871	2146871	T	C	SNP	.	707	0|1	0|1	0|1	0|1	0|0	0|0	42,71	33,24	51,27	56,85	200,38	233,12	UTR5	ncbi_100157985(XM_001928085.5#NC_010443.5#2146706:c.-374T>C)	-	-
NC_010443.5	2146916	2146916	G	C	SNP	.	579	0|0	0|1	0|1	0|0	0|0	0|1	121,18	42,43	34,75	191,0	269,0	99,180	UTR5	ncbi_100157985(XM_001928085.5#NC_010443.5#2146706:c.-329G>C)	-	-
NC_010443.5	2149801	2149801	C	G	SNP	.	42.2146	.|.	.|.	.|.	.|.	1|1	.|.	0,0	0,0	0,0	0,0	0,2	0,0	intronic	ncbi_100157985	-	-
NC_010443.5	2149865	2149865	A	G	SNP	.	42.2146	.|.	.|.	.|.	.|.	1|1	.|.	0,0	0,0	0,0	0,0	0,2	0,0	intronic	ncbi_100157985	-	-
NC_010443.5	2150186	2150186	T	C	SNP	.	67	.|.	.|.	.|.	.|.	1|1	.|.	0,0	0,0	0,0	0,0	0,3	0,0	intronic	ncbi_100157985	-	-
NC_010443.5	2152060	2152060	T	C	SNP	.	79	.|.	.|.	.|.	.|.	.|.	1|1	0,0	0,0	0,0	0,0	0,0	0,3	intronic	ncbi_100157985	-	-
NC_010443.5	2152195	2152195	T	C	SNP	.	42.2146	.|.	.|.	.|.	.|.	.|.	1|1	0,0	0,0	0,0	0,0	0,0	0,2	intronic	ncbi_100157985	-	-
NC_010443.5	2152200	2152200	T	A	SNP	.	42.2146	.|.	.|.	.|.	.|.	.|.	1|1	0,0	0,0	0,0	0,0	0,0	0,2	intronic	ncbi_100157985	-	-
NC_010443.5	2152204	2152204	C	T	SNP	.	42.2146	.|.	.|.	.|.	.|.	.|.	1|1	0,0	0,0	0,0	0,0	0,0	0,2	intronic	ncbi_100157985	-	-
NC_010443.5	2152237	2152237	T	C	SNP	.	80	.|.	.|.	.|.	.|.	.|.	1|1	0,0	0,0	0,0	0,0	0,0	0,3	intronic	ncbi_100157985	-	-
NC_010443.5	2152374	2152374	C	T	SNP	.	34.9627	.|.	.|.	.|.	1|1	.|.	0|1	0,0	0,0	0,0	0,2	0,0	1,0	intronic	ncbi_100157985	-	-
NC_010443.5	2152450	2152450	G	C	SNP	.	70	1|1	.|.	.|.	1|1	.|.	0|1	0,1	0,0	0,0	0,2	0,0	1,0	intronic	ncbi_100157985	-	-
NC_010443.5	2152531	2152531	A	G	SNP	.	49.2145	1|1	.|.	.|.	.|.	.|.	1|1	0,1	0,0	0,0	0,0	0,0	0,1	intronic	ncbi_100157985	-	-
NC_010443.5	2152542	2152542	A	G	SNP	.	70	1|1	.|.	.|.	1|1	.|.	0|1	0,1	0,0	0,0	0,2	0,0	1,0	intronic	ncbi_100157985	-	-
NC_010443.5	2152588	2152588	A	G	SNP	.	116	1|1	.|.	.|.	1|1	.|.	1|1	0,1	0,0	0,0	0,2	0,0	0,1	intronic	ncbi_100157985	-	-
NC_010443.5	2152604	2152604	G	A	SNP	.	70	1|1	.|.	.|.	1|1	.|.	0|1	0,1	0,0	0,0	0,2	0,0	1,0	intronic	ncbi_100157985	-	-
NC_010443.5	2152629	2152629	C	G	SNP	.	26.1544	0|0	.|.	.|.	0|0	.|.	0|1	1,0	0,0	0,0	2,0	0,0	0,1	intronic	ncbi_100157985	-	-
NC_010443.5	2152769	2152769	T	C	SNP	.	35.2156	.|.	.|.	.|.	.|.	.|.	1|1	0,0	0,0	0,0	0,0	0,0	0,1	intronic	ncbi_100157985	-	-
NC_010443.5	2152770	2152770	T	C	SNP	.	35.2156	.|.	.|.	.|.	.|.	.|.	1|1	0,0	0,0	0,0	0,0	0,0	0,1	intronic	ncbi_100157985	-	-
NC_010443.5	2152937	2152937	T	G	SNP	.	42.2146	.|.	.|.	.|.	1|1	.|.	.|.	0,0	0,0	0,0	0,2	0,0	0,0	intronic	ncbi_100157985	-	-
NC_010443.5	2153018	2153018	C	A	SNP	.	42.2146	.|.	.|.	.|.	1|1	.|.	.|.	0,0	0,0	0,0	0,2	0,0	0,0	intronic	ncbi_100157985	-	-
NC_010443.5	2153043	2153043	G	T	SNP	.	42.2146	.|.	.|.	.|.	1|1	.|.	.|.	0,0	0,0	0,0	0,2	0,0	0,0	intronic	ncbi_100157985	-	-
NC_010443.5	2153044	2153044	T	G	SNP	.	42.2146	.|.	.|.	.|.	1|1	.|.	.|.	0,0	0,0	0,0	0,2	0,0	0,0	intronic	ncbi_100157985	-	-
NC_010443.5	2153185	2153185	T	C	SNP	.	999	1|1	1|1	1|1	1|1	0|1	0|1	2,160	0,108	0,93	1,170	38,125	26,148	exonic	ncbi_100157985	synonymous SNV	ncbi_100157985:XM_001928085.5#NC_010443.5#2146706:exon5:c.T204C:p.S68S,
NC_010443.5	2153734	2153734	A	T	SNP	.	49.2145	.|.	.|.	.|.	.|.	.|.	1|1	0,0	0,0	0,0	0,0	0,0	0,2	intronic	ncbi_100157985	-	-
NC_010443.5	2153792	2153792	T	A	SNP	.	116	1|1	.|.	.|.	.|.	.|.	1|1	0,2	0,0	0,0	0,0	0,0	0,2	intronic	ncbi_100157985	-	-
NC_010443.5	2153884	2153884	C	T	SNP	.	34.9627	1|1	.|.	.|.	.|.	.|.	0|1	0,2	0,0	0,0	0,0	0,0	1,0	intronic	ncbi_100157985	-	-
NC_010443.5	2154053	2154053	T	C	SNP	.	32.2168	1|1	.|.	.|.	.|.	.|.	.|.	0,2	0,0	0,0	0,0	0,0	0,0	intronic	ncbi_100157985	-	-
NC_010443.5	2155893	2155893	A	G	SNP	.	999	1|1	1|1	1|1	1|1	0|1	1|1	0,124	0,74	1,69	0,194	56,186	33,194	exonic	ncbi_100157985	synonymous SNV	ncbi_100157985:XM_001928085.5#NC_010443.5#2146706:exon6:c.A297G:p.S99S,
NC_010443.5	2156220	2156220	G	A	SNP	.	42.2146	.|.	.|.	1|1	.|.	.|.	.|.	0,0	0,0	0,2	0,0	0,0	0,0	intronic	ncbi_100157985	-	-
NC_010443.5	2158552	2158552	A	G	SNP	.	29.213	.|.	.|.	.|.	.|.	0|1	0|1	0,0	0,0	0,0	0,0	1,0	0,1	intronic	ncbi_100157985	-	-
NC_010443.5	2159080	2159080	C	A	SNP	.	139	.|.	1|1	.|.	.|.	.|.	1|1	0,0	0,1	0,0	0,0	0,0	0,3	intronic	ncbi_100157985	-	-
NC_010443.5	2159092	2159092	C	G	SNP	.	139	.|.	1|1	.|.	.|.	.|.	1|1	0,0	0,1	0,0	0,0	0,0	0,3	intronic	ncbi_100157985	-	-
NC_010443.5	2159162	2159162	C	T	SNP	.	67	.|.	.|.	1|1	.|.	.|.	1|1	0,0	0,0	0,1	0,0	0,0	0,2	intronic	ncbi_100157985	-	-
NC_010443.5	2159276	2159276	C	T	SNP	.	999	0|1	0|1	0|1	1|1	0|1	0|0	17,100	55,29	71,20	1,190	173,71	233,9	exonic	ncbi_100157985	synonymous SNV	ncbi_100157985:XM_001928085.5#NC_010443.5#2146706:exon7:c.C435T:p.N145N,
NC_010443.5	2159749	2159749	T	C	SNP	.	42.2146	.|.	1|1	.|.	.|.	.|.	.|.	0,0	0,2	0,0	0,0	0,0	0,0	intronic	ncbi_100157985	-	-
NC_010443.5	2159782	2159782	C	T	SNP	.	42.2146	.|.	1|1	.|.	.|.	.|.	.|.	0,0	0,2	0,0	0,0	0,0	0,0	intronic	ncbi_100157985	-	-
NC_010443.5	2159895	2159895	G	C	SNP	.	34.9627	.|.	.|.	0|1	1|1	.|.	.|.	0,0	0,0	1,0	0,2	0,0	0,0	intronic	ncbi_100157985	-	-
NC_010443.5	2159930	2159930	A	C	SNP	.	116	.|.	.|.	1|1	1|1	1|1	.|.	0,0	0,0	0,1	0,2	0,1	0,0	intronic	ncbi_100157985	-	-
NC_010443.5	2160000	2160000	T	C	SNP	.	206	.|.	1|1	1|1	1|1	1|1	.|.	0,0	0,2	0,1	0,2	0,1	0,0	intronic	ncbi_100157985	-	-
NC_010443.5	2160027	2160027	G	T	SNP	.	70	.|.	1|1	1|1	.|.	0|1	.|.	0,0	0,2	0,1	0,0	1,0	0,0	intronic	ncbi_100157985	-	-
NC_010443.5	2160067	2160067	G	A	SNP	.	70	.|.	1|1	1|1	.|.	0|1	.|.	0,0	0,2	0,1	0,0	1,0	0,0	intronic	ncbi_100157985	-	-
NC_010443.5	2160592	2160592	G	C	SNP	.	85	.|.	.|.	.|.	1|1	.|.	.|.	0,0	0,0	0,0	0,2	0,0	0,0	intronic	ncbi_100157985	-	-
NC_010443.5	2161448	2161448	C	T	SNP	.	29.213	0|1	.|.	.|.	.|.	0|1	.|.	0,1	0,0	0,0	0,0	1,0	0,0	intronic	ncbi_100157985	-	-
NC_010443.5	2161460	2161460	G	C	SNP	.	29.213	0|1	.|.	.|.	.|.	0|1	.|.	0,1	0,0	0,0	0,0	1,0	0,0	intronic	ncbi_100157985	-	-
NC_010443.5	2161604	2161604	A	G	SNP	.	49.2145	.|.	.|.	1|1	.|.	.|.	1|1	0,0	0,0	0,1	0,0	0,0	0,1	intronic	ncbi_100157985	-	-
NC_010443.5	2162200	2162200	A	G	SNP	.	63	.|.	1|1	.|.	.|.	0|1	.|.	0,0	0,1	0,0	0,0	2,2	0,0	intronic	ncbi_100157985	-	-
NC_010443.5	2162282	2162282	CT	CTTT	Insertion	.	130	1|1	1|1	.|.	.|.	0|0	.|.	0,2	0,1	0,0	0,0	6,0	0,0	-	-	-	-
NC_010443.5	2162843	2162843	C	T	SNP	.	34.9627	.|.	.|.	.|.	.|.	0|1	1|1	0,0	0,0	0,0	0,0	1,0	0,2	intronic	ncbi_100157985	-	-
NC_010443.5	2163291	2163291	G	A	SNP	.	79	.|.	.|.	.|.	1|1	.|.	.|.	0,0	0,0	0,0	0,3	0,0	0,0	intronic	ncbi_100157985	-	-
NC_010443.5	2163385	2163385	C	T	SNP	.	66	.|.	0|0	.|.	0|0	1|1	0|0	0,0	1,0	0,0	5,0	0,4	1,0	intronic	ncbi_100157985	-	-
NC_010443.5	2163400	2163400	C	T	SNP	.	151	.|.	1|1	.|.	1|1	0|0	.|.	0,0	0,1	0,0	0,4	4,0	0,0	intronic	ncbi_100157985	-	-
NC_010443.5	2163440	2163440	G	A	SNP	.	25.9846	.|.	0|1	.|.	0|1	0|0	.|.	0,0	0,1	0,0	3,1	4,0	0,0	intronic	ncbi_100157985	-	-
NC_010443.5	2163489	2163489	G	A	SNP	.	787	1|1	1|1	1|1	1|1	0|1	1|1	0,4	0,8	0,2	0,9	2,2	0,6	intronic	ncbi_100157985	-	-
NC_010443.5	2163541	2163541	A	T	SNP	.	34.215	0|0	0|0	0|0	0|1	0|0	0|0	4,0	6,0	2,0	5,3	4,0	9,0	intronic	ncbi_100157985	-	-
NC_010443.5	2163743	2163743	G	T	SNP	.	207	0|0	0|0	0|0	0|0	0|1	0|1	224,0	152,0	176,0	239,0	173,58	202,34	exonic	ncbi_100157985	synonymous SNV	ncbi_100157985:XM_001928085.5#NC_010443.5#2146706:exon10:c.G618T:p.L206L,
NC_010443.5	2163746	2163746	A	G	SNP	.	267	0|0	0|0	0|0	0|0	0|1	0|1	213,0	146,0	170,0	225,0	160,58	187,34	exonic	ncbi_100157985	synonymous SNV	ncbi_100157985:XM_001928085.5#NC_010443.5#2146706:exon10:c.A621G:p.Q207Q,
NC_010443.5	2163761	2163761	C	T	SNP	.	999	0|1	0|1	0|1	0|1	0|0	0|1	118,101	52,87	32,127	109,121	202,25	96,123	exonic	ncbi_100157985	synonymous SNV	ncbi_100157985:XM_001928085.5#NC_010443.5#2146706:exon10:c.C636T:p.P212P,
NC_010443.5	2163784	2163784	G	A	SNP	.	999	1|1	1|1	1|1	1|1	0|1	0|1	0,209	0,144	0,162	0,230	141,84	90,133	exonic	ncbi_100157985	nonsynonymous SNV	ncbi_100157985:XM_001928085.5#NC_010443.5#2146706:exon10:c.G659A:p.R220Q,
NC_010443.5	2163797	2163797	A	T	SNP	.	999	0|1	0|1	0|1	0|1	0|1	0|1	111,96	43,95	29,125	91,127	180,42	94,129	exonic	ncbi_100157985	synonymous SNV	ncbi_100157985:XM_001928085.5#NC_010443.5#2146706:exon10:c.A672T:p.P224P,
NC_010443.5	2163985	2163985	G	C	SNP	.	991	0|1	0|1	0|1	0|1	0|1	0|0	109,88	115,50	123,45	113,93	189,35	215,6	UTR3	ncbi_100157985(XM_001928085.5#NC_010443.5#2146706:c.*107G>C)	-	-
NC_010443.5	2164011	2164011	C	T	SNP	.	999	0|1	0|1	0|1	0|1	0|1	0|0	112,93	116,45	124,42	111,94	178,33	214,6	UTR3	ncbi_100157985(XM_001928085.5#NC_010443.5#2146706:c.*133C>T)	-	-
NC_010443.5	2164020	2164020	G	A	SNP	.	667	0|1	0|0	0|0	0|1	0|1	0|0	117,80	142,14	160,3	92,95	155,49	214,8	UTR3	ncbi_100157985(XM_001928085.5#NC_010443.5#2146706:c.*142G>A)	-	-
NC_010443.5	2164207	2164207	G	A	SNP	.	999	0|1	0|1	0|1	0|1	0|0	0|1	80,63	52,72	33,83	79,71	206,35	107,117	UTR3	ncbi_100157985(XM_001928085.5#NC_010443.5#2146706:c.*329G>A)	-	-
NC_010443.5	2164238	2164238	C	G	SNP	.	324	0|0	0|0	0|0	0|0	0|1	0|1	153,0	128,0	121,0	173,0	159,78	183,49	UTR3	ncbi_100157985(XM_001928085.5#NC_010443.5#2146706:c.*360C>G)	-	-
NC_010443.5	2164259	2164259	G	C	SNP	.	350	0|0	0|0	0|0	0|0	0|1	0|1	172,0	135,0	123,0	214,1	162,81	173,54	UTR3	ncbi_100157985(XM_001928085.5#NC_010443.5#2146706:c.*381G>C)	-	-
NC_010443.5	2164319	2164319	G	T	SNP	.	369	0|0	0|0	0|0	0|0	0|1	0|1	186,0	129,0	119,0	229,0	167,65	182,48	UTR3	ncbi_100157985(XM_001928085.5#NC_010443.5#2146706:c.*441G>T)	-	-
NC_010443.5	2164629	2164629	G	A	SNP	.	347	0|0	0|0	0|0	0|0	0|1	0|1	71,0	48,0	59,0	107,0	71,101	122,33	UTR3	ncbi_100157985(XM_001928085.5#NC_010443.5#2146706:c.*751G>A)	-	-
NC_010443.5	2166597	2166597	T	C	SNP	.	24.2306	.|.	.|.	.|.	.|.	1|1	.|.	0,0	0,0	0,0	0,0	0,2	0,0	intergenic	ncbi_100157985(dist=1829),ncbi_100515286(dist=37228)	-	-
NC_010443.5	2166612	2166612	A	C	SNP	.	42.2146	.|.	.|.	.|.	.|.	1|1	.|.	0,0	0,0	0,0	0,0	0,2	0,0	intergenic	ncbi_100157985(dist=1844),ncbi_100515286(dist=37213)	-	-
NC_010443.5	2166821	2166821	T	C	SNP	.	42.2146	.|.	.|.	.|.	.|.	1|1	.|.	0,0	0,0	0,0	0,0	0,2	0,0	intergenic	ncbi_100157985(dist=2053),ncbi_100515286(dist=37004)	-	-
NC_010443.5	2168205	2168205	G	T	SNP	.	42.2146	.|.	.|.	.|.	1|1	.|.	.|.	0,0	0,0	0,0	0,2	0,0	0,0	intergenic	ncbi_100157985(dist=3437),ncbi_100515286(dist=35620)	-	-
NC_010443.5	2168617	2168617	T	C	SNP	.	85	.|.	.|.	.|.	1|1	.|.	.|.	0,0	0,0	0,0	0,2	0,0	0,0	intergenic	ncbi_100157985(dist=3849),ncbi_100515286(dist=35208)	-	-
NC_010443.5	2168694	2168694	T	C	SNP	.	85	.|.	.|.	.|.	1|1	.|.	.|.	0,0	0,0	0,0	0,2	0,0	0,0	intergenic	ncbi_100157985(dist=3926),ncbi_100515286(dist=35131)	-	-
NC_010443.5	2169420	2169420	TG	TGGG	Insertion	.	22.8566	.|.	.|.	.|.	.|.	.|.	0|1	0,0	0,0	0,0	0,0	0,0	2,1	-	-	-	-
NC_010443.5	2169502	2169502	T	A	SNP	.	35.2156	.|.	.|.	.|.	.|.	.|.	1|1	0,0	0,0	0,0	0,0	0,0	0,1	intergenic	ncbi_100157985(dist=4734),ncbi_100515286(dist=34323)	-	-
NC_010443.5	2171146	2171146	C	T	SNP	.	35.2156	.|.	1|1	.|.	.|.	.|.	.|.	0,0	0,1	0,0	0,0	0,0	0,0	intergenic	ncbi_100157985(dist=6378),ncbi_100515286(dist=32679)	-	-
NC_010443.5	2171785	2171785	T	C	SNP	.	59	1|1	.|.	.|.	.|.	.|.	0|1	0,3	0,0	0,0	0,0	0,0	1,0	intergenic	ncbi_100157985(dist=7017),ncbi_100515286(dist=32040)	-	-
NC_010443.5	2171794	2171794	T	C	SNP	.	67	1|1	.|.	.|.	.|.	.|.	.|.	0,3	0,0	0,0	0,0	0,0	0,0	intergenic	ncbi_100157985(dist=7026),ncbi_100515286(dist=32031)	-	-
NC_010443.5	2171804	2171804	T	C	SNP	.	67	1|1	.|.	.|.	.|.	.|.	.|.	0,3	0,0	0,0	0,0	0,0	0,0	intergenic	ncbi_100157985(dist=7036),ncbi_100515286(dist=32021)	-	-
NC_010443.5	2172091	2172091	G	T	SNP	.	35.2156	.|.	.|.	.|.	.|.	.|.	1|1	0,0	0,0	0,0	0,0	0,0	0,1	intergenic	ncbi_100157985(dist=7323),ncbi_100515286(dist=31734)	-	-
NC_010443.5	2172097	2172097	A	G	SNP	.	35.2156	.|.	.|.	.|.	.|.	.|.	1|1	0,0	0,0	0,0	0,0	0,0	0,1	intergenic	ncbi_100157985(dist=7329),ncbi_100515286(dist=31728)	-	-
NC_010443.5	2172101	2172101	CCGCGC	CCGCGCGC	Insertion	.	33.1654	.|.	.|.	.|.	.|.	.|.	1|1	0,0	0,0	0,0	0,0	0,0	1,1	-	-	-	-
NC_010443.5	2172651	2172651	A	G	SNP	.	25.7194	0|1	.|.	.|.	0|0	.|.	.|.	2,2	0,0	0,0	1,0	0,0	0,0	intergenic	ncbi_100157985(dist=7883),ncbi_100515286(dist=31174)	-	-
NC_010443.5	2172661	2172661	A	G	SNP	.	141	1|1	.|.	.|.	1|1	.|.	.|.	0,4	0,0	0,0	0,1	0,0	0,0	intergenic	ncbi_100157985(dist=7893),ncbi_100515286(dist=31164)	-	-
NC_010443.5	2172839	2172839	C	T	SNP	.	40.9427	0|1	.|.	.|.	1|1	1|1	.|.	1,0	0,0	0,0	0,1	0,1	0,0	intergenic	ncbi_100157985(dist=8071),ncbi_100515286(dist=30986)	-	-
NC_010443.5	2173024	2173024	G	A	SNP	.	34.9627	1|1	.|.	.|.	.|.	0|1	.|.	0,2	0,0	0,0	0,0	1,0	0,0	intergenic	ncbi_100157985(dist=8256),ncbi_100515286(dist=30801)	-	-
NC_010443.5	2173031	2173031	C	T	SNP	.	34.9627	1|1	.|.	.|.	.|.	0|1	.|.	0,2	0,0	0,0	0,0	1,0	0,0	intergenic	ncbi_100157985(dist=8263),ncbi_100515286(dist=30794)	-	-
NC_010443.5	2173239	2173239	T	A	SNP	.	127	1|1	.|.	.|.	.|.	.|.	1|1	0,3	0,0	0,0	0,0	0,0	0,1	intergenic	ncbi_100157985(dist=8471),ncbi_100515286(dist=30586)	-	-
NC_010443.5	2173252	2173252	A	C	SNP	.	127	1|1	.|.	.|.	.|.	.|.	1|1	0,3	0,0	0,0	0,0	0,0	0,1	intergenic	ncbi_100157985(dist=8484),ncbi_100515286(dist=30573)	-	-
NC_010443.5	2173403	2173403	G	C	SNP	.	134	1|1	.|.	.|.	.|.	.|.	1|1	0,3	0,0	0,0	0,0	0,0	0,2	intergenic	ncbi_100157985(dist=8635),ncbi_100515286(dist=30422)	-	-
NC_010443.5	2173457	2173457	G	A	SNP	.	213	1|1	.|.	.|.	.|.	.|.	1|1	0,2	0,0	0,0	0,0	0,0	0,5	intergenic	ncbi_100157985(dist=8689),ncbi_100515286(dist=30368)	-	-
NC_010443.5	2173490	2173490	C	T	SNP	.	213	1|1	.|.	.|.	.|.	.|.	1|1	0,2	0,0	0,0	0,0	0,0	0,5	intergenic	ncbi_100157985(dist=8722),ncbi_100515286(dist=30335)	-	-
NC_010443.5	2173518	2173518	G	A	SNP	.	230	1|1	.|.	.|.	1|1	.|.	1|1	0,2	0,0	0,0	0,1	0,0	0,5	intergenic	ncbi_100157985(dist=8750),ncbi_100515286(dist=30307)	-	-
NC_010443.5	2173590	2173590	G	T	SNP	.	164	.|.	.|.	.|.	1|1	.|.	1|1	0,0	0,0	0,0	0,1	0,0	0,5	intergenic	ncbi_100157985(dist=8822),ncbi_100515286(dist=30235)	-	-
NC_010443.5	2173598	2173598	C	T	SNP	.	127	.|.	.|.	.|.	1|1	.|.	1|1	0,0	0,0	0,0	0,1	0,0	0,3	intergenic	ncbi_100157985(dist=8830),ncbi_100515286(dist=30227)	-	-
NC_010443.5	2173812	2173812	T	G	SNP	.	42.2146	.|.	.|.	.|.	.|.	.|.	1|1	0,0	0,0	0,0	0,0	0,0	0,2	intergenic	ncbi_100157985(dist=9044),ncbi_100515286(dist=30013)	-	-
NC_010443.5	2173819	2173819	T	C	SNP	.	42.2146	.|.	.|.	.|.	.|.	.|.	1|1	0,0	0,0	0,0	0,0	0,0	0,2	intergenic	ncbi_100157985(dist=9051),ncbi_100515286(dist=30006)	-	-
NC_010443.5	2173843	2173843	C	T	SNP	.	42.2146	.|.	.|.	.|.	.|.	.|.	1|1	0,0	0,0	0,0	0,0	0,0	0,2	intergenic	ncbi_100157985(dist=9075),ncbi_100515286(dist=29982)	-	-
NC_010443.5	2174194	2174194	C	T	SNP	.	116	.|.	1|1	.|.	1|1	.|.	.|.	0,0	0,1	0,0	0,3	0,0	0,0	intergenic	ncbi_100157985(dist=9426),ncbi_100515286(dist=29631)	-	-
NC_010443.5	2174303	2174303	ACCC	ACC	Deletion	.	26.1927	.|.	0|0	.|.	0|0	.|.	0|1	0,0	1,0	0,0	2,0	0,0	1,2	-	-	-	-
NC_010443.5	2174330	2174330	G	A	SNP	.	129	.|.	.|.	.|.	1|1	.|.	1|1	0,0	0,0	0,0	0,2	0,0	0,2	intergenic	ncbi_100157985(dist=9562),ncbi_100515286(dist=29495)	-	-
NC_010443.5	2174372	2174372	G	C	SNP	.	27.9632	.|.	.|.	.|.	0|0	.|.	0|1	0,0	0,0	0,0	2,0	0,0	0,1	intergenic	ncbi_100157985(dist=9604),ncbi_100515286(dist=29453)	-	-
NC_010443.5	2176596	2176596	C	T	SNP	.	35.2156	.|.	.|.	.|.	.|.	.|.	1|1	0,0	0,0	0,0	0,0	0,0	0,1	intergenic	ncbi_100157985(dist=11828),ncbi_100515286(dist=27229)	-	-
NC_010443.5	2176748	2176748	C	T	SNP	.	42.2146	.|.	.|.	.|.	1|1	.|.	.|.	0,0	0,0	0,0	0,2	0,0	0,0	intergenic	ncbi_100157985(dist=11980),ncbi_100515286(dist=27077)	-	-
NC_010443.5	2176839	2176839	G	A	SNP	.	34.9627	.|.	.|.	.|.	1|1	0|1	.|.	0,0	0,0	0,0	0,2	1,0	0,0	intergenic	ncbi_100157985(dist=12071),ncbi_100515286(dist=26986)	-	-
NC_010443.5	2177009	2177009	C	T	SNP	.	34.9627	.|.	.|.	.|.	1|1	0|1	.|.	0,0	0,0	0,0	0,2	1,0	0,0	intergenic	ncbi_100157985(dist=12241),ncbi_100515286(dist=26816)	-	-
NC_010443.5	2177714	2177714	GGCCAG	GGCCAGCCAG	Insertion	.	35.2156	1|1	.|.	.|.	.|.	.|.	.|.	0,1	0,0	0,0	0,0	0,0	0,0	-	-	-	-
NC_010443.5	2179162	2179162	CAGAG	CAG	Deletion	.	27.2224	.|.	1|1	.|.	.|.	.|.	.|.	0,0	0,1	0,0	0,0	0,0	0,0	-	-	-	-
NC_010443.5	2180773	2180773	T	A	SNP	.	104	1|1	.|.	.|.	.|.	.|.	.|.	0,5	0,0	0,0	0,0	0,0	0,0	intergenic	ncbi_100157985(dist=16005),ncbi_100515286(dist=23052)	-	-
NC_010443.5	2180781	2180781	T	C	SNP	.	104	1|1	.|.	.|.	.|.	.|.	.|.	0,5	0,0	0,0	0,0	0,0	0,0	intergenic	ncbi_100157985(dist=16013),ncbi_100515286(dist=23044)	-	-
NC_010443.5	2293363	2293363	A	G	SNP	.	85	.|.	.|.	.|.	.|.	.|.	1|1	0,0	0,0	0,0	0,0	0,0	0,2	intronic	ncbi_100515286	-	-
NC_010443.5	2293422	2293422	C	T	SNP	.	42.2146	.|.	.|.	.|.	.|.	.|.	1|1	0,0	0,0	0,0	0,0	0,0	0,2	intronic	ncbi_100515286	-	-
NC_010443.5	2315000	2315000	G	T	SNP	.	42.2146	.|.	.|.	.|.	.|.	.|.	1|1	0,0	0,0	0,0	0,0	0,0	0,2	intronic	ncbi_100515286	-	-
NC_010443.5	2315005	2315005	T	C	SNP	.	42.2146	.|.	.|.	.|.	.|.	.|.	1|1	0,0	0,0	0,0	0,0	0,0	0,2	intronic	ncbi_100515286	-	-
NC_010443.5	2315007	2315007	A	T	SNP	.	42.2146	.|.	.|.	.|.	.|.	.|.	1|1	0,0	0,0	0,0	0,0	0,0	0,2	intronic	ncbi_100515286	-	-
NC_010443.5	2315069	2315069	T	C	SNP	.	42.2146	.|.	.|.	.|.	.|.	.|.	1|1	0,0	0,0	0,0	0,0	0,0	0,2	intronic	ncbi_100515286	-	-
NC_010443.5	2318400	2318400	G	A	SNP	.	24.2306	.|.	.|.	.|.	1|1	.|.	.|.	0,0	0,0	0,0	0,2	0,0	0,0	intronic	ncbi_100515286	-	-
NC_010443.5	2318457	2318457	A	C	SNP	.	79	.|.	.|.	.|.	1|1	.|.	1|1	0,0	0,0	0,0	0,2	0,0	0,1	intronic	ncbi_100515286	-	-
NC_010443.5	2318458	2318458	G	A	SNP	.	79	.|.	.|.	.|.	1|1	.|.	1|1	0,0	0,0	0,0	0,2	0,0	0,1	intronic	ncbi_100515286	-	-
NC_010443.5	2318490	2318490	A	G	SNP	.	79	.|.	.|.	.|.	1|1	.|.	1|1	0,0	0,0	0,0	0,2	0,0	0,1	intronic	ncbi_100515286	-	-
NC_010443.5	2318696	2318696	A	G	SNP	.	42.2146	.|.	.|.	.|.	1|1	.|.	.|.	0,0	0,0	0,0	0,2	0,0	0,0	intronic	ncbi_100515286	-	-
NC_010443.5	2318711	2318711	C	T	SNP	.	42.2146	.|.	.|.	.|.	1|1	.|.	.|.	0,0	0,0	0,0	0,2	0,0	0,0	intronic	ncbi_100515286	-	-
NC_010443.5	2318747	2318747	T	C	SNP	.	42.2146	.|.	.|.	.|.	1|1	.|.	.|.	0,0	0,0	0,0	0,2	0,0	0,0	intronic	ncbi_100515286	-	-
NC_010443.5	2318802	2318802	T	C	SNP	.	42.2146	.|.	.|.	.|.	1|1	.|.	.|.	0,0	0,0	0,0	0,2	0,0	0,0	intronic	ncbi_100515286	-	-
NC_010443.5	2318803	2318803	G	A	SNP	.	42.2146	.|.	.|.	.|.	1|1	.|.	.|.	0,0	0,0	0,0	0,2	0,0	0,0	intronic	ncbi_100515286	-	-
NC_010443.5	2319312	2319312	A	G	SNP	.	35.2156	.|.	.|.	.|.	1|1	.|.	.|.	0,0	0,0	0,0	0,1	0,0	0,0	intronic	ncbi_100515286	-	-
NC_010443.5	2324318	2324318	A	G	SNP	.	42.2146	.|.	.|.	.|.	.|.	.|.	1|1	0,0	0,0	0,0	0,0	0,0	0,2	intronic	ncbi_100515286	-	-
NC_010443.5	2324345	2324345	C	A	SNP	.	42.2146	.|.	.|.	.|.	.|.	.|.	1|1	0,0	0,0	0,0	0,0	0,0	0,2	intronic	ncbi_100515286	-	-
NC_010443.5	2324440	2324440	A	G	SNP	.	85	.|.	.|.	.|.	.|.	.|.	1|1	0,0	0,0	0,0	0,0	0,0	0,2	intronic	ncbi_100515286	-	-
NC_010443.5	2392620	2392620	A	G	SNP	.	49.2145	1|1	.|.	.|.	.|.	.|.	1|1	0,1	0,0	0,0	0,0	0,0	0,1	intronic	ncbi_100515286	-	-
NC_010443.5	2399404	2399404	CTG	CTGTG	Insertion	.	35.2156	.|.	.|.	.|.	1|1	.|.	.|.	0,0	0,0	0,0	0,1	0,0	0,0	-	-	-	-
NC_010443.5	2403164	2403164	A	G	SNP	.	67	.|.	.|.	.|.	.|.	1|1	.|.	0,0	0,0	0,0	0,0	0,3	0,0	intronic	ncbi_100515286	-	-
NC_010443.5	2403269	2403269	G	A	SNP	.	104	.|.	.|.	.|.	.|.	1|1	1|1	0,0	0,0	0,0	0,0	0,3	0,1	intronic	ncbi_100515286	-	-
NC_010443.5	2403864	2403864	A	G	SNP	.	67	.|.	.|.	.|.	.|.	.|.	1|1	0,0	0,0	0,0	0,0	0,0	0,3	intronic	ncbi_100515286	-	-
NC_010443.5	2403895	2403895	A	G	SNP	.	67	.|.	.|.	.|.	.|.	.|.	1|1	0,0	0,0	0,0	0,0	0,0	0,3	intronic	ncbi_100515286	-	-
NC_010443.5	2403943	2403943	G	A	SNP	.	109	.|.	.|.	.|.	0|1	.|.	1|1	0,0	0,0	0,0	1,0	0,0	0,3	intronic	ncbi_100515286	-	-
NC_010443.5	2404013	2404013	A	G	SNP	.	59	.|.	.|.	.|.	0|1	.|.	1|1	0,0	0,0	0,0	1,0	0,0	0,3	intronic	ncbi_100515286	-	-
NC_010443.5	2404014	2404014	T	C	SNP	.	59	.|.	.|.	.|.	0|1	.|.	1|1	0,0	0,0	0,0	1,0	0,0	0,3	intronic	ncbi_100515286	-	-
NC_010443.5	2404026	2404026	C	T	SNP	.	59	.|.	.|.	.|.	0|1	.|.	1|1	0,0	0,0	0,0	1,0	0,0	0,3	intronic	ncbi_100515286	-	-
NC_010443.5	2412394	2412394	T	C	SNP	.	35.2156	.|.	.|.	.|.	.|.	.|.	1|1	0,0	0,0	0,0	0,0	0,0	0,1	intronic	ncbi_100515286	-	-
NC_010443.5	2412396	2412396	T	C	SNP	.	35.2156	.|.	.|.	.|.	.|.	.|.	1|1	0,0	0,0	0,0	0,0	0,0	0,1	intronic	ncbi_100515286	-	-
NC_010443.5	2414084	2414084	C	A	SNP	.	85	.|.	.|.	.|.	.|.	1|1	.|.	0,0	0,0	0,0	0,0	0,2	0,0	intronic	ncbi_100515286	-	-
NC_010443.5	2414087	2414087	T	C	SNP	.	85	.|.	.|.	.|.	.|.	1|1	.|.	0,0	0,0	0,0	0,0	0,2	0,0	intronic	ncbi_100515286	-	-
NC_010443.5	2436633	2436633	A	G	SNP	.	742	1|1	0|0	0|1	1|1	1|1	0|1	0,10	2,0	1,2	0,13	1,13	22,2	exonic	ncbi_100515286	synonymous SNV	ncbi_100515286:XM_021086109.1#NC_010443.5#2203824:exon4:c.A243G:p.P81P,
NC_010443.5	2438510	2438510	T	G	SNP	.	29.213	.|.	.|.	0|1	.|.	0|1	.|.	0,0	0,0	1,0	0,0	0,1	0,0	intronic	ncbi_100515286	-	-
NC_010443.5	2441995	2441995	A	T	SNP	.	594	0|1	0|0	0|0	1|1	1|1	0|0	3,5	10,0	1,0	0,19	0,19	21,1	exonic	ncbi_100515286	synonymous SNV	ncbi_100515286:XM_021086109.1#NC_010443.5#2203824:exon5:c.A354T:p.L118L,
NC_010443.5	2442025	2442025	T	C	SNP	.	61	.|.	.|.	.|.	1|1	1|1	0|0	0,0	0,0	0,0	0,1	0,1	3,0	intronic	ncbi_100515286	-	-
NC_010443.5	2442075	2442075	G	A	SNP	.	37.9291	.|.	.|.	.|.	1|1	1|1	0|0	0,0	0,0	0,0	0,1	0,1	3,0	intronic	ncbi_100515286	-	-
NC_010443.5	2442167	2442167	C	A	SNP	.	73	.|.	.|.	.|.	1|1	1|1	0|0	0,0	0,0	0,0	0,2	0,1	4,0	intronic	ncbi_100515286	-	-
NC_010443.5	2442230	2442230	T	G	SNP	.	91	.|.	.|.	.|.	1|1	1|1	0|1	0,0	0,0	0,0	0,1	0,2	2,0	intronic	ncbi_100515286	-	-
NC_010443.5	2442272	2442272	G	A	SNP	.	87	.|.	.|.	.|.	1|1	1|1	0|1	0,0	0,0	0,0	0,1	0,1	1,0	intronic	ncbi_100515286	-	-
NC_010443.5	2442707	2442707	A	G	SNP	.	42.2146	.|.	.|.	.|.	1|1	.|.	.|.	0,0	0,0	0,0	0,2	0,0	0,0	intronic	ncbi_100515286	-	-
NC_010443.5	2444290	2444290	C	G	SNP	.	29.8494	.|.	0|0	0|0	.|.	0|1	0|0	0,0	1,0	1,0	0,0	0,2	2,0	intronic	ncbi_100515286	-	-
NC_010443.5	2444301	2444301	C	G	SNP	.	62	.|.	0|0	0|0	0|1	1|1	0|0	0,0	1,0	1,0	0,1	0,2	2,0	intronic	ncbi_100515286	-	-
NC_010443.5	2444465	2444465	G	A	SNP	.	25.3851	.|.	0|0	0|0	0|0	0|1	0|0	0,0	1,0	1,0	1,0	1,2	1,0	intronic	ncbi_100515286	-	-
NC_010443.5	2444793	2444793	A	G	SNP	.	42.2146	.|.	.|.	.|.	.|.	.|.	1|1	0,0	0,0	0,0	0,0	0,0	0,2	intronic	ncbi_100515286	-	-
NC_010443.5	2448696	2448696	G	T	SNP	.	42.2146	.|.	.|.	.|.	.|.	1|1	.|.	0,0	0,0	0,0	0,0	0,2	0,0	intronic	ncbi_100515286	-	-
NC_010443.5	2448880	2448880	T	C	SNP	.	42.2146	.|.	.|.	.|.	.|.	1|1	.|.	0,0	0,0	0,0	0,0	0,2	0,0	intronic	ncbi_100515286	-	-
NC_010443.5	2448974	2448974	C	G	SNP	.	42.2146	.|.	.|.	.|.	.|.	1|1	.|.	0,0	0,0	0,0	0,0	0,2	0,0	intronic	ncbi_100515286	-	-
NC_010443.5	2455041	2455041	A	G	SNP	.	42.2146	.|.	.|.	.|.	.|.	1|1	.|.	0,0	0,0	0,0	0,0	0,2	0,0	intronic	ncbi_100515286	-	-
NC_010443.5	2455077	2455077	C	T	SNP	.	30.7184	.|.	.|.	.|.	.|.	0|1	.|.	0,0	0,0	0,0	0,0	1,2	0,0	intronic	ncbi_100515286	-	-
NC_010443.5	2455563	2455563	T	C	SNP	.	109	.|.	.|.	.|.	.|.	1|1	.|.	0,0	0,0	0,0	0,0	0,3	0,0	intronic	ncbi_100515286	-	-
NC_010443.5	2457933	2457933	G	A	SNP	.	30.9317	.|.	.|.	0|0	0|1	.|.	0|0	0,0	0,0	1,0	0,2	0,0	3,0	intronic	ncbi_100515286	-	-
NC_010443.5	2458078	2458078	C	G	SNP	.	95	1|1	.|.	0|1	1|1	.|.	0|0	0,1	0,0	1,1	0,2	0,0	3,0	intronic	ncbi_100515286	-	-
NC_010443.5	2461748	2461748	T	C	SNP	.	851	0|1	0|1	1|1	1|1	0|1	0|0	6,11	2,2	0,4	0,43	15,13	27,2	exonic	ncbi_100515286	synonymous SNV	ncbi_100515286:XM_021086109.1#NC_010443.5#2203824:exon8:c.T627C:p.D209D,
NC_010443.5	2461850	2461850	G	A	SNP	.	67	.|.	.|.	.|.	.|.	1|1	.|.	0,0	0,0	0,0	0,0	0,3	0,0	intronic	ncbi_100515286	-	-
NC_010443.5	2461856	2461856	C	T	SNP	.	67	.|.	.|.	.|.	.|.	1|1	.|.	0,0	0,0	0,0	0,0	0,3	0,0	intronic	ncbi_100515286	-	-
NC_010443.5	2461914	2461914	C	T	SNP	.	59	.|.	.|.	.|.	0|1	1|1	.|.	0,0	0,0	0,0	1,0	0,3	0,0	intronic	ncbi_100515286	-	-
NC_010443.5	2462421	2462421	T	TTA	Insertion	.	95	.|.	1|1	.|.	1|1	.|.	.|.	0,0	0,1	0,0	0,1	0,0	0,0	intronic	ncbi_100515286	-	-
NC_010443.5	2462446	2462446	A	G	SNP	.	44.2145	.|.	1|1	.|.	1|1	.|.	.|.	0,0	0,1	0,0	0,1	0,0	0,0	intronic	ncbi_100515286	-	-
NC_010443.5	2462902	2462902	T	C	SNP	.	72	.|.	.|.	.|.	1|1	1|1	.|.	0,0	0,0	0,0	0,1	0,1	0,0	intronic	ncbi_100515286	-	-
NC_010443.5	2463024	2463024	G	GAC	Insertion	.	30.5324	.|.	.|.	.|.	0|1	0|1	.|.	0,0	0,0	0,0	1,0	0,1	0,0	intronic	ncbi_100515286	-	-
NC_010443.5	2471939	2471939	ACCCC	ACC	Deletion	.	25.2272	1|1	.|.	.|.	.|.	.|.	.|.	0,1	0,0	0,0	0,0	0,0	0,0	-	-	-	-
NC_010443.5	2476677	2476677	A	G	SNP	.	42.2146	.|.	.|.	.|.	1|1	.|.	.|.	0,0	0,0	0,0	0,2	0,0	0,0	intronic	ncbi_100515286	-	-
NC_010443.5	2476917	2476917	T	C	SNP	.	42.2146	.|.	.|.	.|.	1|1	.|.	.|.	0,0	0,0	0,0	0,2	0,0	0,0	intronic	ncbi_100515286	-	-
NC_010443.5	2476960	2476960	T	C	SNP	.	42.2146	.|.	.|.	.|.	1|1	.|.	.|.	0,0	0,0	0,0	0,2	0,0	0,0	intronic	ncbi_100515286	-	-
NC_010443.5	2476983	2476983	G	A	SNP	.	42.2146	.|.	.|.	.|.	1|1	.|.	.|.	0,0	0,0	0,0	0,2	0,0	0,0	intronic	ncbi_100515286	-	-
NC_010443.5	2476992	2476992	T	C	SNP	.	42.2146	.|.	.|.	.|.	1|1	.|.	.|.	0,0	0,0	0,0	0,2	0,0	0,0	intronic	ncbi_100515286	-	-
NC_010443.5	2476998	2476998	G	A	SNP	.	42.2146	.|.	.|.	.|.	1|1	.|.	.|.	0,0	0,0	0,0	0,2	0,0	0,0	intronic	ncbi_100515286	-	-
NC_010443.5	2486804	2486804	G	A	SNP	.	35.2156	.|.	.|.	.|.	.|.	1|1	.|.	0,0	0,0	0,0	0,0	0,1	0,0	intronic	ncbi_100515286	-	-
NC_010443.5	2491980	2491980	C	T	SNP	.	42.2146	.|.	.|.	.|.	.|.	.|.	1|1	0,0	0,0	0,0	0,0	0,0	0,2	intronic	ncbi_100515286	-	-
NC_010443.5	2492533	2492533	C	T	SNP	.	931	0|1	0|1	0|1	1|1	0|1	0|1	4,17	4,3	9,4	0,53	10,17	51,6	exonic	ncbi_100515286	synonymous SNV	ncbi_100515286:XM_021086109.1#NC_010443.5#2203824:exon14:c.C1125T:p.P375P,
NC_010443.5	2493118	2493118	C	T	SNP	.	32.2168	.|.	.|.	.|.	.|.	.|.	1|1	0,0	0,0	0,0	0,0	0,0	0,2	intronic	ncbi_100515286	-	-
NC_010443.5	2493123	2493123	T	C	SNP	.	42.2146	.|.	.|.	.|.	.|.	.|.	1|1	0,0	0,0	0,0	0,0	0,0	0,2	intronic	ncbi_100515286	-	-
NC_010443.5	2493202	2493202	T	G	SNP	.	42.2146	.|.	.|.	.|.	.|.	.|.	1|1	0,0	0,0	0,0	0,0	0,0	0,2	intronic	ncbi_100515286	-	-
NC_010443.5	2498758	2498758	C	T	SNP	.	394	0|1	0|1	0|1	0|0	0|1	0|1	19,2	2,1	1,5	23,0	10,1	16,29	exonic	ncbi_100515286	synonymous SNV	ncbi_100515286:XM_021086109.1#NC_010443.5#2203824:exon16:c.C1389T:p.D463D,
NC_010443.5	2499572	2499572	G	A	SNP	.	34.9627	.|.	.|.	.|.	.|.	0|1	1|1	0,0	0,0	0,0	0,0	1,0	0,2	intronic	ncbi_100515286	-	-
NC_010443.5	2499585	2499585	G	A	SNP	.	34.9627	.|.	.|.	.|.	.|.	0|1	1|1	0,0	0,0	0,0	0,0	1,0	0,2	intronic	ncbi_100515286	-	-
NC_010443.5	2499591	2499591	A	G	SNP	.	34.9627	.|.	.|.	.|.	.|.	0|1	1|1	0,0	0,0	0,0	0,0	1,0	0,2	intronic	ncbi_100515286	-	-
NC_010443.5	2499597	2499597	G	A	SNP	.	34.9627	.|.	.|.	.|.	.|.	0|1	1|1	0,0	0,0	0,0	0,0	1,0	0,2	intronic	ncbi_100515286	-	-
NC_010443.5	2499601	2499601	A	G	SNP	.	24.9751	.|.	.|.	.|.	.|.	0|1	1|1	0,0	0,0	0,0	0,0	1,0	0,2	intronic	ncbi_100515286	-	-
NC_010443.5	2499610	2499610	G	A	SNP	.	34.9627	.|.	.|.	.|.	.|.	0|1	1|1	0,0	0,0	0,0	0,0	1,0	0,2	intronic	ncbi_100515286	-	-
NC_010443.5	2499705	2499705	G	C	SNP	.	34.9627	.|.	.|.	.|.	.|.	0|1	1|1	0,0	0,0	0,0	0,0	1,0	0,2	intronic	ncbi_100515286	-	-
NC_010443.5	2499735	2499735	A	T	SNP	.	30.4285	0|0	.|.	.|.	0|0	0|0	0|1	1,0	0,0	0,0	1,0	1,0	0,2	intronic	ncbi_100515286	-	-
NC_010443.5	2499764	2499764	C	T	SNP	.	30.4285	0|0	.|.	.|.	0|0	0|0	0|1	1,0	0,0	0,0	1,0	1,0	0,2	intronic	ncbi_100515286	-	-
NC_010443.5	2501186	2501186	C	T	SNP	.	35.2156	.|.	.|.	.|.	.|.	.|.	1|1	0,0	0,0	0,0	0,0	0,0	0,1	intronic	ncbi_100515286	-	-
NC_010443.5	2501444	2501444	C	T	SNP	.	42.2146	.|.	.|.	.|.	.|.	1|1	.|.	0,0	0,0	0,0	0,0	0,2	0,0	intronic	ncbi_100515286	-	-
NC_010443.5	2504622	2504622	C	T	SNP	.	42.2146	1|1	.|.	.|.	.|.	.|.	.|.	0,2	0,0	0,0	0,0	0,0	0,0	intronic	ncbi_100515286	-	-
NC_010443.5	2505573	2505573	G	A	SNP	.	42.2146	1|1	.|.	.|.	.|.	.|.	.|.	0,2	0,0	0,0	0,0	0,0	0,0	intronic	ncbi_100515286	-	-
NC_010443.5	2505587	2505587	A	G	SNP	.	32.2168	1|1	.|.	.|.	.|.	.|.	.|.	0,2	0,0	0,0	0,0	0,0	0,0	intronic	ncbi_100515286	-	-
NC_010443.5	2505686	2505686	G	A	SNP	.	139	1|1	.|.	.|.	1|1	.|.	.|.	0,2	0,0	0,0	0,2	0,0	0,0	intronic	ncbi_100515286	-	-
NC_010443.5	2512603	2512603	G	A	SNP	.	79	.|.	.|.	.|.	.|.	1|1	1|1	0,0	0,0	0,0	0,0	0,2	0,1	intronic	ncbi_100515286	-	-
NC_010443.5	2512647	2512647	A	G	SNP	.	34.9627	.|.	.|.	.|.	.|.	1|1	0|1	0,0	0,0	0,0	0,0	0,2	1,0	intronic	ncbi_100515286	-	-
NC_010443.5	2512808	2512808	G	A	SNP	.	34.9627	.|.	.|.	.|.	.|.	1|1	0|1	0,0	0,0	0,0	0,0	0,2	1,0	intronic	ncbi_100515286	-	-
NC_010443.5	2513233	2513233	T	C	SNP	.	42.2146	.|.	.|.	.|.	.|.	.|.	1|1	0,0	0,0	0,0	0,0	0,0	0,2	intronic	ncbi_100515286	-	-
NC_010443.5	2513787	2513787	G	A	SNP	.	26.1544	.|.	.|.	.|.	0|0	0|0	0|1	0,0	0,0	0,0	2,0	1,0	0,1	intronic	ncbi_100515286	-	-
NC_010443.5	2514310	2514310	A	G	SNP	.	116	.|.	.|.	1|1	1|1	1|1	.|.	0,0	0,0	0,1	0,1	0,2	0,0	intronic	ncbi_100515286	-	-
NC_010443.5	2514318	2514318	G	T	SNP	.	116	.|.	.|.	1|1	1|1	1|1	.|.	0,0	0,0	0,1	0,1	0,2	0,0	intronic	ncbi_100515286	-	-
NC_010443.5	2514578	2514578	C	A	SNP	.	297	0|1	0|1	0|1	0|0	0|0	0|1	8,1	1,1	0,1	34,0	22,1	2,23	exonic	ncbi_100515286	synonymous SNV	ncbi_100515286:XM_021086109.1#NC_010443.5#2203824:exon21:c.C1948A:p.R650R,
NC_010443.5	2515071	2515071	G	T	SNP	.	58	.|.	.|.	.|.	0|0	0|0	0|1	0,0	0,0	0,0	1,0	2,0	2,3	intronic	ncbi_100515286	-	-
NC_010443.5	2515414	2515414	C	T	SNP	.	102	1|1	.|.	.|.	.|.	.|.	1|1	0,2	0,0	0,0	0,0	0,0	0,1	intronic	ncbi_100515286	-	-
NC_010443.5	2516627	2516627	C	T	SNP	.	79	.|.	1|1	.|.	.|.	.|.	1|1	0,0	0,1	0,0	0,0	0,0	0,2	intronic	ncbi_100515286	-	-
NC_010443.5	2517523	2517523	A	G	SNP	.	106	1|1	1|1	1|1	.|.	.|.	0|1	0,1	0,1	0,2	0,0	0,0	1,0	intronic	ncbi_100515286	-	-
NC_010443.5	2517549	2517549	A	G	SNP	.	35.9484	0|1	0|1	0|0	.|.	.|.	0|1	0,1	0,1	2,0	0,0	0,0	1,0	intronic	ncbi_100515286	-	-
NC_010443.5	2517557	2517557	A	G	SNP	.	30.4285	0|0	0|0	0|1	.|.	.|.	0|0	1,0	1,0	0,2	0,0	0,0	1,0	intronic	ncbi_100515286	-	-
NC_010443.5	2517662	2517662	A	G	SNP	.	66	0|1	0|1	1|1	.|.	0|1	.|.	1,0	0,1	0,2	0,0	1,0	0,0	intronic	ncbi_100515286	-	-
NC_010443.5	2517694	2517694	CCTCTCTC	CCTCTCTCTC	Insertion	.	70	.|.	.|.	1|1	.|.	0|1	.|.	0,0	0,0	0,2	0,0	1,0	0,0	-	-	-	-
NC_010443.5	2517800	2517800	T	C	SNP	.	34.9627	.|.	.|.	1|1	.|.	0|1	.|.	0,0	0,0	0,2	0,0	1,0	0,0	intronic	ncbi_100515286	-	-
NC_010443.5	2517900	2517900	G	A	SNP	.	69	0|1	.|.	0|1	1|1	1|1	.|.	1,0	0,0	1,1	0,1	0,1	0,0	intronic	ncbi_100515286	-	-
NC_010443.5	2518742	2518742	A	G	SNP	.	42.2146	1|1	.|.	.|.	.|.	.|.	.|.	0,2	0,0	0,0	0,0	0,0	0,0	intronic	ncbi_100515286	-	-
NC_010443.5	2519690	2519690	A	G	SNP	.	999	1|1	1|1	1|1	1|1	1|1	1|1	0,15	0,8	0,3	0,25	1,12	0,25	exonic	ncbi_100515286	synonymous SNV	ncbi_100515286:XM_021086109.1#NC_010443.5#2203824:exon24:c.A2208G:p.E736E,
NC_010443.5	2519870	2519870	A	G	SNP	.	999	0|1	0|1	0|1	1|1	0|1	0|0	5,20	3,9	1,2	0,41	2,14	23,0	UTR3	ncbi_100515286(XM_021086109.1#NC_010443.5#2203824:c.*114A>G)	-	-
NC_010443.5	2519912	2519912	A	G	SNP	.	852	0|1	0|1	0|1	1|1	1|1	0|0	5,15	2,6	2,1	0,29	1,12	23,0	UTR3	ncbi_100515286(XM_021086109.1#NC_010443.5#2203824:c.*156A>G)	-	-
NC_010443.5	2520072	2520072	GCCCCCC	GCCCCCCC	Insertion	.	38.6801	0|1	0|0	0|1	0|1	0|0	0|0	12,11	4,1	3,1	20,6	11,2	25,0	-	-	-	-
NC_010443.5	2520251	2520251	T	C	SNP	.	999	1|1	1|1	1|1	1|1	0|1	1|1	0,7	0,3	0,4	0,14	4,11	0,12	UTR3	ncbi_100515286(XM_021086109.1#NC_010443.5#2203824:c.*495T>C)	-	-
NC_010443.5	2520277	2520277	C	T	SNP	.	369	0|0	.|.	1|1	0|0	0|0	0|1	5,0	0,0	0,5	15,0	12,1	3,9	UTR3	ncbi_100515286(XM_021086109.1#NC_010443.5#2203824:c.*521C>T)	-	-
NC_010443.5	2520371	2520371	C	T	SNP	.	509	1|1	0|1	0|0	1|1	0|1	0|1	0,3	2,2	4,0	0,11	2,4	10,3	UTR3	ncbi_100515286(XM_021086109.1#NC_010443.5#2203824:c.*615C>T)	-	-
NC_010443.5	2520377	2520377	A	G	SNP	.	874	1|1	1|1	1|1	1|1	0|1	0|1	0,3	0,4	0,3	0,14	2,4	2,11	UTR3	ncbi_100515286(XM_021086109.1#NC_010443.5#2203824:c.*621A>G)	-	-
NC_010443.5	2520530	2520530	T	G	SNP	.	492	0|0	0|1	0|1	0|0	0|1	0|1	7,0	1,4	1,6	32,0	16,4	4,8	UTR3	ncbi_100515286(XM_021086109.1#NC_010443.5#2203824:c.*774T>G)	-	-
NC_010443.5	2520558	2520558	G	A	SNP	.	771	0|1	0|1	0|1	1|1	0|1	0|1	1,8	6,1	5,1	0,33	8,13	11,3	UTR3	ncbi_100515286(XM_021086109.1#NC_010443.5#2203824:c.*802G>A)	-	-
NC_010443.5	2520736	2520736	T	C	SNP	.	999	1|1	1|1	1|1	1|1	1|1	1|1	0,22	0,9	0,5	0,36	1,20	1,17	UTR3	ncbi_100515286(XM_021086109.1#NC_010443.5#2203824:c.*980T>C)	-	-
NC_010443.5	2520749	2520749	C	T	SNP	.	90	0|0	0|1	0|0	0|0	0|0	0|0	22,0	6,3	5,0	36,0	21,0	18,0	UTR3	ncbi_100515286(XM_021086109.1#NC_010443.5#2203824:c.*993C>T)	-	-
NC_010443.5	2520750	2520750	A	C	SNP	.	999	1|1	0|1	0|1	1|1	0|1	0|1	1,21	1,8	1,4	0,36	4,15	9,7	UTR3	ncbi_100515286(XM_021086109.1#NC_010443.5#2203824:c.*994A>C)	-	-
NC_010443.5	2520772	2520772	A	G	SNP	.	800	1|1	0|0	0|1	1|1	0|1	0|0	1,21	9,0	2,3	0,35	5,14	17,0	UTR3	ncbi_100515286(XM_021086109.1#NC_010443.5#2203824:c.*1016A>G)	-	-
NC_010443.5	2520847	2520847	C	G	SNP	.	539	0|0	0|1	1|1	0|0	0|1	0|1	22,1	5,8	0,2	27,0	21,4	4,13	UTR3	ncbi_100515286(XM_021086109.1#NC_010443.5#2203824:c.*1091C>G)	-	-
NC_010443.5	2520919	2520919	C	T	SNP	.	935	0|1	0|1	0|1	1|1	0|1	0|1	2,14	4,9	3,2	0,22	9,11	20,5	UTR3	ncbi_100515286(XM_021086109.1#NC_010443.5#2203824:c.*1163C>T)	-	-
NC_010443.5	2520989	2520989	G	A	SNP	.	985	0|1	0|1	0|1	1|1	0|1	0|1	6,5	5,4	3,2	0,26	7,13	20,9	UTR3	ncbi_100515286(XM_021086109.1#NC_010443.5#2203824:c.*1233G>A)	-	-
NC_010443.5	2521040	2521040	A	G	SNP	.	43.2092	0|0	0|1	0|0	0|0	0|0	0|0	16,0	13,3	9,0	27,0	22,0	27,0	UTR3	ncbi_100515286(XM_021086109.1#NC_010443.5#2203824:c.*1284A>G)	-	-
NC_010443.5	2521091	2521091	C	T	SNP	.	463	0|1	0|0	0|1	0|1	0|1	0|1	18,2	15,0	9,2	13,16	14,7	31,7	UTR3	ncbi_100515286(XM_021086109.1#NC_010443.5#2203824:c.*1335C>T)	-	-
NC_010443.5	2521124	2521124	GA	GACCA	Insertion	.	406	0|1	0|1	0|0	0|1	0|1	0|0	10,5	9,8	12,0	26,7	19,5	36,3	-	-	-	-
NC_010443.5	2521125	2521125	A	ACC	Insertion	.	462	0|1	0|1	0|0	0|0	0|1	0|0	11,5	9,8	12,0	30,3	16,8	37,2	UTR3	ncbi_100515286(XM_021086109.1#NC_010443.5#2203824:c.*1369A>ACC)	-	-
NC_010443.5	2521134	2521134	A	G	SNP	.	137	1|1	1|1	.|.	1|1	0|1	1|1	0,2	0,1	0,0	0,2	3,4	0,1	UTR3	ncbi_100515286(XM_021086109.1#NC_010443.5#2203824:c.*1378A>AG)	-	-
NC_010443.5	2521134	2521134	A	AG	Insertion	.	485	0|1	0|1	1|1	0|0	0|0	1|1	8,4	11,4	2,6	21,0	19,0	9,25	UTR3	ncbi_100515286(XM_021086109.1#NC_010443.5#2203824:c.*1378A>AG)	-	-
NC_010443.5	2521433	2521433	A	G	SNP	.	718	.|.	1|1	1|1	.|.	0|1	1|1	0,0	0,8	0,11	0,0	2,1	0,20	UTR3	ncbi_100515286(XM_021086109.1#NC_010443.5#2203824:c.*1677A>G)	-	-
NC_010443.5	2521474	2521474	C	T	SNP	.	28.5871	.|.	0|0	0|0	0|1	0|1	0|0	0,0	10,0	14,0	2,2	3,1	20,0	UTR3	ncbi_100515286(XM_021086109.1#NC_010443.5#2203824:c.*1718C>T)	-	-
NC_010443.5	2521490	2521490	G	A	SNP	.	30.227	.|.	0|1	0|0	0|1	0|0	0|0	0,0	9,1	14,1	2,2	4,0	14,0	UTR3	ncbi_100515286(XM_021086109.1#NC_010443.5#2203824:c.*1734G>A)	-	-
NC_010443.5	2521511	2521511	A	G	SNP	.	68	.|.	0|1	0|0	1|1	0|0	0|0	0,0	9,1	12,1	0,3	2,0	16,0	UTR3	ncbi_100515286(XM_021086109.1#NC_010443.5#2203824:c.*1755A>G)	-	-
NC_010443.5	2521532	2521532	G	T	SNP	.	57	.|.	0|0	0|0	0|0	0|1	0|0	0,0	11,0	15,0	7,0	4,4	14,0	UTR3	ncbi_100515286(XM_021086109.1#NC_010443.5#2203824:c.*1776G>T)	-	-
NC_010443.5	2521626	2521626	C	T	SNP	.	413	0|1	0|1	0|0	0|1	0|1	0|1	8,3	9,3	20,0	8,6	6,8	30,5	UTR3	ncbi_100515286(XM_021086109.1#NC_010443.5#2203824:c.*1870C>T)	-	-
NC_010443.5	2521629	2521629	A	T	SNP	.	377	0|1	0|1	0|0	0|1	0|1	0|1	8,3	9,2	20,0	8,5	6,8	30,6	UTR3	ncbi_100515286(XM_021086109.1#NC_010443.5#2203824:c.*1873A>T)	-	-
NC_010443.5	2521638	2521638	C	T	SNP	.	442	0|1	0|1	0|0	0|1	0|1	0|1	8,3	9,3	20,0	9,6	6,10	30,6	UTR3	ncbi_100515286(XM_021086109.1#NC_010443.5#2203824:c.*1882C>T)	-	-
NC_010443.5	2521699	2521699	C	T	SNP	.	476	0|1	0|1	0|0	0|1	0|1	0|0	10,11	12,3	12,1	10,15	16,3	37,0	UTR3	ncbi_100515286(XM_021086109.1#NC_010443.5#2203824:c.*1943C>T)	-	-
NC_010443.5	2521734	2521734	C	G	SNP	.	439	0|1	0|1	0|0	0|1	0|1	0|0	9,9	11,3	13,1	11,17	21,3	36,0	UTR3	ncbi_100515286(XM_021086109.1#NC_010443.5#2203824:c.*1978C>G)	-	-
NC_010443.5	2521825	2521825	CAG	CAGAG	Insertion	.	291	0|1	0|1	0|1	0|1	0|1	0|1	15,2	10,1	14,3	20,5	22,2	49,3	-	-	-	-
NC_010443.5	2521919	2521919	T	C	SNP	.	558	0|1	0|1	0|0	0|1	0|1	0|1	13,9	16,2	16,0	9,15	6,6	34,7	UTR3	ncbi_100515286(XM_021086109.1#NC_010443.5#2203824:c.*2163T>C)	-	-
NC_010443.5	2521925	2521925	G	T	SNP	.	547	0|1	0|1	0|0	0|1	0|1	0|1	14,8	16,2	13,0	9,15	6,6	33,7	UTR3	ncbi_100515286(XM_021086109.1#NC_010443.5#2203824:c.*2169G>T)	-	-
NC_010443.5	2521954	2521954	G	T	SNP	.	316	0|1	0|0	0|0	0|1	0|1	0|1	12,7	15,1	8,0	9,9	5,2	26,5	UTR3	ncbi_100515286(XM_021086109.1#NC_010443.5#2203824:c.*2198G>T)	-	-
NC_010443.5	2521958	2521958	C	T	SNP	.	314	0|1	0|0	0|0	0|1	0|1	0|1	11,7	14,1	8,0	9,9	4,2	23,5	UTR3	ncbi_100515286(XM_021086109.1#NC_010443.5#2203824:c.*2202C>T)	-	-
NC_010443.5	2522035	2522035	G	T	SNP	.	236	0|1	0|1	0|1	0|1	0|1	0|1	4,3	4,2	4,1	2,3	0,1	15,2	UTR3	ncbi_100515286(XM_021086109.1#NC_010443.5#2203824:c.*2279G>T)	-	-
NC_010443.5	2522037	2522037	T	C	SNP	.	111	0|1	0|0	0|1	0|1	0|0	0|0	4,2	6,0	3,2	3,2	1,0	16,0	UTR3	ncbi_100515286(XM_021086109.1#NC_010443.5#2203824:c.*2281T>C)	-	-
NC_010443.5	2522147	2522147	T	A	SNP	.	181	0|1	0|0	0|1	0|1	0|1	0|0	9,3	9,0	1,3	5,2	4,1	12,1	UTR3	ncbi_100515286(XM_021086109.1#NC_010443.5#2203824:c.*2391T>A)	-	-
NC_010443.5	2522226	2522226	tccccccccccc	tCCccccccccccc	Insertion	.	89	0|1	0|0	0|1	0|1	1|1	0|1	3,2	3,0	1,1	1,2	1,3	3,4	-	-	-	-
NC_010443.5	2522235	2522235	cccgcc	cCGccgcc	Insertion	.	96	0|1	0|0	1|1	1|1	0|1	0|1	1,3	3,0	0,1	1,2	1,2	2,4	-	-	-	-
NC_010443.5	2522349	2522349	T	G	SNP	.	711	1|1	1|1	0|1	1|1	0|1	0|1	0,4	0,3	2,0	0,8	2,9	2,2	UTR3	ncbi_100515286(XM_021086109.1#NC_010443.5#2203824:c.*2593T>G)	-	-
NC_010443.5	2522361	2522361	C	T	SNP	.	667	0|1	1|1	0|1	1|1	0|1	0|1	1,4	0,2	2,0	0,7	2,10	2,2	UTR3	ncbi_100515286(XM_021086109.1#NC_010443.5#2203824:c.*2605C>T)	-	-
NC_010443.5	2522520	2522520	C	T	SNP	.	25.9068	0|0	0|0	0|0	0|0	0|0	0|1	2,0	2,0	1,0	6,0	5,0	0,2	UTR3	ncbi_100515286(XM_021086109.1#NC_010443.5#2203824:c.*2764C>T)	-	-
NC_010443.5	2531886	2531886	GTCTCCCTC	GTC	Deletion	.	35.2156	.|.	.|.	.|.	1|1	.|.	.|.	0,0	0,0	0,0	0,1	0,0	0,0	-	-	-	-
NC_010443.5	2541522	2541522	T	C	SNP	.	528	1|1	0|1	0|1	1|1	0|1	0|1	0,2	1,2	9,1	0,3	3,8	8,8	UTR5	ncbi_100513634(XM_005654340.3#NC_010443.5#2541474:c.-107T>C,XM_013984353.2#NC_010443.5#2541496:c.-107T>C,XM_021071721.1#NC_010443.5#2541500:c.-9690T>C)	-	-
NC_010443.5	2541526	2541526	A	C	SNP	.	128	0|0	0|0	0|0	0|0	0|1	0|1	3,0	4,0	11,0	3,0	7,3	13,4	UTR5	ncbi_100513634(XM_005654340.3#NC_010443.5#2541474:c.-103A>C,XM_013984353.2#NC_010443.5#2541496:c.-103A>C,XM_021071721.1#NC_010443.5#2541500:c.-9686A>C)	-	-
NC_010443.5	2541607	2541607	C	T	SNP	.	698	0|1	0|1	1|1	0|0	0|1	0|1	94,19	20,47	5,73	109,0	86,25	30,104	UTR5	ncbi_100513634(XM_005654340.3#NC_010443.5#2541474:c.-22C>T,XM_013984353.2#NC_010443.5#2541496:c.-22C>T,XM_021071721.1#NC_010443.5#2541500:c.-9605C>T,NM_001244864.1#NC_010443.5#2541536:c.-22C>T)	-	-
NC_010443.5	2541910	2541910	G	T	SNP	.	999	1|1	1|1	1|1	1|1	1|1	1|1	0,72	3,34	0,50	0,67	0,65	3,80	exonic	ncbi_100513634	nonsynonymous SNV	ncbi_100513634:XM_013984353.2#NC_010443.5#2541496:exon2:c.G72T:p.R24S,
NC_010443.5	2541953	2541953	CG	CGG	Insertion	.	75	.|.	.|.	.|.	.|.	.|.	1|1	0,0	0,0	0,0	0,0	0,0	0,3	-	-	-	-
NC_010443.5	2542463	2542463	GC	GCC	Insertion	.	124	.|.	.|.	1|1	.|.	.|.	1|1	0,0	0,0	0,1	0,0	0,0	1,3	-	-	-	-
NC_010443.5	2543484	2543484	G	A	SNP	.	34.2056	.|.	0|1	.|.	.|.	.|.	.|.	0,0	2,2	0,0	0,0	0,0	0,0	intronic	ncbi_100513634	-	-
NC_010443.5	2543857	2543857	G	C	SNP	.	88	.|.	.|.	.|.	1|1	.|.	.|.	0,0	0,0	0,0	0,4	0,0	0,0	intronic	ncbi_100513634	-	-
NC_010443.5	2543937	2543937	G	A	SNP	.	105	.|.	.|.	.|.	1|1	.|.	.|.	0,0	0,0	0,0	0,4	0,0	0,0	intronic	ncbi_100513634	-	-
NC_010443.5	2545271	2545271	A	G	SNP	.	123	1|1	.|.	.|.	.|.	1|1	1|1	0,1	0,0	0,0	0,0	0,1	0,2	intronic	ncbi_100513634	-	-
NC_010443.5	2546190	2546190	A	G	SNP	.	283	1|1	1|1	1|1	.|.	0|1	.|.	0,1	0,9	0,1	0,0	1,0	0,0	intronic	ncbi_100513634	-	-
NC_010443.5	2546407	2546407	C	T	SNP	.	22.6216	.|.	0|1	0|0	0|0	0|0	.|.	0,0	2,2	2,0	1,0	1,0	0,0	intronic	ncbi_100513634	-	-
NC_010443.5	2546584	2546584	CG	C	Deletion	.	37.9477	.|.	0|0	0|1	0|1	.|.	0|1	0,0	2,0	0,1	0,1	0,0	1,0	-	-	-	-
NC_010443.5	2546992	2546992	T	C	SNP	.	23.9357	.|.	.|.	0|1	.|.	.|.	0|0	0,0	0,0	1,1	0,0	0,0	1,0	intronic	ncbi_100513634	-	-
NC_010443.5	2547173	2547173	A	G	SNP	.	125	1|1	.|.	.|.	.|.	.|.	1|1	0,1	0,0	0,0	0,0	0,0	0,4	intronic	ncbi_100513634	-	-
NC_010443.5	2547303	2547303	T	C	SNP	.	141	.|.	.|.	1|1	.|.	.|.	1|1	0,0	0,0	0,1	0,0	0,0	0,4	intronic	ncbi_100513634	-	-
NC_010443.5	2547356	2547356	A	G	SNP	.	107	0|1	.|.	1|1	.|.	.|.	1|1	1,0	0,0	0,3	0,0	0,0	0,1	intronic	ncbi_100513634	-	-
NC_010443.5	2547427	2547427	A	G	SNP	.	163	1|1	.|.	1|1	.|.	.|.	1|1	0,1	0,0	0,2	0,0	0,0	0,3	intronic	ncbi_100513634	-	-
NC_010443.5	2547475	2547475	G	T	SNP	.	138	0|1	.|.	1|1	.|.	.|.	1|1	1,0	0,0	0,2	0,0	0,0	0,4	intronic	ncbi_100513634	-	-
NC_010443.5	2547515	2547515	C	T	SNP	.	79	.|.	.|.	1|1	.|.	.|.	1|1	0,0	0,0	0,2	0,0	0,0	0,1	intronic	ncbi_100513634	-	-
NC_010443.5	2548310	2548310	C	T	SNP	.	70	.|.	.|.	.|.	.|.	.|.	0|1	0,0	0,0	0,0	0,0	0,0	2,2	intronic	ncbi_100513634	-	-
NC_010443.5	2548366	2548366	G	A	SNP	.	112	.|.	.|.	.|.	0|0	.|.	1|1	0,0	0,0	0,0	3,0	0,0	0,3	intronic	ncbi_100513634	-	-
NC_010443.5	2548374	2548374	G	A	SNP	.	176	1|1	.|.	.|.	0|0	.|.	1|1	0,2	0,0	0,0	3,0	0,0	0,3	intronic	ncbi_100513634	-	-
NC_010443.5	2548561	2548561	G	A	SNP	.	136	.|.	.|.	.|.	1|1	.|.	.|.	0,0	0,0	0,0	0,5	0,0	0,0	intronic	ncbi_100513634	-	-
NC_010443.5	2548573	2548573	C	T	SNP	.	136	.|.	.|.	.|.	1|1	.|.	.|.	0,0	0,0	0,0	0,5	0,0	0,0	intronic	ncbi_100513634	-	-
NC_010443.5	2548915	2548915	T	A	SNP	.	158	.|.	.|.	1|1	1|1	0|1	1|1	0,0	0,0	0,2	0,1	1,1	0,2	intronic	ncbi_100513634	-	-
NC_010443.5	2549067	2549067	T	C	SNP	.	286	1|1	1|1	1|1	.|.	.|.	1|1	0,1	0,2	0,1	0,0	0,0	0,3	intronic	ncbi_100513634	-	-
NC_010443.5	2549219	2549219	T	C	SNP	.	146	.|.	1|1	1|1	.|.	.|.	1|1	0,0	0,2	0,2	0,0	0,0	0,1	intronic	ncbi_100513634	-	-
NC_010443.5	2549349	2549349	C	T	SNP	.	516	.|.	1|1	1|1	1|1	1|1	1|1	0,0	0,9	0,1	0,1	0,1	0,4	exonic	ncbi_100513634	nonsynonymous SNV	ncbi_100513634:XM_005654340.3#NC_010443.5#2541474:exon2:c.C190T:p.P64S,
NC_010443.5	2550228	2550228	CAAA	CAAAA	Insertion	.	86	0|1	1|1	0|1	.|.	1|1	1|1	1,0	0,1	1,0	0,0	0,1	0,2	-	-	-	-
NC_010443.5	2550333	2550333	G	A	SNP	.	59	0|1	.|.	1|1	.|.	.|.	0|0	4,1	0,0	0,2	0,0	0,0	2,0	UTR5;UTR3	ncbi_100513634(XM_021071721.1#NC_010443.5#2541500:c.-879G>A);ncbi_100513634(XM_005654340.3#NC_010443.5#2541474:c.*880G>A)	-	-
NC_010443.5	2550458	2550458	tc	tCc	Insertion	.	297	0|1	1|1	0|1	1|1	.|.	1|1	2,6	0,1	1,1	0,2	0,0	0,2	-	-	-	-
NC_010443.5	2550555	2550555	TGG	TGGG	Insertion	.	186	1|1	1|1	.|.	1|1	.|.	.|.	0,2	0,3	0,0	0,2	0,0	0,0	-	-	-	-
NC_010443.5	2550639	2550639	T	C	SNP	.	29.5274	.|.	0|0	0|0	0|1	0|0	.|.	0,0	3,0	1,0	0,2	1,0	0,0	UTR5;UTR3	ncbi_100513634(XM_021071721.1#NC_010443.5#2541500:c.-573T>C);ncbi_100513634(XM_005654340.3#NC_010443.5#2541474:c.*1186T>C)	-	-
NC_010443.5	2551062	2551062	A	G	SNP	.	64	.|.	1|1	.|.	0|1	1|1	.|.	0,0	0,1	0,0	1,0	0,1	0,0	UTR5;UTR3	ncbi_100513634(XM_021071721.1#NC_010443.5#2541500:c.-150A>G);ncbi_100513634(XM_005654340.3#NC_010443.5#2541474:c.*1609A>G)	-	-
NC_010443.5	2551100	2551100	CG	CGG	Insertion	.	81	.|.	1|1	1|1	0|1	1|1	.|.	0,0	1,1	0,1	1,0	0,1	0,0	-	-	-	-
NC_010443.5	2551148	2551148	A	C	SNP	.	146	.|.	1|1	1|1	1|1	1|1	.|.	0,0	0,1	0,1	0,1	0,1	0,0	UTR5;UTR3	ncbi_100513634(XM_021071721.1#NC_010443.5#2541500:c.-64A>C);ncbi_100513634(XM_005654340.3#NC_010443.5#2541474:c.*1695A>C)	-	-
NC_010443.5	2551594	2551594	C	T	SNP	.	49.2145	1|1	.|.	.|.	.|.	.|.	1|1	0,1	0,0	0,0	0,0	0,0	0,1	intronic	ncbi_100513634	-	-
NC_010443.5	2551758	2551758	C	T	SNP	.	109	.|.	.|.	1|1	.|.	.|.	1|1	0,0	0,0	0,2	0,0	0,0	0,2	intronic	ncbi_100513634	-	-
NC_010443.5	2551787	2551787	G	A	SNP	.	86	.|.	.|.	1|1	.|.	.|.	1|1	0,0	0,0	0,2	0,0	0,0	0,1	intronic	ncbi_100513634	-	-
NC_010443.5	2551803	2551803	A	G	SNP	.	49.2145	.|.	.|.	1|1	.|.	.|.	1|1	0,0	0,0	0,1	0,0	0,0	0,1	intronic	ncbi_100513634	-	-
NC_010443.5	2551812	2551812	A	G	SNP	.	79	.|.	.|.	1|1	.|.	.|.	1|1	0,0	0,0	0,2	0,0	0,0	0,1	intronic	ncbi_100513634	-	-
NC_010443.5	2551943	2551943	C	G	SNP	.	999	1|1	1|1	1|1	1|1	0|1	1|1	0,193	0,202	0,228	0,187	44,152	22,176	exonic	ncbi_100513634	synonymous SNV	ncbi_100513634:NM_001244864.1#NC_010443.5#2541536:exon4:c.C219G:p.V73V,ncbi_100513634:XM_021071721.1#NC_010443.5#2541500:exon3:c.C90G:p.V30V,ncbi_100513634:XM_013984353.2#NC_010443.5#2541496:exon4:c.C219G:p.V73V,
NC_010443.5	2551985	2551985	C	T	SNP	.	999	1|1	1|1	1|1	1|1	0|1	0|1	0,172	0,212	0,194	0,191	97,92	52,154	exonic	ncbi_100513634	synonymous SNV	ncbi_100513634:NM_001244864.1#NC_010443.5#2541536:exon4:c.C261T:p.N87N,ncbi_100513634:XM_021071721.1#NC_010443.5#2541500:exon3:c.C132T:p.N44N,ncbi_100513634:XM_013984353.2#NC_010443.5#2541496:exon4:c.C261T:p.N87N,
NC_010443.5	2552462	2552462	G	A	SNP	.	999	1|1	1|1	1|1	1|1	0|1	1|1	0,218	0,194	0,213	0,201	52,163	16,174	UTR3	ncbi_100513634(XM_013984353.2#NC_010443.5#2541496:c.*74G>A,XM_021071721.1#NC_010443.5#2541500:c.*74G>A,NM_001244864.1#NC_010443.5#2541536:c.*74G>A)	-	-
NC_010443.5	2552689	2552689	T	C	SNP	.	999	0|1	0|1	0|1	1|1	0|1	0|1	29,118	112,27	118,29	0,125	75,69	133,18	UTR3	ncbi_100513634(XM_013984353.2#NC_010443.5#2541496:c.*301T>C,XM_021071721.1#NC_010443.5#2541500:c.*301T>C,NM_001244864.1#NC_010443.5#2541536:c.*301T>C)	-	-
NC_010443.5	2552694	2552694	A	G	SNP	.	999	1|1	1|1	1|1	1|1	0|1	1|1	0,146	0,138	0,144	0,128	41,104	11,134	UTR3	ncbi_100513634(XM_013984353.2#NC_010443.5#2541496:c.*306A>G,XM_021071721.1#NC_010443.5#2541500:c.*306A>G,NM_001244864.1#NC_010443.5#2541536:c.*306A>G)	-	-
NC_010443.5	2552767	2552767	A	G	SNP	.	918	0|1	0|1	0|1	1|1	0|1	0|1	11,51	32,12	32,10	0,49	31,35	54,12	UTR3	ncbi_100513634(XM_013984353.2#NC_010443.5#2541496:c.*379A>G,XM_021071721.1#NC_010443.5#2541500:c.*379A>G,NM_001244864.1#NC_010443.5#2541536:c.*379A>G)	-	-
NC_010443.5	2553583	2553583	G	A	SNP	.	35.2156	.|.	.|.	.|.	.|.	.|.	1|1	0,0	0,0	0,0	0,0	0,0	0,1	downstream	ncbi_100513634	-	-
NC_010443.5	2556734	2556734	T	C	SNP	.	122	1|1	.|.	.|.	.|.	1|1	.|.	0,2	0,0	0,0	0,0	0,1	0,0	intergenic	ncbi_100513634(dist=3870),ncbi_100513321(dist=20081)	-	-
NC_010443.5	2556755	2556755	GAA	GA	Deletion	.	24.9563	0|1	.|.	.|.	.|.	1|1	.|.	2,2	0,0	0,0	0,0	0,1	0,0	-	-	-	-
NC_010443.5	2556800	2556800	C	T	SNP	.	69	1|1	.|.	.|.	.|.	1|1	.|.	0,2	0,0	0,0	0,0	0,1	0,0	intergenic	ncbi_100513634(dist=3936),ncbi_100513321(dist=20015)	-	-
NC_010443.5	2563961	2563961	CG	C	Deletion	.	44.2145	.|.	.|.	1|1	.|.	.|.	.|.	0,0	0,0	0,2	0,0	0,0	0,0	-	-	-	-
NC_010443.5	2563993	2563993	C	T	SNP	.	42.2146	.|.	.|.	1|1	.|.	.|.	.|.	0,0	0,0	0,2	0,0	0,0	0,0	intergenic	ncbi_100513634(dist=11129),ncbi_100513321(dist=12822)	-	-
NC_010443.5	2565225	2565225	CCTTT	CCTTTGCTCTTT	Insertion	.	35.2156	.|.	.|.	1|1	.|.	.|.	.|.	0,0	0,0	0,1	0,0	0,0	0,0	-	-	-	-
NC_010443.5	2570464	2570464	G	T	SNP	.	42.2146	.|.	.|.	1|1	.|.	.|.	.|.	0,0	0,0	0,2	0,0	0,0	0,0	intergenic	ncbi_100513634(dist=17600),ncbi_100513321(dist=6351)	-	-
NC_010443.5	2570709	2570709	C	T	SNP	.	126	.|.	.|.	.|.	1|1	.|.	.|.	0,0	0,0	0,0	0,3	0,0	0,0	intergenic	ncbi_100513634(dist=17845),ncbi_100513321(dist=6106)	-	-
NC_010443.5	2571193	2571193	CGG	CG	Deletion	.	32.1807	.|.	1|1	.|.	.|.	1|1	0|1	0,0	0,1	0,0	0,0	0,1	2,0	-	-	-	-
NC_010443.5	2571233	2571233	T	C	SNP	.	39.1784	.|.	1|1	.|.	.|.	1|1	0|1	0,0	0,1	0,0	0,0	0,1	2,0	intergenic	ncbi_100513634(dist=18369),ncbi_100513321(dist=5582)	-	-
NC_010443.5	2571243	2571243	C	A	SNP	.	116	.|.	1|1	.|.	.|.	1|1	1|1	0,0	0,1	0,0	0,0	0,1	0,2	intergenic	ncbi_100513634(dist=18379),ncbi_100513321(dist=5572)	-	-
NC_010443.5	2571551	2571551	C	T	SNP	.	72	.|.	1|1	.|.	.|.	.|.	1|1	0,0	0,1	0,0	0,0	0,0	0,1	intergenic	ncbi_100513634(dist=18687),ncbi_100513321(dist=5264)	-	-
NC_010443.5	2571718	2571718	C	T	SNP	.	59	0|1	.|.	1|1	.|.	.|.	.|.	1,0	0,0	0,3	0,0	0,0	0,0	intergenic	ncbi_100513634(dist=18854),ncbi_100513321(dist=5097)	-	-
NC_010443.5	2572521	2572521	A	C	SNP	.	29.213	.|.	.|.	0|1	0|1	.|.	.|.	0,0	0,0	1,0	0,1	0,0	0,0	intergenic	ncbi_100513634(dist=19657),ncbi_100513321(dist=4294)	-	-
NC_010443.5	2572549	2572549	A	G	SNP	.	29.213	.|.	.|.	0|1	0|1	.|.	.|.	0,0	0,0	1,0	0,1	0,0	0,0	intergenic	ncbi_100513634(dist=19685),ncbi_100513321(dist=4266)	-	-
NC_010443.5	2573315	2573315	A	G	SNP	.	49.2145	1|1	.|.	1|1	.|.	.|.	.|.	0,1	0,0	0,1	0,0	0,0	0,0	intergenic	ncbi_100513634(dist=20451),ncbi_100513321(dist=3500)	-	-
NC_010443.5	2573365	2573365	G	A	SNP	.	144	1|1	.|.	1|1	1|1	.|.	.|.	0,3	0,0	0,1	0,1	0,0	0,0	intergenic	ncbi_100513634(dist=20501),ncbi_100513321(dist=3450)	-	-
NC_010443.5	2573581	2573581	G	C	SNP	.	328	1|1	.|.	1|1	1|1	.|.	.|.	0,2	0,0	0,5	0,2	0,0	0,0	intergenic	ncbi_100513634(dist=20717),ncbi_100513321(dist=3234)	-	-
NC_010443.5	2573584	2573584	T	C	SNP	.	35.6848	0|0	.|.	0|0	0|1	.|.	0|0	2,0	0,0	5,0	0,2	0,0	1,0	intergenic	ncbi_100513634(dist=20720),ncbi_100513321(dist=3231)	-	-
NC_010443.5	2573622	2573622	A	G	SNP	.	208	1|1	.|.	1|1	1|1	.|.	.|.	0,2	0,0	0,5	0,1	0,0	0,0	intergenic	ncbi_100513634(dist=20758),ncbi_100513321(dist=3193)	-	-
NC_010443.5	2573917	2573917	T	G	SNP	.	79	.|.	.|.	1|1	.|.	.|.	1|1	0,0	0,0	0,1	0,0	0,0	0,2	intergenic	ncbi_100513634(dist=21053),ncbi_100513321(dist=2898)	-	-
NC_010443.5	2573971	2573971	G	A	SNP	.	34.9627	.|.	.|.	0|1	.|.	.|.	1|1	0,0	0,0	1,0	0,0	0,0	0,2	intergenic	ncbi_100513634(dist=21107),ncbi_100513321(dist=2844)	-	-
NC_010443.5	2574459	2574459	T	C	SNP	.	42.2146	.|.	1|1	.|.	.|.	.|.	.|.	0,0	0,2	0,0	0,0	0,0	0,0	intergenic	ncbi_100513634(dist=21595),ncbi_100513321(dist=2356)	-	-
NC_010443.5	2574461	2574461	C	T	SNP	.	42.2146	.|.	1|1	.|.	.|.	.|.	.|.	0,0	0,2	0,0	0,0	0,0	0,0	intergenic	ncbi_100513634(dist=21597),ncbi_100513321(dist=2354)	-	-
NC_010443.5	2574507	2574507	T	G	SNP	.	85	.|.	1|1	.|.	.|.	.|.	.|.	0,0	0,2	0,0	0,0	0,0	0,0	intergenic	ncbi_100513634(dist=21643),ncbi_100513321(dist=2308)	-	-
NC_010443.5	2574510	2574510	C	T	SNP	.	85	.|.	1|1	.|.	.|.	.|.	.|.	0,0	0,2	0,0	0,0	0,0	0,0	intergenic	ncbi_100513634(dist=21646),ncbi_100513321(dist=2305)	-	-
NC_010443.5	2574581	2574581	A	G	SNP	.	116	1|1	1|1	1|1	.|.	.|.	.|.	0,1	0,2	0,1	0,0	0,0	0,0	intergenic	ncbi_100513634(dist=21717),ncbi_100513321(dist=2234)	-	-
NC_010443.5	2574919	2574919	G	T	SNP	.	215	1|1	.|.	1|1	1|1	.|.	.|.	0,4	0,0	0,2	0,2	0,0	0,0	intergenic	ncbi_100513634(dist=22055),ncbi_100513321(dist=1896)	-	-
NC_010443.5	2575068	2575068	T	C	SNP	.	133	1|1	.|.	1|1	.|.	.|.	.|.	0,3	0,0	0,2	0,0	0,0	0,0	intergenic	ncbi_100513634(dist=22204),ncbi_100513321(dist=1747)	-	-
NC_010443.5	2575089	2575089	G	T	SNP	.	172	1|1	.|.	1|1	.|.	.|.	.|.	0,3	0,0	0,3	0,0	0,0	0,0	intergenic	ncbi_100513634(dist=22225),ncbi_100513321(dist=1726)	-	-
NC_010443.5	2575151	2575151	C	T	SNP	.	26.1309	0|0	.|.	0|1	0|0	.|.	.|.	3,0	0,0	1,2	2,0	0,0	0,0	intergenic	ncbi_100513634(dist=22287),ncbi_100513321(dist=1664)	-	-
NC_010443.5	2575195	2575195	AAGAGA	AAGAGAGA	Insertion	.	176	0|1	.|.	0|1	1|1	.|.	.|.	1,0	0,0	1,2	0,2	0,0	0,0	-	-	-	-
NC_010443.5	2575235	2575235	A	C	SNP	.	116	.|.	.|.	1|1	1|1	.|.	1|1	0,0	0,0	0,1	0,2	0,0	0,1	intergenic	ncbi_100513634(dist=22371),ncbi_100513321(dist=1580)	-	-
NC_010443.5	2575734	2575734	T	A	SNP	.	30.9317	0|0	0|1	.|.	.|.	0|0	.|.	3,0	0,2	0,0	0,0	1,0	0,0	intergenic	ncbi_100513634(dist=22870),ncbi_100513321(dist=1081)	-	-
NC_010443.5	2575764	2575764	A	G	SNP	.	230	1|1	1|1	.|.	.|.	1|1	.|.	0,3	0,2	0,0	0,0	0,1	0,0	intergenic	ncbi_100513634(dist=22900),ncbi_100513321(dist=1051)	-	-
NC_010443.5	2575780	2575780	A	G	SNP	.	221	1|1	1|1	.|.	.|.	1|1	.|.	0,3	0,2	0,0	0,0	0,1	0,0	intergenic	ncbi_100513634(dist=22916),ncbi_100513321(dist=1035)	-	-
NC_010443.5	2576010	2576010	A	G	SNP	.	269	1|1	1|1	1|1	1|1	.|.	.|.	0,1	0,3	0,1	0,3	0,0	0,0	upstream	ncbi_100513321	-	-
NC_010443.5	2576036	2576036	G	GA	Insertion	.	139	1|1	1|1	1|1	0|1	.|.	.|.	0,1	0,3	0,1	3,1	0,0	0,0	upstream	ncbi_100513321	-	-
NC_010443.5	2576230	2576230	G	A	SNP	.	284	1|1	0|1	0|1	1|1	1|1	1|1	0,2	2,0	2,0	0,5	0,1	0,1	upstream	ncbi_100513321	-	-
NC_010443.5	2576248	2576248	T	C	SNP	.	147	0|1	0|0	0|0	1|1	.|.	.|.	0,1	2,0	2,0	0,5	0,0	0,0	upstream	ncbi_100513321	-	-
NC_010443.5	2576406	2576406	C	A	SNP	.	341	1|1	.|.	0|1	1|1	1|1	.|.	0,2	0,0	1,2	0,2	0,3	0,0	upstream	ncbi_100513321	-	-
NC_010443.5	2576598	2576598	T	C	SNP	.	231	1|1	.|.	.|.	.|.	1|1	.|.	0,4	0,0	0,0	0,0	0,2	0,0	upstream	ncbi_100513321	-	-
NC_010443.5	2576680	2576680	C	G	SNP	.	159	1|1	.|.	.|.	.|.	1|1	.|.	0,3	0,0	0,0	0,0	0,1	0,0	upstream	ncbi_100513321	-	-
NC_010443.5	2576683	2576683	T	C	SNP	.	159	1|1	.|.	.|.	.|.	1|1	.|.	0,3	0,0	0,0	0,0	0,1	0,0	upstream	ncbi_100513321	-	-
NC_010443.5	2576684	2576684	T	C	SNP	.	159	1|1	.|.	.|.	.|.	1|1	.|.	0,3	0,0	0,0	0,0	0,1	0,0	upstream	ncbi_100513321	-	-
NC_010443.5	2576855	2576855	G	C	SNP	.	813	0|0	0|1	0|1	0|0	0|1	0|1	193,46	50,95	37,139	187,1	158,73	49,200	UTR5	ncbi_100513321(NM_001244534.1#NC_010443.5#2576814:c.-37G>C)	-	-
NC_010443.5	2581938	2581938	A	G	SNP	.	49.2145	.|.	.|.	.|.	.|.	1|1	1|1	0,0	0,0	0,0	0,0	0,1	0,1	intronic	ncbi_100513321	-	-
NC_010443.5	2582094	2582094	A	G	SNP	.	35.2156	.|.	.|.	.|.	.|.	.|.	1|1	0,0	0,0	0,0	0,0	0,0	0,1	intronic	ncbi_100513321	-	-
NC_010443.5	2582118	2582118	A	G	SNP	.	35.2156	.|.	.|.	.|.	.|.	.|.	1|1	0,0	0,0	0,0	0,0	0,0	0,1	intronic	ncbi_100513321	-	-
NC_010443.5	2582143	2582143	G	A	SNP	.	35.2156	.|.	.|.	.|.	.|.	.|.	1|1	0,0	0,0	0,0	0,0	0,0	0,1	intronic	ncbi_100513321	-	-
NC_010443.5	2582853	2582853	A	G	SNP	.	49.2145	1|1	.|.	.|.	.|.	.|.	1|1	0,1	0,0	0,0	0,0	0,0	0,1	intronic	ncbi_100513321	-	-
NC_010443.5	2583054	2583054	T	G	SNP	.	42.2146	1|1	.|.	.|.	.|.	.|.	.|.	0,2	0,0	0,0	0,0	0,0	0,0	intronic	ncbi_100513321	-	-
NC_010443.5	2584173	2584173	A	C	SNP	.	49.2145	1|1	.|.	.|.	1|1	.|.	.|.	0,1	0,0	0,0	0,1	0,0	0,0	intronic	ncbi_100513321	-	-
NC_010443.5	2584228	2584228	A	G	SNP	.	49.2145	1|1	.|.	.|.	1|1	.|.	.|.	0,1	0,0	0,0	0,1	0,0	0,0	intronic	ncbi_100513321	-	-
NC_010443.5	2584721	2584721	G	A	SNP	.	42.2146	.|.	.|.	.|.	1|1	.|.	.|.	0,0	0,0	0,0	0,2	0,0	0,0	intronic	ncbi_100513321	-	-
NC_010443.5	2585333	2585333	T	C	SNP	.	49.2145	1|1	.|.	.|.	.|.	1|1	.|.	0,1	0,0	0,0	0,0	0,1	0,0	intronic	ncbi_100513321	-	-
NC_010443.5	2585416	2585416	G	A	SNP	.	86	1|1	1|1	.|.	1|1	.|.	.|.	0,1	0,1	0,0	0,1	0,0	0,0	intronic	ncbi_100513321	-	-
NC_010443.5	2585538	2585538	A	G	SNP	.	169	1|1	.|.	.|.	1|1	.|.	.|.	0,2	0,0	0,0	0,2	0,0	0,0	intronic	ncbi_100513321	-	-
NC_010443.5	2586022	2586022	C	T	SNP	.	42.2146	.|.	.|.	.|.	.|.	1|1	.|.	0,0	0,0	0,0	0,0	0,2	0,0	intronic	ncbi_100513321	-	-
NC_010443.5	2587853	2587853	A	T	SNP	.	958	0|1	0|1	0|0	1|1	0|1	0|0	43,191	146,87	205,35	0,213	105,119	212,29	exonic	ncbi_100513321	synonymous SNV	ncbi_100513321:NM_001244534.1#NC_010443.5#2576814:exon4:c.A309T:p.V103V,
NC_010443.5	2588264	2588264	G	C	SNP	.	79	1|1	.|.	.|.	1|1	.|.	.|.	0,2	0,0	0,0	0,1	0,0	0,0	intronic	ncbi_100513321	-	-
NC_010443.5	2588333	2588333	G	A	SNP	.	40.9427	1|1	.|.	0|1	1|1	.|.	.|.	0,1	0,0	1,0	0,1	0,0	0,0	intronic	ncbi_100513321	-	-
NC_010443.5	2588354	2588354	G	T	SNP	.	86	1|1	.|.	1|1	1|1	.|.	.|.	0,1	0,0	0,1	0,1	0,0	0,0	intronic	ncbi_100513321	-	-
NC_010443.5	2588383	2588383	T	C	SNP	.	40.9427	1|1	.|.	0|1	1|1	.|.	.|.	0,1	0,0	1,0	0,1	0,0	0,0	intronic	ncbi_100513321	-	-
NC_010443.5	2588457	2588457	T	C	SNP	.	28.9498	1|1	.|.	.|.	1|1	.|.	0|1	0,1	0,0	0,0	0,1	0,0	1,0	intronic	ncbi_100513321	-	-
NC_010443.5	2588497	2588497	C	T	SNP	.	40.9427	1|1	.|.	.|.	1|1	.|.	0|1	0,1	0,0	0,0	0,1	0,0	1,0	intronic	ncbi_100513321	-	-
NC_010443.5	2588528	2588528	A	G	SNP	.	49.2145	1|1	.|.	.|.	.|.	.|.	1|1	0,1	0,0	0,0	0,0	0,0	0,1	intronic	ncbi_100513321	-	-
NC_010443.5	2588536	2588536	T	C	SNP	.	49.2145	1|1	.|.	.|.	.|.	.|.	1|1	0,1	0,0	0,0	0,0	0,0	0,1	intronic	ncbi_100513321	-	-
NC_010443.5	2588724	2588724	T	C	SNP	.	123	.|.	1|1	1|1	.|.	.|.	1|1	0,0	0,1	0,1	0,0	0,0	0,2	intronic	ncbi_100513321	-	-
NC_010443.5	2589176	2589176	T	C	SNP	.	49.2145	1|1	.|.	1|1	.|.	.|.	.|.	0,1	0,0	0,1	0,0	0,0	0,0	intronic	ncbi_100513321	-	-
NC_010443.5	2589229	2589229	T	C	SNP	.	86	1|1	1|1	1|1	.|.	.|.	.|.	0,1	0,1	0,1	0,0	0,0	0,0	intronic	ncbi_100513321	-	-
NC_010443.5	2590155	2590155	A	G	SNP	.	34.9627	.|.	0|1	.|.	.|.	.|.	1|1	0,0	1,0	0,0	0,0	0,0	0,2	intronic	ncbi_100513321	-	-
NC_010443.5	2590172	2590172	T	C	SNP	.	34.9627	.|.	0|1	.|.	.|.	.|.	1|1	0,0	1,0	0,0	0,0	0,0	0,2	intronic	ncbi_100513321	-	-
NC_010443.5	2590361	2590361	C	T	SNP	.	201	.|.	1|1	1|1	1|1	0|1	1|1	0,0	0,2	0,1	0,1	1,0	0,2	intronic	ncbi_100513321	-	-
NC_010443.5	2590383	2590383	T	A	SNP	.	133	.|.	0|1	0|1	1|1	1|1	1|1	0,0	1,1	1,0	0,1	0,1	0,2	intronic	ncbi_100513321	-	-
NC_010443.5	2590842	2590842	C	T	SNP	.	35.2156	.|.	.|.	.|.	1|1	.|.	.|.	0,0	0,0	0,0	0,1	0,0	0,0	intronic	ncbi_100513321	-	-
NC_010443.5	2590846	2590846	G	T	SNP	.	35.2156	.|.	.|.	.|.	1|1	.|.	.|.	0,0	0,0	0,0	0,1	0,0	0,0	intronic	ncbi_100513321	-	-
NC_010443.5	2592106	2592106	T	C	SNP	.	42.2146	.|.	.|.	.|.	.|.	1|1	.|.	0,0	0,0	0,0	0,0	0,2	0,0	intronic	ncbi_100513321	-	-
NC_010443.5	2592109	2592109	A	G	SNP	.	42.2146	.|.	.|.	.|.	.|.	1|1	.|.	0,0	0,0	0,0	0,0	0,2	0,0	intronic	ncbi_100513321	-	-
NC_010443.5	2592386	2592386	A	G	SNP	.	32.2168	.|.	.|.	.|.	.|.	1|1	.|.	0,0	0,0	0,0	0,0	0,2	0,0	intronic	ncbi_100513321	-	-
NC_010443.5	2592993	2592993	G	C	SNP	.	719	0|0	0|1	0|1	0|0	0|0	0|1	205,28	103,121	54,153	241,0	245,0	81,145	exonic	ncbi_100513321	synonymous SNV	ncbi_100513321:NM_001244534.1#NC_010443.5#2576814:exon8:c.G441C:p.R147R,
NC_010443.5	2593177	2593177	C	CG	Insertion	.	999	1|1	1|1	0|1	0|1	0|1	0|1	21,139	16,120	20,112	34,96	49,65	35,90	UTR3	ncbi_100513321(NM_001244534.1#NC_010443.5#2576814:c.*145C>CG)	-	-
NC_010443.5	2593383	2593383	attt	aTttt	Insertion	.	861	0|1	0|1	0|0	1|1	1|1	0|0	29,88	29,13	57,7	10,65	6,38	73,12	-	-	-	-
NC_010443.5	2593386	2593386	taaaaaaaa	tTAaaaaaaaa	Insertion	.	37.4264	0|0	0|0	0|0	1|1	0|0	0|0	112,6	43,0	64,0	63,12	40,4	84,0	-	-	-	-
NC_010443.5	2593387	2593387	A	T	SNP	.	865	0|1	0|1	0|1	0|0	0|0	0|1	82,18	13,24	7,46	52,0	38,0	19,43	UTR3	ncbi_100513321(NM_001244534.1#NC_010443.5#2576814:c.*355A>T)	-	-
NC_010443.5	2593450	2593450	T	C	SNP	.	999	1|1	1|1	1|1	1|1	0|1	0|1	0,76	0,25	0,42	0,46	10,20	8,42	UTR3	ncbi_100513321(NM_001244534.1#NC_010443.5#2576814:c.*418T>C)	-	-
NC_010443.5	2596530	2596530	C	T	SNP	.	59	1|1	.|.	0|1	.|.	.|.	.|.	0,3	0,0	1,0	0,0	0,0	0,0	intergenic	ncbi_100513321(dist=3014),ncbi_100623263(dist=4249)	-	-
NC_010443.5	2596749	2596749	G	C	SNP	.	42.2146	1|1	.|.	.|.	.|.	.|.	.|.	0,3	0,0	0,0	0,0	0,0	0,0	intergenic	ncbi_100513321(dist=3233),ncbi_100623263(dist=4030)	-	-
NC_010443.5	2769655	2769655	C	T	SNP	.	35.2156	.|.	1|1	.|.	.|.	.|.	.|.	0,0	0,1	0,0	0,0	0,0	0,0	intergenic	ncbi_397450(dist=44094),ncbi_110256592(dist=57211)	-	-
NC_010443.5	2781954	2781954	A	G	SNP	.	238	.|.	.|.	0|0	1|1	0|1	0|1	0,0	0,0	4,0	0,3	1,5	2,2	intergenic	ncbi_397450(dist=56393),ncbi_110256592(dist=44912)	-	-
NC_010443.5	2781969	2781969	T	C	SNP	.	279	.|.	.|.	0|0	1|1	0|1	0|1	0,0	0,0	4,0	0,4	1,5	3,2	intergenic	ncbi_397450(dist=56408),ncbi_110256592(dist=44897)	-	-
NC_010443.5	2782043	2782043	T	C	SNP	.	315	.|.	.|.	.|.	1|1	0|1	0|1	0,0	0,0	0,0	0,7	1,3	1,2	intergenic	ncbi_397450(dist=56482),ncbi_110256592(dist=44823)	-	-
NC_010443.5	2788492	2788492	A	C	SNP	.	24.9751	.|.	.|.	.|.	0|1	.|.	1|1	0,0	0,0	0,0	1,0	0,0	0,2	intergenic	ncbi_397450(dist=62931),ncbi_110256592(dist=38374)	-	-
NC_010443.5	2792474	2792474	C	A	SNP	.	65	.|.	.|.	.|.	0|0	0|0	0|1	0,0	0,0	0,0	5,0	2,0	2,2	intergenic	ncbi_397450(dist=66913),ncbi_110256592(dist=34392)	-	-
NC_010443.5	2792659	2792659	T	C	SNP	.	86	1|1	.|.	.|.	.|.	1|1	1|1	0,1	0,0	0,0	0,0	0,1	0,1	intergenic	ncbi_397450(dist=67098),ncbi_110256592(dist=34207)	-	-
NC_010443.5	2809623	2809623	G	A	SNP	.	35.2156	.|.	.|.	.|.	.|.	1|1	.|.	0,0	0,0	0,0	0,0	0,1	0,0	intergenic	ncbi_397450(dist=84062),ncbi_110256592(dist=17243)	-	-
NC_010443.5	2809635	2809635	G	T	SNP	.	35.2156	.|.	.|.	.|.	.|.	1|1	.|.	0,0	0,0	0,0	0,0	0,1	0,0	intergenic	ncbi_397450(dist=84074),ncbi_110256592(dist=17231)	-	-
NC_010443.5	2809669	2809669	C	T	SNP	.	35.2156	.|.	.|.	.|.	.|.	1|1	.|.	0,0	0,0	0,0	0,0	0,1	0,0	intergenic	ncbi_397450(dist=84108),ncbi_110256592(dist=17197)	-	-
NC_010443.5	2827923	2827923	acgcgcgcgc	acgcgcgc	Deletion	.	530	1|1	0|1	.|.	1|1	1|1	0|1	1,4	3,4	0,0	0,1	2,6	4,2	-	-	-	-
NC_010443.5	2828234	2828234	A	T	SNP	.	21.4021	.|.	0|0	0|0	0|0	0|1	0|0	0,0	1,0	1,0	1,0	2,2	11,0	UTR5	ncbi_110256592(XM_021071824.1#NC_010443.5#2826865:c.-120A>T)	-	-
NC_010443.5	2828820	2828820	G	T	SNP	.	42.2146	.|.	.|.	.|.	.|.	1|1	.|.	0,0	0,0	0,0	0,0	0,2	0,0	intronic	ncbi_110256592	-	-
NC_010443.5	2834294	2834294	C	T	SNP	.	46.5473	0|0	.|.	.|.	.|.	.|.	0|1	1,0	0,0	0,0	0,0	0,0	3,3	intronic	ncbi_110256592	-	-
NC_010443.5	2856133	2856133	G	A	SNP	.	50	.|.	.|.	.|.	1|1	.|.	0|0	0,0	0,0	0,0	0,2	0,0	4,0	intronic	ncbi_110256592	-	-
NC_010443.5	2856558	2856558	T	C	SNP	.	34.9627	.|.	.|.	.|.	.|.	1|1	0|1	0,0	0,0	0,0	0,0	0,2	1,0	intronic	ncbi_110256592	-	-
NC_010443.5	2856592	2856592	G	C	SNP	.	34.9627	.|.	.|.	.|.	.|.	1|1	0|1	0,0	0,0	0,0	0,0	0,2	1,0	intronic	ncbi_110256592	-	-
NC_010443.5	2856627	2856627	G	A	SNP	.	51	.|.	.|.	.|.	.|.	1|1	0|1	0,0	0,0	0,0	0,0	0,3	1,0	intronic	ncbi_110256592	-	-
NC_010443.5	2856650	2856650	G	C	SNP	.	59	.|.	.|.	.|.	.|.	1|1	0|1	0,0	0,0	0,0	0,0	0,3	1,0	intronic	ncbi_110256592	-	-
NC_010443.5	2856758	2856758	A	G	SNP	.	67	.|.	.|.	.|.	.|.	1|1	.|.	0,0	0,0	0,0	0,0	0,3	0,0	intronic	ncbi_110256592	-	-
NC_010443.5	2856773	2856773	A	G	SNP	.	67	.|.	.|.	.|.	.|.	1|1	.|.	0,0	0,0	0,0	0,0	0,3	0,0	intronic	ncbi_110256592	-	-
NC_010443.5	2856817	2856817	A	G	SNP	.	48.9012	.|.	.|.	.|.	.|.	0|1	0|0	0,0	0,0	0,0	0,0	2,3	1,0	intronic	ncbi_110256592	-	-
NC_010443.5	2856847	2856847	A	G	SNP	.	48.9012	.|.	.|.	.|.	.|.	0|1	0|0	0,0	0,0	0,0	0,0	2,3	1,0	intronic	ncbi_110256592	-	-
NC_010443.5	2860261	2860261	C	T	SNP	.	67	.|.	.|.	.|.	.|.	.|.	1|1	0,0	0,0	0,0	0,0	0,0	0,3	intronic	ncbi_110256592	-	-
NC_010443.5	2868117	2868117	CC	CCAC	Insertion	.	48.2145	1|1	.|.	.|.	.|.	.|.	.|.	0,2	0,0	0,0	0,0	0,0	0,0	-	-	-	-
NC_010443.5	2868207	2868207	G	A	SNP	.	42.2146	1|1	.|.	.|.	.|.	.|.	.|.	0,2	0,0	0,0	0,0	0,0	0,0	intronic	ncbi_110256592	-	-
NC_010443.5	2868779	2868779	C	T	SNP	.	62	1|1	0|1	.|.	1|1	.|.	.|.	0,1	2,0	0,0	0,1	0,0	0,0	intronic	ncbi_110256592	-	-
NC_010443.5	2868804	2868804	T	C	SNP	.	35.2156	1|1	.|.	.|.	.|.	.|.	.|.	0,1	0,0	0,0	0,0	0,0	0,0	intronic	ncbi_110256592	-	-
NC_010443.5	2868827	2868827	T	A	SNP	.	35.2156	1|1	.|.	.|.	.|.	.|.	.|.	0,1	0,0	0,0	0,0	0,0	0,0	intronic	ncbi_110256592	-	-
NC_010443.5	2868854	2868854	C	T	SNP	.	35.2156	1|1	.|.	.|.	.|.	.|.	.|.	0,1	0,0	0,0	0,0	0,0	0,0	intronic	ncbi_110256592	-	-
NC_010443.5	2869195	2869195	A	G	SNP	.	35.2156	1|1	.|.	.|.	.|.	.|.	.|.	0,1	0,0	0,0	0,0	0,0	0,0	intronic	ncbi_110256592	-	-
NC_010443.5	2871252	2871252	A	G	SNP	.	99	.|.	1|1	.|.	1|1	0|1	.|.	0,0	0,2	0,0	0,2	1,0	0,0	intronic	ncbi_110256592	-	-
NC_010443.5	2884258	2884258	TCC	TCCC	Insertion	.	38.215	.|.	.|.	.|.	.|.	1|1	1|1	0,0	0,0	0,0	0,0	0,1	0,1	-	-	-	-
NC_010443.5	2893805	2893805	A	G	SNP	.	35.2156	.|.	.|.	.|.	.|.	.|.	1|1	0,0	0,0	0,0	0,0	0,0	0,1	intronic	ncbi_110256592	-	-
NC_010443.5	2933186	2933186	T	C	SNP	.	116	.|.	1|1	.|.	1|1	.|.	1|1	0,0	0,1	0,0	0,2	0,0	0,1	intronic	ncbi_110256592	-	-
NC_010443.5	2933819	2933819	C	T	SNP	.	23.5476	0|0	0|1	.|.	0|0	0|0	0|0	1,0	0,1	0,0	4,0	1,0	1,0	intronic	ncbi_110256592	-	-
NC_010443.5	2933867	2933867	A	T	SNP	.	314	1|1	1|1	.|.	1|1	1|1	0|1	0,1	0,3	0,0	0,3	0,1	1,0	intronic	ncbi_110256592	-	-
NC_010443.5	2934456	2934456	C	T	SNP	.	100	.|.	1|1	.|.	1|1	.|.	0|1	0,0	0,1	0,0	0,1	0,0	1,2	intronic	ncbi_110256592	-	-
NC_010443.5	2934948	2934948	TA	T	Deletion	.	54	0|0	1|1	.|.	0|0	.|.	0|0	1,0	0,3	0,0	5,0	0,0	2,0	-	-	-	-
NC_010443.5	2935112	2935112	T	C	SNP	.	48.884	0|0	0|0	.|.	0|1	.|.	.|.	2,0	1,0	0,0	1,3	0,0	0,0	intronic	ncbi_110256592	-	-
NC_010443.5	2967106	2967106	A	T	SNP	.	42.2146	.|.	.|.	.|.	1|1	.|.	.|.	0,0	0,0	0,0	0,2	0,0	0,0	intronic	ncbi_110256592	-	-
NC_010443.5	2993319	2993319	A	G	SNP	.	42.2146	.|.	.|.	.|.	.|.	1|1	.|.	0,0	0,0	0,0	0,0	0,2	0,0	intronic	ncbi_110256592	-	-
NC_010443.5	2993377	2993377	G	A	SNP	.	42.2146	.|.	.|.	.|.	.|.	1|1	.|.	0,0	0,0	0,0	0,0	0,2	0,0	intronic	ncbi_110256592	-	-
NC_010443.5	2993836	2993836	C	A	SNP	.	42.2146	.|.	.|.	.|.	.|.	1|1	.|.	0,0	0,0	0,0	0,0	0,2	0,0	intronic	ncbi_110256592	-	-
NC_010443.5	2993871	2993871	A	G	SNP	.	42.2146	.|.	.|.	.|.	.|.	1|1	.|.	0,0	0,0	0,0	0,0	0,2	0,0	intronic	ncbi_110256592	-	-
NC_010443.5	2999091	2999091	T	C	SNP	.	42.2146	.|.	.|.	.|.	1|1	.|.	.|.	0,0	0,0	0,0	0,2	0,0	0,0	intronic	ncbi_110256592	-	-
NC_010443.5	2999145	2999145	T	A	SNP	.	42.2146	.|.	.|.	.|.	1|1	.|.	.|.	0,0	0,0	0,0	0,2	0,0	0,0	intronic	ncbi_110256592	-	-
NC_010443.5	2999249	2999249	C	T	SNP	.	79	1|1	.|.	.|.	1|1	.|.	.|.	0,1	0,0	0,0	0,2	0,0	0,0	intronic	ncbi_110256592	-	-
NC_010443.5	3003958	3003958	G	A	SNP	.	42.2146	1|1	.|.	.|.	.|.	.|.	.|.	0,2	0,0	0,0	0,0	0,0	0,0	intronic	ncbi_110256592	-	-
NC_010443.5	3003988	3003988	A	G	SNP	.	42.2146	1|1	.|.	.|.	.|.	.|.	.|.	0,2	0,0	0,0	0,0	0,0	0,0	intronic	ncbi_110256592	-	-
NC_010443.5	3003995	3003995	T	C	SNP	.	42.2146	1|1	.|.	.|.	.|.	.|.	.|.	0,2	0,0	0,0	0,0	0,0	0,0	intronic	ncbi_110256592	-	-
NC_010443.5	3003996	3003996	G	A	SNP	.	42.2146	1|1	.|.	.|.	.|.	.|.	.|.	0,2	0,0	0,0	0,0	0,0	0,0	intronic	ncbi_110256592	-	-
NC_010443.5	3019037	3019037	C	T	SNP	.	42.2146	.|.	.|.	1|1	.|.	.|.	.|.	0,0	0,0	0,2	0,0	0,0	0,0	intronic	ncbi_110256592	-	-
NC_010443.5	3021276	3021276	C	G	SNP	.	42.2146	.|.	.|.	1|1	.|.	.|.	.|.	0,0	0,0	0,2	0,0	0,0	0,0	intronic	ncbi_110256592	-	-
NC_010443.5	3046834	3046834	A	G	SNP	.	49.2145	1|1	.|.	.|.	1|1	.|.	.|.	0,1	0,0	0,0	0,1	0,0	0,0	intergenic	ncbi_110256592(dist=6090),ncbi_100154378(dist=73584)	-	-
NC_010443.5	3111447	3111447	A	G	SNP	.	67	.|.	.|.	.|.	.|.	1|1	.|.	0,0	0,0	0,0	0,0	0,3	0,0	intergenic	ncbi_110256592(dist=70703),ncbi_100154378(dist=8971)	-	-
NC_010443.5	3120831	3120831	C	T	SNP	.	79	.|.	.|.	1|1	1|1	.|.	.|.	0,0	0,0	0,2	0,1	0,0	0,0	UTR5	ncbi_100154378(XM_021071805.1#NC_010443.5#3120417:c.-235C>T)	-	-
NC_010443.5	3120952	3120952	tgccccggccccggccccggcccc	tGCCCCGgccccggccccggccccggcccc	Insertion	.	20.0981	0|0	.|.	0|0	.|.	0|1	0|0	2,0	0,0	5,0	0,0	1,1	1,0	-	-	-	-
NC_010443.5	3121468	3121468	CGGGG	CGGGGG	Insertion	.	20.2552	.|.	.|.	.|.	1|1	.|.	.|.	0,0	0,0	0,0	0,2	0,0	0,0	-	-	-	-
NC_010443.5	3121513	3121513	G	T	SNP	.	30.7184	0|1	.|.	.|.	.|.	.|.	.|.	1,2	0,0	0,0	0,0	0,0	0,0	intronic	ncbi_100154378	-	-
NC_010443.5	3121528	3121528	C	A	SNP	.	67	1|1	.|.	.|.	.|.	.|.	.|.	0,3	0,0	0,0	0,0	0,0	0,0	intronic	ncbi_100154378	-	-
NC_010443.5	3122369	3122369	G	C	SNP	.	35.2156	.|.	1|1	.|.	.|.	.|.	.|.	0,0	0,1	0,0	0,0	0,0	0,0	intronic	ncbi_100154378	-	-
NC_010443.5	3211490	3211490	G	C	SNP	.	35.2156	.|.	.|.	.|.	.|.	.|.	1|1	0,0	0,0	0,0	0,0	0,0	0,1	intronic	ncbi_100154378	-	-
NC_010443.5	3219335	3219335	A	G	SNP	.	67	.|.	.|.	.|.	.|.	.|.	1|1	0,0	0,0	0,0	0,0	0,0	0,3	intronic	ncbi_100154378	-	-
NC_010443.5	3219363	3219363	cg	cGg	Insertion	.	44.2145	.|.	.|.	.|.	.|.	.|.	1|1	0,0	0,0	0,0	0,0	0,0	0,3	-	-	-	-
NC_010443.5	3219369	3219369	A	G	SNP	.	67	.|.	.|.	.|.	.|.	.|.	1|1	0,0	0,0	0,0	0,0	0,0	0,3	intronic	ncbi_100154378	-	-
NC_010443.5	3219383	3219383	A	G	SNP	.	67	.|.	.|.	.|.	.|.	.|.	1|1	0,0	0,0	0,0	0,0	0,0	0,3	intronic	ncbi_100154378	-	-
NC_010443.5	3224607	3224607	A	G	SNP	.	35.2156	.|.	.|.	.|.	.|.	.|.	1|1	0,0	0,0	0,0	0,0	0,0	0,1	intronic	ncbi_100154378	-	-
NC_010443.5	3230191	3230191	G	C	SNP	.	35.2156	.|.	.|.	1|1	.|.	.|.	.|.	0,0	0,0	0,1	0,0	0,0	0,0	intronic	ncbi_100154378	-	-
NC_010443.5	3232808	3232808	T	C	SNP	.	42.2146	.|.	.|.	.|.	.|.	.|.	1|1	0,0	0,0	0,0	0,0	0,0	0,2	intronic	ncbi_100154378	-	-
NC_010443.5	3233003	3233003	T	G	SNP	.	42.2146	.|.	.|.	.|.	.|.	.|.	1|1	0,0	0,0	0,0	0,0	0,0	0,2	intronic	ncbi_100154378	-	-
NC_010443.5	3233024	3233024	AC	ACC	Insertion	.	48.2145	.|.	.|.	.|.	.|.	.|.	1|1	0,0	0,0	0,0	0,0	0,0	0,2	-	-	-	-
NC_010443.5	3233060	3233060	T	G	SNP	.	42.2146	.|.	.|.	.|.	.|.	.|.	1|1	0,0	0,0	0,0	0,0	0,0	0,2	intronic	ncbi_100154378	-	-
NC_010443.5	3239072	3239072	A	T	SNP	.	28.2105	.|.	.|.	.|.	0|1	.|.	.|.	0,0	0,0	0,0	2,2	0,0	0,0	intronic	ncbi_100154378	-	-
NC_010443.5	3239119	3239119	T	C	SNP	.	32.2168	.|.	.|.	.|.	1|1	.|.	.|.	0,0	0,0	0,0	0,2	0,0	0,0	intronic	ncbi_100154378	-	-
NC_010443.5	3239396	3239396	A	G	SNP	.	42.2146	.|.	.|.	.|.	1|1	.|.	.|.	0,0	0,0	0,0	0,2	0,0	0,0	intronic	ncbi_100154378	-	-
NC_010443.5	3239594	3239594	A	G	SNP	.	42.2146	.|.	.|.	.|.	1|1	.|.	.|.	0,0	0,0	0,0	0,2	0,0	0,0	intronic	ncbi_100154378	-	-
NC_010443.5	3239736	3239736	TCC	TCCC	Insertion	.	37.0364	1|1	.|.	.|.	0|1	.|.	.|.	0,2	0,0	0,0	1,0	0,0	0,0	-	-	-	-
NC_010443.5	3239806	3239806	T	C	SNP	.	79	1|1	.|.	.|.	1|1	.|.	.|.	0,2	0,0	0,0	0,1	0,0	0,0	intronic	ncbi_100154378	-	-
NC_010443.5	3239821	3239821	A	G	SNP	.	79	1|1	.|.	.|.	1|1	.|.	.|.	0,2	0,0	0,0	0,1	0,0	0,0	intronic	ncbi_100154378	-	-
NC_010443.5	3243162	3243162	tttt	tTTTCttt	Insertion	.	25.2272	.|.	.|.	.|.	1|1	.|.	.|.	0,0	0,0	0,0	0,1	0,0	0,0	-	-	-	-
NC_010443.5	3243824	3243824	A	G	SNP	.	116	.|.	.|.	.|.	1|1	1|1	1|1	0,0	0,0	0,0	0,1	0,2	0,1	intronic	ncbi_100154378	-	-
NC_010443.5	3244030	3244030	A	G	SNP	.	79	.|.	.|.	.|.	.|.	1|1	1|1	0,0	0,0	0,0	0,0	0,2	0,1	intronic	ncbi_100154378	-	-
NC_010443.5	3244056	3244056	T	C	SNP	.	79	.|.	.|.	.|.	.|.	1|1	1|1	0,0	0,0	0,0	0,0	0,2	0,1	intronic	ncbi_100154378	-	-
NC_010443.5	3244099	3244099	A	G	SNP	.	42.2146	.|.	.|.	.|.	.|.	1|1	.|.	0,0	0,0	0,0	0,0	0,2	0,0	intronic	ncbi_100154378	-	-
NC_010443.5	3244967	3244967	C	CT	Insertion	.	55	.|.	1|1	.|.	.|.	.|.	1|1	0,0	0,1	0,0	0,0	0,0	0,1	intronic	ncbi_100154378	-	-
NC_010443.5	3245080	3245080	ACC	ACCC	Insertion	.	50	.|.	1|1	.|.	1|1	.|.	.|.	0,0	0,1	0,0	1,1	0,0	0,0	-	-	-	-
NC_010443.5	3249044	3249044	T	C	SNP	.	130	.|.	.|.	.|.	1|1	.|.	.|.	0,0	0,0	0,0	0,4	0,0	0,0	intronic	ncbi_100154378	-	-
NC_010443.5	3285132	3285132	A	G	SNP	.	22.7911	0|0	0|0	0|0	0|1	0|0	0|0	4,0	1,0	6,0	9,3	2,0	12,0	exonic	ncbi_100154378	nonsynonymous SNV	ncbi_100154378:XM_021071805.1#NC_010443.5#3120417:exon3:c.A220G:p.S74G,
NC_010443.5	3285136	3285136	G	A	SNP	.	22.873	0|1	0|0	0|0	0|0	0|0	0|0	1,2	1,0	6,0	12,0	2,0	12,0	exonic	ncbi_100154378	nonsynonymous SNV	ncbi_100154378:XM_021071805.1#NC_010443.5#3120417:exon3:c.G224A:p.R75K,
NC_010443.5	3320410	3320410	G	A	SNP	.	32.2168	.|.	.|.	.|.	.|.	1|1	.|.	0,0	0,0	0,0	0,0	0,2	0,0	intronic	ncbi_100154378	-	-
NC_010443.5	3320467	3320467	G	T	SNP	.	85	.|.	.|.	.|.	.|.	1|1	.|.	0,0	0,0	0,0	0,0	0,2	0,0	intronic	ncbi_100154378	-	-
NC_010443.5	3320501	3320501	C	T	SNP	.	32.2168	.|.	.|.	.|.	.|.	1|1	.|.	0,0	0,0	0,0	0,0	0,2	0,0	intronic	ncbi_100154378	-	-
NC_010443.5	3320508	3320508	T	C	SNP	.	42.2146	.|.	.|.	.|.	.|.	1|1	.|.	0,0	0,0	0,0	0,0	0,2	0,0	intronic	ncbi_100154378	-	-
NC_010443.5	3322211	3322211	G	A	SNP	.	839	1|1	1|1	1|1	1|1	1|1	1|1	0,8	0,1	0,4	0,16	0,3	0,8	exonic	ncbi_100154378	synonymous SNV	ncbi_100154378:XM_021071805.1#NC_010443.5#3120417:exon9:c.G747A:p.V249V,
NC_010443.5	3331606	3331606	A	G	SNP	.	49.2145	.|.	.|.	1|1	.|.	1|1	.|.	0,0	0,0	0,1	0,0	0,1	0,0	intronic	ncbi_100154378	-	-
NC_010443.5	3331641	3331641	T	C	SNP	.	863	1|1	1|1	1|1	1|1	0|1	1|1	0,7	0,5	0,1	0,10	1,4	0,15	exonic	ncbi_100154378	synonymous SNV	ncbi_100154378:XM_021071805.1#NC_010443.5#3120417:exon11:c.T861C:p.Y287Y,
NC_010443.5	3331674	3331674	G	A	SNP	.	903	1|1	0|1	1|1	1|1	0|1	0|1	0,8	3,4	0,3	0,12	1,3	2,12	exonic	ncbi_100154378	synonymous SNV	ncbi_100154378:XM_021071805.1#NC_010443.5#3120417:exon11:c.G894A:p.A298A,
NC_010443.5	3334415	3334415	T	C	SNP	.	956	1|1	1|1	1|1	1|1	1|1	1|1	0,9	0,6	0,3	0,11	0,2	0,8	exonic	ncbi_100154378	synonymous SNV	ncbi_100154378:XM_021071805.1#NC_010443.5#3120417:exon12:c.T1023C:p.A341A,
NC_010443.5	3334432	3334432	C	T	SNP	.	37.4347	0|0	0|1	0|0	0|0	0|0	0|0	11,0	4,3	4,0	9,0	2,0	8,0	exonic	ncbi_100154378	nonsynonymous SNV	ncbi_100154378:XM_021071805.1#NC_010443.5#3120417:exon12:c.C1040T:p.T347M,
NC_010443.5	3335481	3335481	T	A	SNP	.	86	.|.	.|.	.|.	1|1	1|1	1|1	0,0	0,0	0,0	0,1	0,1	0,1	intronic	ncbi_100154378	-	-
NC_010443.5	3335515	3335515	A	C	SNP	.	86	.|.	.|.	.|.	1|1	1|1	1|1	0,0	0,0	0,0	0,1	0,1	0,1	intronic	ncbi_100154378	-	-
NC_010443.5	3335545	3335545	attattt	att	Deletion	.	155	.|.	.|.	.|.	1|1	1|1	1|1	0,0	0,0	0,0	0,1	0,1	0,1	-	-	-	-
NC_010443.5	3335794	3335794	ac	aCc	Insertion	.	88	.|.	.|.	.|.	.|.	1|1	1|1	0,0	0,0	0,0	0,0	0,1	0,2	-	-	-	-
NC_010443.5	3336073	3336073	C	T	SNP	.	32.2168	.|.	.|.	.|.	.|.	.|.	1|1	0,0	0,0	0,0	0,0	0,0	0,2	intronic	ncbi_100154378	-	-
NC_010443.5	3336088	3336088	T	G	SNP	.	42.2146	.|.	.|.	.|.	.|.	.|.	1|1	0,0	0,0	0,0	0,0	0,0	0,2	intronic	ncbi_100154378	-	-
NC_010443.5	3336969	3336969	A	G	SNP	.	95	.|.	.|.	.|.	1|1	1|1	.|.	0,0	0,0	0,0	0,1	0,1	0,0	intronic	ncbi_100154378	-	-
NC_010443.5	3337197	3337197	GTTTTT	GTTTT	Deletion	.	37.9706	1|1	.|.	.|.	1|1	.|.	.|.	2,3	0,0	0,0	0,1	0,0	0,0	-	-	-	-
NC_010443.5	3337263	3337263	C	T	SNP	.	67	1|1	.|.	.|.	.|.	.|.	.|.	0,3	0,0	0,0	0,0	0,0	0,0	intronic	ncbi_100154378	-	-
NC_010443.5	3351489	3351489	G	C	SNP	.	96	0|0	0|0	0|1	0|0	0|0	0|1	4,0	3,0	8,3	5,0	4,0	7,3	exonic	ncbi_100154378	synonymous SNV	ncbi_100154378:XM_021071805.1#NC_010443.5#3120417:exon14:c.G1302C:p.S434S,
NC_010443.5	3351540	3351540	C	T	SNP	.	49.8272	0|0	0|0	0|1	0|0	0|0	0|1	3,0	3,0	8,2	4,0	2,0	6,2	exonic	ncbi_100154378	synonymous SNV	ncbi_100154378:XM_021071805.1#NC_010443.5#3120417:exon14:c.C1353T:p.C451C,
NC_010443.5	3354000	3354000	T	C	SNP	.	527	1|1	1|1	0|0	1|1	1|1	0|1	0,4	0,3	3,0	0,11	0,1	1,2	exonic	ncbi_100154378	synonymous SNV	ncbi_100154378:XM_021071805.1#NC_010443.5#3120417:exon15:c.T1482C:p.V494V,
NC_010443.5	3354018	3354018	A	G	SNP	.	750	1|1	1|1	1|1	1|1	1|1	0|1	0,5	0,4	0,3	0,12	0,3	1,2	exonic	ncbi_100154378	synonymous SNV	ncbi_100154378:XM_021071805.1#NC_010443.5#3120417:exon15:c.A1500G:p.T500T,
NC_010443.5	3355510	3355510	T	C	SNP	.	51	0|0	0|0	0|1	0|0	0|1	0|0	10,0	4,0	4,3	11,0	5,1	4,0	exonic	ncbi_100154378	synonymous SNV	ncbi_100154378:XM_021071805.1#NC_010443.5#3120417:exon16:c.T1557C:p.Y519Y,
NC_010443.5	3355632	3355632	A	G	SNP	.	35.2156	1|1	.|.	.|.	.|.	.|.	.|.	0,1	0,0	0,0	0,0	0,0	0,0	intronic	ncbi_100154378	-	-
NC_010443.5	3361388	3361388	A	G	SNP	.	42.2146	1|1	.|.	.|.	.|.	.|.	.|.	0,2	0,0	0,0	0,0	0,0	0,0	intronic	ncbi_100154378	-	-
NC_010443.5	3364737	3364737	G	A	SNP	.	35.2156	.|.	.|.	1|1	.|.	.|.	.|.	0,0	0,0	0,1	0,0	0,0	0,0	intronic	ncbi_100154378	-	-
NC_010443.5	3364812	3364812	G	A	SNP	.	72	.|.	.|.	1|1	.|.	1|1	.|.	0,0	0,0	0,1	0,0	0,1	0,0	intronic	ncbi_100154378	-	-
NC_010443.5	3367933	3367933	GTAA	GTAATAA	Insertion	.	33.1654	.|.	.|.	.|.	1|1	.|.	.|.	0,0	0,0	0,0	1,1	0,0	0,0	-	-	-	-
NC_010443.5	3369669	3369669	A	G	SNP	.	67	.|.	.|.	.|.	.|.	1|1	.|.	0,0	0,0	0,0	0,0	0,3	0,0	intronic	ncbi_100154378	-	-
NC_010443.5	3384163	3384163	T	C	SNP	.	109	1|1	1|1	.|.	.|.	1|1	.|.	0,1	0,1	0,0	0,0	0,1	0,0	intronic	ncbi_100154378	-	-
NC_010443.5	3386382	3386382	T	G	SNP	.	42.2146	.|.	1|1	.|.	.|.	.|.	.|.	0,0	0,2	0,0	0,0	0,0	0,0	intronic	ncbi_100154378	-	-
NC_010443.5	3386629	3386629	C	T	SNP	.	34.9627	1|1	.|.	.|.	.|.	0|1	.|.	0,2	0,0	0,0	0,0	1,0	0,0	intronic	ncbi_100154378	-	-
NC_010443.5	3386691	3386691	A	G	SNP	.	134	1|1	.|.	.|.	1|1	.|.	.|.	0,3	0,0	0,0	0,2	0,0	0,0	intronic	ncbi_100154378	-	-
NC_010443.5	3386809	3386809	A	G	SNP	.	80	.|.	.|.	.|.	1|1	.|.	.|.	0,0	0,0	0,0	0,3	0,0	0,0	intronic	ncbi_100154378	-	-
NC_010443.5	3387218	3387218	GCT	G	Deletion	.	30.2183	.|.	1|1	.|.	.|.	.|.	.|.	0,0	0,1	0,0	0,0	0,0	0,0	-	-	-	-
NC_010443.5	3387560	3387560	C	A	SNP	.	79	1|1	.|.	.|.	.|.	1|1	.|.	0,2	0,0	0,0	0,0	0,1	0,0	intronic	ncbi_100154378	-	-
NC_010443.5	3389580	3389580	G	A	SNP	.	35.2156	.|.	.|.	1|1	.|.	.|.	.|.	0,0	0,0	0,1	0,0	0,0	0,0	intronic	ncbi_100154378	-	-
NC_010443.5	3389581	3389581	C	T	SNP	.	35.2156	.|.	.|.	1|1	.|.	.|.	.|.	0,0	0,0	0,1	0,0	0,0	0,0	intronic	ncbi_100154378	-	-
NC_010443.5	3389606	3389606	C	G	SNP	.	72	.|.	.|.	1|1	.|.	.|.	1|1	0,0	0,0	0,1	0,0	0,0	0,1	intronic	ncbi_100154378	-	-
NC_010443.5	3389757	3389757	T	G	SNP	.	35.2156	.|.	.|.	.|.	.|.	.|.	1|1	0,0	0,0	0,0	0,0	0,0	0,1	intronic	ncbi_100154378	-	-
NC_010443.5	3392035	3392035	A	G	SNP	.	127	.|.	.|.	1|1	.|.	1|1	.|.	0,0	0,0	0,1	0,0	0,3	0,0	intronic	ncbi_100154378	-	-
NC_010443.5	3392955	3392955	C	T	SNP	.	64	0|0	0|0	0|0	0|0	0|1	0|0	11,0	6,0	1,0	9,0	4,4	11,1	UTR3	ncbi_100154378(XM_021071805.1#NC_010443.5#3120417:c.*297C>T)	-	-
NC_010443.5	3393191	3393191	G	T	SNP	.	382	0|0	0|1	0|1	0|0	0|1	0|1	10,0	7,5	1,4	9,0	11,2	4,6	UTR3	ncbi_100154378(XM_021071805.1#NC_010443.5#3120417:c.*533G>T)	-	-
NC_010443.5	3393288	3393288	C	T	SNP	.	221	0|0	0|1	0|1	0|0	0|0	0|1	22,0	9,3	1,1	15,0	20,0	11,5	UTR3	ncbi_100154378(XM_021071805.1#NC_010443.5#3120417:c.*630C>T)	-	-
NC_010443.5	3393296	3393296	G	A	SNP	.	192	0|0	0|1	0|1	0|0	0|0	0|1	23,0	9,3	1,1	15,0	20,0	11,4	UTR3	ncbi_100154378(XM_021071805.1#NC_010443.5#3120417:c.*638G>A)	-	-
NC_010443.5	3393393	3393393	G	A	SNP	.	81	0|0	0|0	0|0	0|0	0|1	0|1	25,0	10,0	6,0	18,0	10,4	11,2	UTR3	ncbi_100154378(XM_021071805.1#NC_010443.5#3120417:c.*735G>A)	-	-
NC_010443.5	3393413	3393413	G	A	SNP	.	999	1|1	1|1	1|1	1|1	0|1	0|1	3,29	0,8	0,5	0,12	4,13	2,15	UTR3	ncbi_100154378(XM_021071805.1#NC_010443.5#3120417:c.*755G>A)	-	-
NC_010443.5	3393452	3393452	C	T	SNP	.	999	1|1	1|1	0|1	1|1	0|1	0|1	0,26	0,8	1,6	0,17	3,12	2,13	UTR3	ncbi_100154378(XM_021071805.1#NC_010443.5#3120417:c.*794C>T)	-	-
NC_010443.5	3393548	3393548	ATTCCTTTC	ATTC	Deletion	.	999	0|1	1|1	1|1	1|1	0|1	0|1	14,23	0,6	0,5	1,15	9,8	7,7	-	-	-	-
NC_010443.5	3393711	3393711	A	G	SNP	.	161	.|.	0|1	0|0	1|1	0|0	0|0	0,0	4,2	1,0	0,5	7,1	6,0	UTR3	ncbi_100154378(XM_021071805.1#NC_010443.5#3120417:c.*1053A>G)	-	-
NC_010443.5	3393746	3393746	CTCGGCCTTTCGGCCTTTCG	CTCGGCCTTTCG	Deletion	.	446	.|.	1|1	0|1	0|0	0|1	1|1	0,0	0,4	1,1	2,0	4,4	0,1	-	-	-	-
NC_010443.5	3393808	3393808	CGAGA	CGAGAGA	Insertion	.	146	.|.	0|0	0|0	0|1	0|0	0|1	0,0	4,0	2,0	2,2	9,0	3,2	-	-	-	-
NC_010443.5	3393917	3393917	A	G	SNP	.	687	1|1	0|1	0|1	1|1	0|1	0|1	0,9	3,3	2,1	0,11	6,1	1,6	UTR3	ncbi_100154378(XM_021071805.1#NC_010443.5#3120417:c.*1259A>G)	-	-
NC_010443.5	3394021	3394021	G	C	SNP	.	44.3486	0|0	0|1	0|0	0|0	0|0	0|0	14,0	1,3	3,0	2,0	11,0	4,0	UTR3	ncbi_100154378(XM_021071805.1#NC_010443.5#3120417:c.*1363G>C)	-	-
NC_010443.5	3394026	3394026	C	T	SNP	.	880	1|1	1|1	1|1	1|1	1|1	1|1	0,14	0,4	0,3	0,2	0,11	0,4	UTR3	ncbi_100154378(XM_021071805.1#NC_010443.5#3120417:c.*1368C>T)	-	-
NC_010443.5	3394682	3394682	C	T	SNP	.	52	0|0	.|.	.|.	0|0	0|0	0|1	1,0	0,0	0,0	4,0	1,0	0,2	downstream	ncbi_100154378	-	-
NC_010443.5	3394821	3394821	G	T	SNP	.	35.7741	.|.	.|.	0|0	0|0	0|0	0|1	0,0	0,0	1,0	4,0	2,0	0,2	downstream	ncbi_100154378	-	-
NC_010443.5	3394969	3394969	G	A	SNP	.	317	1|1	0|1	1|1	1|1	0|1	0|1	0,2	1,2	0,1	0,2	1,1	2,2	downstream	ncbi_100154378	-	-
NC_010443.5	3395187	3395187	A	G	SNP	.	269	1|1	1|1	.|.	.|.	.|.	1|1	0,1	0,3	0,0	0,0	0,0	0,4	downstream	ncbi_100154378	-	-
NC_010443.5	3395390	3395390	C	T	SNP	.	297	1|1	1|1	1|1	1|1	.|.	1|1	0,1	0,3	0,1	0,1	0,0	0,4	intergenic	ncbi_100154378(dist=1154),ncbi_492277(dist=1337185)	-	-
NC_010443.5	3395881	3395881	G	A	SNP	.	245	.|.	1|1	1|1	1|1	1|1	1|1	0,0	0,2	0,1	0,1	0,1	0,3	intergenic	ncbi_100154378(dist=1645),ncbi_492277(dist=1336694)	-	-
NC_010443.5	3396780	3396780	tt	tTAt	Insertion	.	72	0|0	.|.	1|1	0|0	0|0	.|.	3,0	0,0	0,3	3,0	2,0	0,0	-	-	-	-
NC_010443.5	3396782	3396782	ttatatatatatatata	tTAtatatatatatatata	Insertion	.	102	0|0	.|.	1|1	0|1	0|0	.|.	3,0	0,0	0,3	2,1	2,0	0,0	-	-	-	-
NC_010443.5	3396882	3396882	C	T	SNP	.	348	1|1	1|1	0|1	1|1	0|1	0|1	0,4	0,1	3,3	0,4	1,0	1,1	intergenic	ncbi_100154378(dist=2646),ncbi_492277(dist=1335693)	-	-
NC_010443.5	3397009	3397009	T	C	SNP	.	981	1|1	1|1	1|1	1|1	1|1	1|1	0,6	0,2	0,8	0,7	0,5	0,4	intergenic	ncbi_100154378(dist=2773),ncbi_492277(dist=1335566)	-	-
NC_010443.5	3397040	3397040	G	A	SNP	.	51	0|0	0|1	0|1	0|0	0|0	0|1	4,0	1,1	5,1	3,0	6,0	3,2	intergenic	ncbi_100154378(dist=2804),ncbi_492277(dist=1335535)	-	-
NC_010443.5	3397087	3397087	C	T	SNP	.	73	0|0	0|1	0|1	0|0	0|0	0|1	3,0	1,1	2,1	3,0	5,0	3,2	intergenic	ncbi_100154378(dist=2851),ncbi_492277(dist=1335488)	-	-
NC_010443.5	3397236	3397236	G	A	SNP	.	44.3252	0|0	0|1	0|1	0|0	0|0	0|0	4,0	6,2	6,1	2,0	8,0	6,0	intergenic	ncbi_100154378(dist=3000),ncbi_492277(dist=1335339)	-	-
NC_010443.5	3397628	3397628	G	A	SNP	.	157	0|0	0|1	0|1	0|0	0|0	0|1	8,0	4,1	2,3	8,0	2,0	2,3	intergenic	ncbi_100154378(dist=3392),ncbi_492277(dist=1334947)	-	-
NC_010443.5	3397690	3397690	C	T	SNP	.	147	0|0	0|1	0|1	0|0	0|0	0|1	10,0	5,1	4,2	10,0	4,0	5,3	intergenic	ncbi_100154378(dist=3454),ncbi_492277(dist=1334885)	-	-
NC_010443.5	3397691	3397691	G	A	SNP	.	976	1|1	0|1	0|1	1|1	0|1	0|1	0,10	1,5	3,4	0,10	1,4	4,4	intergenic	ncbi_100154378(dist=3455),ncbi_492277(dist=1334884)	-	-
NC_010443.5	3397745	3397745	G	C	SNP	.	999	1|1	1|1	1|1	1|1	1|1	1|1	0,17	0,4	0,6	0,8	0,5	0,9	intergenic	ncbi_100154378(dist=3509),ncbi_492277(dist=1334830)	-	-
NC_010443.5	3398177	3398177	catatatatatatat	catatatatatat	Deletion	.	79	1|1	.|.	.|.	1|1	.|.	.|.	0,1	0,0	0,0	0,2	0,0	0,0	-	-	-	-
NC_010443.5	3400881	3400881	CGGGG	CGG	Deletion	.	25.2272	.|.	.|.	.|.	.|.	.|.	1|1	0,0	0,0	0,0	0,0	0,0	0,1	-	-	-	-
NC_010443.5	3409326	3409326	G	GA	Insertion	.	39.2148	.|.	.|.	.|.	.|.	.|.	1|1	0,0	0,0	0,0	0,0	0,0	0,2	intergenic	ncbi_100154378(dist=15090),ncbi_492277(dist=1323249)	-	-
NC_010443.5	3409404	3409404	A	C	SNP	.	42.2146	.|.	.|.	.|.	.|.	.|.	1|1	0,0	0,0	0,0	0,0	0,0	0,2	intergenic	ncbi_100154378(dist=15168),ncbi_492277(dist=1323171)	-	-
NC_010443.5	3410850	3410850	G	A	SNP	.	85	.|.	.|.	.|.	.|.	.|.	1|1	0,0	0,0	0,0	0,0	0,0	0,2	intergenic	ncbi_100154378(dist=16614),ncbi_492277(dist=1321725)	-	-
NC_010443.5	3410889	3410889	G	A	SNP	.	42.2146	.|.	.|.	.|.	.|.	.|.	1|1	0,0	0,0	0,0	0,0	0,0	0,2	intergenic	ncbi_100154378(dist=16653),ncbi_492277(dist=1321686)	-	-
NC_010443.5	3748627	3748627	T	C	SNP	.	35.2156	.|.	.|.	.|.	.|.	.|.	1|1	0,0	0,0	0,0	0,0	0,0	0,1	intergenic	ncbi_100154378(dist=354391),ncbi_492277(dist=983948)	-	-
NC_010443.5	4037466	4037466	C	A	SNP	.	35.2156	.|.	.|.	.|.	1|1	.|.	.|.	0,0	0,0	0,0	0,1	0,0	0,0	intergenic	ncbi_100154378(dist=643230),ncbi_492277(dist=695109)	-	-
NC_010443.5	4078835	4078835	G	A	SNP	.	42.2146	.|.	1|1	.|.	.|.	.|.	.|.	0,0	0,2	0,0	0,0	0,0	0,0	intergenic	ncbi_100154378(dist=684599),ncbi_492277(dist=653740)	-	-
NC_010443.5	4078915	4078915	C	T	SNP	.	32.2168	.|.	1|1	.|.	.|.	.|.	.|.	0,0	0,2	0,0	0,0	0,0	0,0	intergenic	ncbi_100154378(dist=684679),ncbi_492277(dist=653660)	-	-
NC_010443.5	4078965	4078965	A	G	SNP	.	42.2146	.|.	1|1	.|.	.|.	.|.	.|.	0,0	0,2	0,0	0,0	0,0	0,0	intergenic	ncbi_100154378(dist=684729),ncbi_492277(dist=653610)	-	-
NC_010443.5	4079041	4079041	T	C	SNP	.	42.2146	.|.	1|1	.|.	.|.	.|.	.|.	0,0	0,2	0,0	0,0	0,0	0,0	intergenic	ncbi_100154378(dist=684805),ncbi_492277(dist=653534)	-	-
NC_010443.5	4085229	4085229	attgttt	aTTGTttgttt	Insertion	.	205	.|.	.|.	1|1	1|1	1|1	.|.	0,0	0,0	0,1	0,1	0,2	0,0	-	-	-	-
NC_010443.5	4088969	4088969	G	C	SNP	.	31.3896	.|.	0|0	0|0	.|.	0|1	.|.	0,0	1,0	2,0	0,0	0,2	0,0	intergenic	ncbi_100154378(dist=694733),ncbi_492277(dist=643606)	-	-
NC_010443.5	4240277	4240277	G	A	SNP	.	42.2146	.|.	.|.	.|.	.|.	.|.	1|1	0,0	0,0	0,0	0,0	0,0	0,2	intergenic	ncbi_100154378(dist=846041),ncbi_492277(dist=492298)	-	-
NC_010443.5	4246242	4246242	A	T	SNP	.	67	.|.	1|1	.|.	.|.	.|.	.|.	0,0	0,3	0,0	0,0	0,0	0,0	intergenic	ncbi_100154378(dist=852006),ncbi_492277(dist=486333)	-	-
NC_010443.5	4246331	4246331	A	G	SNP	.	67	.|.	1|1	.|.	.|.	.|.	.|.	0,0	0,3	0,0	0,0	0,0	0,0	intergenic	ncbi_100154378(dist=852095),ncbi_492277(dist=486244)	-	-
NC_010443.5	4377624	4377624	C	T	SNP	.	32.1804	.|.	0|0	0|0	.|.	.|.	0|1	0,0	1,0	1,0	0,0	0,0	0,2	intergenic	ncbi_100154378(dist=983388),ncbi_492277(dist=354951)	-	-
NC_010443.5	4387607	4387607	T	TA	Insertion	.	76	.|.	0|1	.|.	.|.	1|1	.|.	0,0	1,1	0,0	0,0	0,2	0,0	intergenic	ncbi_100154378(dist=993371),ncbi_492277(dist=344968)	-	-
NC_010443.5	4395218	4395218	A	G	SNP	.	23.2349	.|.	.|.	.|.	.|.	1|1	.|.	0,0	0,0	0,0	0,0	0,1	0,0	intergenic	ncbi_100154378(dist=1000982),ncbi_492277(dist=337357)	-	-
NC_010443.5	4601797	4601797	GCT	GCTCT	Insertion	.	35.2156	.|.	.|.	.|.	1|1	.|.	.|.	0,0	0,0	0,0	0,1	0,0	0,0	-	-	-	-
NC_010443.5	4620360	4620360	A	C	SNP	.	35.2156	.|.	.|.	.|.	.|.	1|1	.|.	0,0	0,0	0,0	0,0	0,1	0,0	intergenic	ncbi_100154378(dist=1226124),ncbi_492277(dist=112215)	-	-
NC_010443.5	4707273	4707273	A	G	SNP	.	42.2146	.|.	.|.	.|.	.|.	1|1	.|.	0,0	0,0	0,0	0,0	0,2	0,0	intergenic	ncbi_100154378(dist=1313037),ncbi_492277(dist=25302)	-	-
NC_010443.5	4707396	4707396	T	G	SNP	.	42.2146	.|.	.|.	.|.	.|.	1|1	.|.	0,0	0,0	0,0	0,0	0,2	0,0	intergenic	ncbi_100154378(dist=1313160),ncbi_492277(dist=25179)	-	-
NC_010443.5	4707448	4707448	A	T	SNP	.	42.2146	.|.	.|.	.|.	.|.	1|1	.|.	0,0	0,0	0,0	0,0	0,2	0,0	intergenic	ncbi_100154378(dist=1313212),ncbi_492277(dist=25127)	-	-
NC_010443.5	4724374	4724374	T	C	SNP	.	79	.|.	.|.	.|.	1|1	1|1	.|.	0,0	0,0	0,0	0,1	0,2	0,0	intergenic	ncbi_100154378(dist=1330138),ncbi_492277(dist=8201)	-	-
NC_010443.5	4724390	4724390	A	G	SNP	.	79	.|.	.|.	.|.	1|1	1|1	.|.	0,0	0,0	0,0	0,1	0,2	0,0	intergenic	ncbi_100154378(dist=1330154),ncbi_492277(dist=8185)	-	-
NC_010443.5	4724456	4724456	G	C	SNP	.	122	.|.	.|.	.|.	1|1	1|1	.|.	0,0	0,0	0,0	0,1	0,2	0,0	intergenic	ncbi_100154378(dist=1330220),ncbi_492277(dist=8119)	-	-
NC_010443.5	4724554	4724554	C	T	SNP	.	79	.|.	.|.	.|.	1|1	1|1	.|.	0,0	0,0	0,0	0,1	0,2	0,0	intergenic	ncbi_100154378(dist=1330318),ncbi_492277(dist=8021)	-	-
NC_010443.5	4725050	4725050	C	T	SNP	.	69	.|.	1|1	.|.	.|.	.|.	1|1	0,0	0,1	0,0	0,0	0,0	0,2	intergenic	ncbi_100154378(dist=1330814),ncbi_492277(dist=7525)	-	-
NC_010443.5	4725277	4725277	C	A	SNP	.	164	.|.	1|1	.|.	1|1	.|.	1|1	0,0	0,1	0,0	0,1	0,0	0,3	intergenic	ncbi_100154378(dist=1331041),ncbi_492277(dist=7298)	-	-
NC_010443.5	4726206	4726206	A	G	SNP	.	42.2146	.|.	.|.	.|.	.|.	.|.	1|1	0,0	0,0	0,0	0,0	0,0	0,2	intergenic	ncbi_100154378(dist=1331970),ncbi_492277(dist=6369)	-	-
NC_010443.5	4727621	4727621	C	T	SNP	.	35.2156	.|.	.|.	1|1	.|.	.|.	.|.	0,0	0,0	0,1	0,0	0,0	0,0	intergenic	ncbi_100154378(dist=1333385),ncbi_492277(dist=4954)	-	-
NC_010443.5	4727670	4727670	C	G	SNP	.	35.2156	.|.	.|.	1|1	.|.	.|.	.|.	0,0	0,0	0,1	0,0	0,0	0,0	intergenic	ncbi_100154378(dist=1333434),ncbi_492277(dist=4905)	-	-
NC_010443.5	4729270	4729270	T	G	SNP	.	42.2146	.|.	.|.	.|.	1|1	.|.	.|.	0,0	0,0	0,0	0,2	0,0	0,0	intergenic	ncbi_100154378(dist=1335034),ncbi_492277(dist=3305)	-	-
NC_010443.5	4729811	4729811	A	G	SNP	.	35.2156	.|.	.|.	1|1	.|.	.|.	.|.	0,0	0,0	0,1	0,0	0,0	0,0	intergenic	ncbi_100154378(dist=1335575),ncbi_492277(dist=2764)	-	-
NC_010443.5	4730643	4730643	TTAGATAGA	TTAGA	Deletion	.	85	.|.	.|.	1|1	.|.	.|.	.|.	0,0	0,0	0,2	0,0	0,0	0,0	-	-	-	-
NC_010443.5	4730829	4730829	T	A	SNP	.	65	.|.	1|1	0|1	.|.	.|.	.|.	0,0	0,1	1,2	0,0	0,0	0,0	intergenic	ncbi_100154378(dist=1336593),ncbi_492277(dist=1746)	-	-
NC_010443.5	4730850	4730850	T	C	SNP	.	65	.|.	1|1	0|1	.|.	.|.	.|.	0,0	0,1	1,2	0,0	0,0	0,0	intergenic	ncbi_100154378(dist=1336614),ncbi_492277(dist=1725)	-	-
NC_010443.5	4732158	4732158	GTATA	GTATATA	Insertion	.	29.2093	0|1	0|1	.|.	.|.	.|.	.|.	0,1	1,0	0,0	0,0	0,0	0,0	-	-	-	-
NC_010443.5	4733222	4733222	C	A	SNP	.	48.6758	0|0	0|1	0|0	0|0	0|0	0|0	24,0	20,3	8,0	13,0	17,0	9,0	UTR3	ncbi_492277(XM_021083682.1#NC_010443.5#4732574:c.*5309G>T,XM_021083630.1#NC_010443.5#4732574:c.*5309G>T,XM_021083632.1#NC_010443.5#4732574:c.*5309G>T,XM_021083643.1#NC_010443.5#4732690:c.*10092G>T)	-	-
NC_010443.5	4733397	4733397	A	G	SNP	.	499	0|1	0|1	0|1	1|1	1|1	0|1	1,1	3,2	3,1	0,6	0,12	5,2	UTR3	ncbi_492277(XM_021083682.1#NC_010443.5#4732574:c.*5134T>C,XM_021083630.1#NC_010443.5#4732574:c.*5134T>C,XM_021083632.1#NC_010443.5#4732574:c.*5134T>C,XM_021083643.1#NC_010443.5#4732690:c.*9917T>C)	-	-
NC_010443.5	4733429	4733429	A	G	SNP	.	22.1699	0|1	0|0	0|0	0|0	0|0	0|0	1,2	5,0	5,0	6,0	15,0	9,0	UTR3	ncbi_492277(XM_021083682.1#NC_010443.5#4732574:c.*5102T>C,XM_021083630.1#NC_010443.5#4732574:c.*5102T>C,XM_021083632.1#NC_010443.5#4732574:c.*5102T>C,XM_021083643.1#NC_010443.5#4732690:c.*9885T>C)	-	-
NC_010443.5	4733456	4733456	AATGAT	AAT	Deletion	.	135	0|0	0|0	0|1	0|0	0|0	0|1	3,0	8,0	5,1	6,0	13,0	2,3	-	-	-	-
NC_010443.5	4733541	4733541	G	A	SNP	.	999	1|1	1|1	1|1	1|1	1|1	1|1	0,2	0,15	0,8	0,9	0,14	0,16	UTR3	ncbi_492277(XM_021083682.1#NC_010443.5#4732574:c.*4990C>T,XM_021083630.1#NC_010443.5#4732574:c.*4990C>T,XM_021083632.1#NC_010443.5#4732574:c.*4990C>T,XM_021083643.1#NC_010443.5#4732690:c.*9773C>T)	-	-
NC_010443.5	4733725	4733725	C	T	SNP	.	999	0|1	0|1	0|1	1|1	1|1	0|1	2,18	8,6	5,6	0,25	0,24	11,27	UTR3	ncbi_492277(XM_021083682.1#NC_010443.5#4732574:c.*4806G>A,XM_021083630.1#NC_010443.5#4732574:c.*4806G>A,XM_021083632.1#NC_010443.5#4732574:c.*4806G>A,XM_021083643.1#NC_010443.5#4732690:c.*9589G>A)	-	-
NC_010443.5	4733822	4733822	G	A	SNP	.	999	1|1	1|1	1|1	1|1	1|1	1|1	0,27	0,13	0,13	0,28	0,23	0,46	UTR3	ncbi_492277(XM_021083682.1#NC_010443.5#4732574:c.*4709C>T,XM_021083630.1#NC_010443.5#4732574:c.*4709C>T,XM_021083632.1#NC_010443.5#4732574:c.*4709C>T,XM_021083643.1#NC_010443.5#4732690:c.*9492C>T)	-	-
NC_010443.5	4734115	4734115	C	T	SNP	.	999	1|1	1|1	1|1	1|1	1|1	1|1	0,12	0,18	0,10	0,16	0,23	0,24	UTR3	ncbi_492277(XM_021083682.1#NC_010443.5#4732574:c.*4416G>A,XM_021083630.1#NC_010443.5#4732574:c.*4416G>A,XM_021083632.1#NC_010443.5#4732574:c.*4416G>A,XM_021083643.1#NC_010443.5#4732690:c.*9199G>A)	-	-
NC_010443.5	4734237	4734237	C	T	SNP	.	999	1|1	1|1	1|1	1|1	1|1	1|1	0,11	0,10	0,7	0,16	0,13	0,17	UTR3	ncbi_492277(XM_021083682.1#NC_010443.5#4732574:c.*4294G>A,XM_021083630.1#NC_010443.5#4732574:c.*4294G>A,XM_021083632.1#NC_010443.5#4732574:c.*4294G>A,XM_021083643.1#NC_010443.5#4732690:c.*9077G>A)	-	-
NC_010443.5	4734566	4734566	G	A	SNP	.	999	1|1	1|1	1|1	1|1	1|1	1|1	0,12	0,3	0,9	0,9	0,8	0,8	UTR3	ncbi_492277(XM_021083682.1#NC_010443.5#4732574:c.*3965C>T,XM_021083630.1#NC_010443.5#4732574:c.*3965C>T,XM_021083632.1#NC_010443.5#4732574:c.*3965C>T,XM_021083643.1#NC_010443.5#4732690:c.*8748C>T)	-	-
NC_010443.5	4734618	4734618	A	G	SNP	.	904	1|1	0|1	0|1	1|1	1|1	0|1	0,11	1,2	8,2	0,10	0,13	4,6	UTR3	ncbi_492277(XM_021083682.1#NC_010443.5#4732574:c.*3913T>C,XM_021083630.1#NC_010443.5#4732574:c.*3913T>C,XM_021083632.1#NC_010443.5#4732574:c.*3913T>C,XM_021083643.1#NC_010443.5#4732690:c.*8696T>C)	-	-
NC_010443.5	4734625	4734625	A	G	SNP	.	283	0|0	0|1	0|1	0|0	0|0	0|1	10,0	2,1	2,9	14,0	13,0	6,4	UTR3	ncbi_492277(XM_021083682.1#NC_010443.5#4732574:c.*3906T>C,XM_021083630.1#NC_010443.5#4732574:c.*3906T>C,XM_021083632.1#NC_010443.5#4732574:c.*3906T>C,XM_021083643.1#NC_010443.5#4732690:c.*8689T>C)	-	-
NC_010443.5	4735092	4735092	T	C	SNP	.	459	1|1	1|1	1|1	1|1	1|1	1|1	0,1	0,1	0,4	0,4	0,1	0,2	UTR3	ncbi_492277(XM_021083682.1#NC_010443.5#4732574:c.*3439A>G,XM_021083630.1#NC_010443.5#4732574:c.*3439A>G,XM_021083632.1#NC_010443.5#4732574:c.*3439A>G,XM_021083643.1#NC_010443.5#4732690:c.*8222A>G)	-	-
NC_010443.5	4736820	4736820	aggggggg	aGggggggg	Insertion	.	104	0|1	0|1	0|1	0|1	0|1	0|1	24,15	14,15	11,15	9,21	11,19	30,27	-	-	-	-
NC_010443.5	4736934	4736934	G	A	SNP	.	999	1|1	1|1	1|1	1|1	1|1	1|1	0,109	0,81	0,63	0,93	0,97	0,134	UTR3	ncbi_492277(XM_021083682.1#NC_010443.5#4732574:c.*1597C>T,XM_021083630.1#NC_010443.5#4732574:c.*1597C>T,XM_021083632.1#NC_010443.5#4732574:c.*1597C>T,XM_021083643.1#NC_010443.5#4732690:c.*6380C>T)	-	-
NC_010443.5	4737241	4737241	T	C	SNP	.	98	0|0	0|0	0|1	0|1	0|1	0|0	105,6	87,5	69,7	97,11	92,11	193,15	UTR3	ncbi_492277(XM_021083682.1#NC_010443.5#4732574:c.*1290A>G,XM_021083630.1#NC_010443.5#4732574:c.*1290A>G,XM_021083632.1#NC_010443.5#4732574:c.*1290A>G,XM_021083643.1#NC_010443.5#4732690:c.*6073A>G)	-	-
NC_010443.5	4737758	4737758	at	aTt	Insertion	.	513	0|0	0|1	0|1	0|0	0|0	0|1	81,6	50,10	37,20	80,0	85,0	99,29	-	-	-	-
NC_010443.5	4738075	4738075	T	A	SNP	.	682	0|1	0|1	0|1	0|0	0|0	0|1	28,5	28,13	22,16	52,0	61,0	58,30	UTR3	ncbi_492277(XM_021083682.1#NC_010443.5#4732574:c.*456A>T,XM_021083630.1#NC_010443.5#4732574:c.*456A>T,XM_021083632.1#NC_010443.5#4732574:c.*456A>T,XM_021083643.1#NC_010443.5#4732690:c.*5239A>T)	-	-
NC_010443.5	4738806	4738806	A	G	SNP	.	155	.|.	1|1	1|1	.|.	.|.	1|1	0,0	0,1	0,1	0,0	0,0	0,4	UTR3	ncbi_492277(XM_021083643.1#NC_010443.5#4732690:c.*4508T>C)	-	-
NC_010443.5	4739417	4739417	G	C	SNP	.	999	0|1	0|1	0|1	1|1	1|1	0|1	13,44	26,24	17,9	0,52	0,58	11,67	UTR3	ncbi_492277(XM_021083643.1#NC_010443.5#4732690:c.*3897C>G,XM_021083654.1#NC_010443.5#4739099:c.*5139C>G,XM_021083664.1#NC_010443.5#4739099:c.*3897C>G,XM_021083688.1#NC_010443.5#4739099:c.*3839C>G,XM_021083671.1#NC_010443.5#4739099:c.*5139C>G)	-	-
NC_010443.5	4739586	4739586	T	C	SNP	.	999	0|1	0|1	0|1	1|1	1|1	0|1	24,73	29,53	33,40	0,74	0,110	20,80	UTR3	ncbi_492277(XM_021083643.1#NC_010443.5#4732690:c.*3728A>G,XM_021083654.1#NC_010443.5#4739099:c.*4970A>G,XM_021083664.1#NC_010443.5#4739099:c.*3728A>G,XM_021083688.1#NC_010443.5#4739099:c.*3670A>G,XM_021083671.1#NC_010443.5#4739099:c.*4970A>G)	-	-
NC_010443.5	4740267	4740267	atttttttttttt	attttttttt	Deletion	.	953	1|1	0|1	0|1	0|1	0|1	0|1	3,15	6,20	6,9	21,25	16,16	17,21	-	-	-	-
NC_010443.5	4741227	4741227	G	A	SNP	.	999	1|1	1|1	1|1	1|1	1|1	1|1	0,46	0,32	0,28	0,32	0,42	0,58	UTR3	ncbi_492277(XM_021083643.1#NC_010443.5#4732690:c.*2087C>T,XM_021083654.1#NC_010443.5#4739099:c.*3329C>T,XM_021083664.1#NC_010443.5#4739099:c.*2087C>T,XM_021083688.1#NC_010443.5#4739099:c.*2029C>T,XM_021083671.1#NC_010443.5#4739099:c.*3329C>T)	-	-
NC_010443.5	4741622	4741622	T	C	SNP	.	191	0|0	0|0	0|0	0|0	0|1	0|1	45,2	43,3	21,0	42,3	41,10	61,8	UTR3	ncbi_492277(XM_021083643.1#NC_010443.5#4732690:c.*1692A>G,XM_021083654.1#NC_010443.5#4739099:c.*2934A>G,XM_021083664.1#NC_010443.5#4739099:c.*1692A>G,XM_021083688.1#NC_010443.5#4739099:c.*1634A>G,XM_021083671.1#NC_010443.5#4739099:c.*2934A>G)	-	-
NC_010443.5	4741733	4741733	T	C	SNP	.	37.5993	0|0	0|0	0|0	0|0	0|1	0|0	44,0	39,0	42,1	62,3	42,6	80,7	UTR3	ncbi_492277(XM_021083643.1#NC_010443.5#4732690:c.*1581A>G,XM_021083654.1#NC_010443.5#4739099:c.*2823A>G,XM_021083664.1#NC_010443.5#4739099:c.*1581A>G,XM_021083688.1#NC_010443.5#4739099:c.*1523A>G,XM_021083671.1#NC_010443.5#4739099:c.*2823A>G)	-	-
NC_010443.5	4742012	4742012	C	T	SNP	.	999	0|1	0|1	0|1	1|1	1|1	0|1	12,26	15,8	13,16	0,17	0,43	19,48	UTR3	ncbi_492277(XM_021083643.1#NC_010443.5#4732690:c.*1302G>A,XM_021083654.1#NC_010443.5#4739099:c.*2544G>A,XM_021083664.1#NC_010443.5#4739099:c.*1302G>A,XM_021083688.1#NC_010443.5#4739099:c.*1244G>A,XM_021083671.1#NC_010443.5#4739099:c.*2544G>A)	-	-
NC_010443.5	4742273	4742273	T	C	SNP	.	666	0|1	0|1	0|0	1|1	0|1	0|0	3,6	9,4	9,0	0,13	5,11	35,2	UTR3	ncbi_492277(XM_021083643.1#NC_010443.5#4732690:c.*1041A>G,XM_021083654.1#NC_010443.5#4739099:c.*2283A>G,XM_021083664.1#NC_010443.5#4739099:c.*1041A>G,XM_021083688.1#NC_010443.5#4739099:c.*983A>G,XM_021083671.1#NC_010443.5#4739099:c.*2283A>G)	-	-
NC_010443.5	4743187	4743187	CAAAAA	CAAAAAA	Insertion	.	288	0|1	0|1	0|1	0|1	0|1	0|1	6,9	2,4	7,6	8,7	6,14	18,17	-	-	-	-
NC_010443.5	4743475	4743475	T	G	SNP	.	70	0|0	0|1	0|1	0|0	0|0	0|1	2,0	2,1	2,1	9,0	3,0	3,2	UTR3	ncbi_492277(XM_021083654.1#NC_010443.5#4739099:c.*1081A>C,XM_021083671.1#NC_010443.5#4739099:c.*1081A>C)	-	-
NC_010443.5	4743998	4743998	G	GA	Insertion	.	235	1|1	0|1	1|1	0|0	1|1	1|1	0,1	1,1	0,1	3,0	0,6	1,10	UTR3	ncbi_492277(XM_021083654.1#NC_010443.5#4739099:c.*558C>TC,XM_021083671.1#NC_010443.5#4739099:c.*558C>TC)	-	-
NC_010443.5	4744907	4744907	A	T	SNP	.	336	1|1	.|.	1|1	.|.	1|1	1|1	0,2	0,0	0,3	0,0	0,6	0,2	intronic	ncbi_492277	-	-
NC_010443.5	4749655	4749655	A	G	SNP	.	24.9701	0|1	.|.	.|.	1|1	.|.	.|.	1,0	0,0	0,0	0,2	0,0	0,0	intronic	ncbi_492277	-	-
NC_010443.5	4750008	4750008	C	T	SNP	.	42.2146	.|.	.|.	.|.	1|1	.|.	.|.	0,0	0,0	0,0	0,2	0,0	0,0	intronic	ncbi_492277	-	-
NC_010443.5	4751837	4751837	A	G	SNP	.	23.2349	.|.	.|.	.|.	.|.	1|1	.|.	0,0	0,0	0,0	0,0	0,1	0,0	intronic	ncbi_492277	-	-
NC_010443.5	4762455	4762455	G	A	SNP	.	42.2146	.|.	.|.	.|.	.|.	.|.	1|1	0,0	0,0	0,0	0,0	0,0	0,2	intronic	ncbi_492277	-	-
NC_010443.5	4763507	4763507	C	T	SNP	.	49.2145	.|.	.|.	1|1	.|.	1|1	.|.	0,0	0,0	0,1	0,0	0,1	0,0	intronic	ncbi_492277	-	-
NC_010443.5	4763972	4763972	G	A	SNP	.	58	.|.	.|.	.|.	1|1	.|.	0|0	0,0	0,0	0,0	0,3	0,0	2,0	intronic	ncbi_492277	-	-
NC_010443.5	4763984	4763984	T	C	SNP	.	177	.|.	.|.	.|.	1|1	.|.	1|1	0,0	0,0	0,0	0,3	0,0	0,2	intronic	ncbi_492277	-	-
NC_010443.5	4764047	4764047	ATCTCT	ATCT	Deletion	.	29.2123	.|.	.|.	.|.	0|0	.|.	1|1	0,0	0,0	0,0	5,0	0,0	0,2	-	-	-	-
NC_010443.5	4764616	4764616	C	T	SNP	.	67	.|.	.|.	.|.	1|1	.|.	.|.	0,0	0,0	0,0	0,3	0,0	0,0	intronic	ncbi_492277	-	-
NC_010443.5	4765366	4765366	T	C	SNP	.	125	.|.	.|.	1|1	.|.	1|1	.|.	0,0	0,0	0,1	0,0	0,4	0,0	intronic	ncbi_492277	-	-
NC_010443.5	4765598	4765598	C	T	SNP	.	125	.|.	.|.	1|1	.|.	1|1	.|.	0,0	0,0	0,1	0,0	0,4	0,0	intronic	ncbi_492277	-	-
NC_010443.5	4765627	4765627	GAAAAAA	GAAAAAAAA	Insertion	.	46.7302	.|.	.|.	0|1	1|1	0|0	.|.	0,0	0,0	0,0	0,3	4,0	0,0	-	-	-	-
NC_010443.5	4765915	4765915	T	G	SNP	.	146	1|1	1|1	.|.	1|1	.|.	.|.	0,2	0,1	0,0	0,2	0,0	0,0	intronic	ncbi_492277	-	-
NC_010443.5	4765943	4765943	C	T	SNP	.	70	.|.	1|1	.|.	1|1	.|.	0|1	0,0	0,1	0,0	0,2	0,0	1,0	intronic	ncbi_492277	-	-
NC_010443.5	4766821	4766821	A	C	SNP	.	49.2145	.|.	1|1	.|.	.|.	.|.	1|1	0,0	0,1	0,0	0,0	0,0	0,1	intronic	ncbi_492277	-	-
NC_010443.5	4766822	4766822	C	T	SNP	.	49.2145	.|.	1|1	.|.	.|.	.|.	1|1	0,0	0,1	0,0	0,0	0,0	0,1	intronic	ncbi_492277	-	-
NC_010443.5	4771804	4771804	A	G	SNP	.	35.2156	.|.	.|.	.|.	1|1	.|.	.|.	0,0	0,0	0,0	0,1	0,0	0,0	intronic	ncbi_492277	-	-
NC_010443.5	4775288	4775288	T	A	SNP	.	78	1|1	.|.	0|1	.|.	.|.	.|.	0,2	0,0	1,0	0,0	0,0	0,0	intronic	ncbi_492277	-	-
NC_010443.5	4775818	4775818	T	C	SNP	.	999	0|1	0|1	0|1	1|1	1|1	0|1	13,57	36,26	23,20	0,73	0,86	93,76	exonic	ncbi_492277	synonymous SNV	ncbi_492277:XM_021083664.1#NC_010443.5#4739099:exon4:c.A483G:p.Q161Q,ncbi_492277:XM_021083688.1#NC_010443.5#4739099:exon4:c.A483G:p.Q161Q,ncbi_492277:XM_021083630.1#NC_010443.5#4732574:exon4:c.A483G:p.Q161Q,ncbi_492277:XM_021083643.1#NC_010443.5#4732690:exon4:c.A483G:p.Q161Q,ncbi_492277:XM_021083654.1#NC_010443.5#4739099:exon4:c.A483G:p.Q161Q,ncbi_492277:NM_001007195.1#NC_010443.5#4738530:exon4:c…
NC_010443.5	4782300	4782300	T	C	SNP	.	42.2146	.|.	1|1	.|.	.|.	.|.	.|.	0,0	0,2	0,0	0,0	0,0	0,0	intronic	ncbi_492277	-	-
NC_010443.5	4805474	4805474	T	C	SNP	.	42.2146	.|.	.|.	.|.	1|1	.|.	.|.	0,0	0,0	0,0	0,2	0,0	0,0	intronic	ncbi_492277	-	-
NC_010443.5	4829734	4829734	G	A	SNP	.	42.2146	1|1	.|.	.|.	.|.	.|.	.|.	0,2	0,0	0,0	0,0	0,0	0,0	intronic	ncbi_492277	-	-
NC_010443.5	4849389	4849389	A	G	SNP	.	80	.|.	0|1	.|.	.|.	.|.	1|1	0,0	1,0	0,0	0,0	0,0	0,4	intronic	ncbi_492277	-	-
NC_010443.5	4849589	4849589	G	A	SNP	.	78	.|.	0|0	.|.	.|.	.|.	1|1	0,0	2,0	0,0	0,0	0,0	0,4	intronic	ncbi_492277	-	-
NC_010443.5	4851500	4851500	G	A	SNP	.	29.213	0|1	.|.	0|1	.|.	.|.	.|.	0,1	0,0	1,0	0,0	0,0	0,0	intronic	ncbi_492277	-	-
NC_010443.5	4852734	4852734	T	C	SNP	.	161	1|1	0|1	.|.	.|.	.|.	.|.	0,19	1,0	0,0	0,0	0,0	0,0	intronic	ncbi_492277	-	-
NC_010443.5	4877866	4877866	G	A	SNP	.	42.2146	1|1	.|.	.|.	.|.	.|.	.|.	0,2	0,0	0,0	0,0	0,0	0,0	intronic	ncbi_492277	-	-
NC_010443.5	4881547	4881547	A	G	SNP	.	65	0|1	.|.	.|.	.|.	.|.	1|1	1,2	0,0	0,0	0,0	0,0	0,1	intronic	ncbi_492277	-	-
NC_010443.5	4882286	4882286	T	C	SNP	.	24.925	0|1	.|.	0|0	0|0	.|.	0|0	1,2	0,0	1,0	4,0	0,0	4,0	UTR5	ncbi_492277(XM_021083682.1#NC_010443.5#4732574:c.-38894A>G)	-	-
NC_010443.5	4883000	4883000	G	A	SNP	.	86	1|1	.|.	1|1	1|1	.|.	.|.	0,1	0,0	0,1	0,1	0,0	0,0	intronic	ncbi_492277	-	-
NC_010443.5	4883602	4883602	agccgccgccgccgcc	agccgccgccgcc	Deletion	.	34.6802	0|0	0|1	0|1	0|0	0|0	0|0	5,0	5,1	3,1	12,0	15,0	23,0	-	-	-	-
NC_010443.5	4883667	4883667	TCTGCCGCTGCCGC	TCTGCCGCTGCCGCTGCCGC	Insertion	.	246	0|1	0|0	0|1	0|0	0|1	0|1	2,1	2,0	0,1	3,0	3,4	6,1	-	-	-	-
NC_010443.5	4885746	4885746	CT	CTGT	Insertion	.	32.2168	.|.	.|.	.|.	.|.	.|.	1|1	0,0	0,0	0,0	0,0	0,0	0,1	-	-	-	-
NC_010443.5	4888477	4888477	C	T	SNP	.	42.2146	.|.	.|.	.|.	.|.	1|1	.|.	0,0	0,0	0,0	0,0	0,2	0,0	intergenic	ncbi_492277(dist=5091),ncbi_106506364(dist=76209)	-	-
NC_010443.5	4888506	4888506	A	G	SNP	.	42.2146	.|.	.|.	.|.	.|.	1|1	.|.	0,0	0,0	0,0	0,0	0,2	0,0	intergenic	ncbi_492277(dist=5120),ncbi_106506364(dist=76180)	-	-
NC_010443.5	4888582	4888582	g	gA	Insertion	.	48.2145	.|.	.|.	.|.	.|.	1|1	.|.	0,0	0,0	0,0	0,0	0,2	0,0	intergenic	ncbi_492277(dist=5196),ncbi_106506364(dist=76104)	-	-
NC_010443.5	4888586	4888586	A	G	SNP	.	42.2146	.|.	.|.	.|.	.|.	1|1	.|.	0,0	0,0	0,0	0,0	0,2	0,0	intergenic	ncbi_492277(dist=5200),ncbi_106506364(dist=76100)	-	-
NC_010443.5	4888707	4888707	GT	GTT	Insertion	.	88	.|.	.|.	1|1	.|.	1|1	.|.	0,0	0,0	0,1	0,0	0,2	0,0	-	-	-	-
NC_010443.5	4889245	4889245	C	T	SNP	.	60	.|.	.|.	.|.	1|1	.|.	0|1	0,0	0,0	0,0	0,1	0,0	1,1	intergenic	ncbi_492277(dist=5859),ncbi_106506364(dist=75441)	-	-
NC_010443.5	4891164	4891164	G	A	SNP	.	35.2156	.|.	.|.	.|.	.|.	.|.	1|1	0,0	0,0	0,0	0,0	0,0	0,1	intergenic	ncbi_492277(dist=7778),ncbi_106506364(dist=73522)	-	-
NC_010443.5	4893535	4893535	T	C	SNP	.	42.2146	.|.	.|.	.|.	1|1	.|.	.|.	0,0	0,0	0,0	0,2	0,0	0,0	intergenic	ncbi_492277(dist=10149),ncbi_106506364(dist=71151)	-	-
NC_010443.5	4896060	4896060	T	TA	Insertion	.	55	.|.	1|1	.|.	.|.	.|.	1|1	0,0	0,1	0,0	0,0	0,0	0,1	intergenic	ncbi_492277(dist=12674),ncbi_106506364(dist=68626)	-	-
NC_010443.5	4914879	4914879	C	G	SNP	.	32.2168	.|.	1|1	.|.	.|.	.|.	.|.	0,0	0,2	0,0	0,0	0,0	0,0	intergenic	ncbi_492277(dist=31493),ncbi_106506364(dist=49807)	-	-
NC_010443.5	4915043	4915043	C	A	SNP	.	42.2146	.|.	1|1	.|.	.|.	.|.	.|.	0,0	0,2	0,0	0,0	0,0	0,0	intergenic	ncbi_492277(dist=31657),ncbi_106506364(dist=49643)	-	-
NC_010443.5	4917057	4917057	T	C	SNP	.	75	.|.	.|.	1|1	.|.	.|.	.|.	0,0	0,0	0,2	0,0	0,0	0,0	intergenic	ncbi_492277(dist=33671),ncbi_106506364(dist=47629)	-	-
NC_010443.5	4917066	4917066	T	C	SNP	.	76	.|.	.|.	1|1	.|.	.|.	.|.	0,0	0,0	0,2	0,0	0,0	0,0	intergenic	ncbi_492277(dist=33680),ncbi_106506364(dist=47620)	-	-
NC_010443.5	4918104	4918104	T	C	SNP	.	85	.|.	.|.	.|.	.|.	.|.	1|1	0,0	0,0	0,0	0,0	0,0	0,2	intergenic	ncbi_492277(dist=34718),ncbi_106506364(dist=46582)	-	-
NC_010443.5	4918132	4918132	G	C	SNP	.	85	.|.	.|.	.|.	.|.	.|.	1|1	0,0	0,0	0,0	0,0	0,0	0,2	intergenic	ncbi_492277(dist=34746),ncbi_106506364(dist=46554)	-	-
NC_010443.5	4921750	4921750	C	T	SNP	.	37.1963	.|.	.|.	0|1	0|1	0|1	0|1	0,0	0,0	0,1	1,0	1,0	0,1	intergenic	ncbi_492277(dist=38364),ncbi_106506364(dist=42936)	-	-
NC_010443.5	4921758	4921758	C	T	SNP	.	37.1963	.|.	.|.	0|1	0|1	0|1	0|1	0,0	0,0	1,0	0,1	0,1	1,0	intergenic	ncbi_492277(dist=38372),ncbi_106506364(dist=42928)	-	-
NC_010443.5	4921776	4921776	G	T	SNP	.	60	.|.	.|.	0|1	0|1	0|1	0|1	0,0	0,0	1,0	0,1	0,1	1,0	intergenic	ncbi_492277(dist=38390),ncbi_106506364(dist=42910)	-	-
NC_010443.5	4921794	4921794	C	T	SNP	.	89	.|.	.|.	0|1	0|1	1|1	0|1	0,0	0,0	1,0	0,1	0,2	1,0	intergenic	ncbi_492277(dist=38408),ncbi_106506364(dist=42892)	-	-
NC_010443.5	4922026	4922026	T	C	SNP	.	86	.|.	1|1	1|1	.|.	1|1	.|.	0,0	0,1	0,1	0,0	0,1	0,0	intergenic	ncbi_492277(dist=38640),ncbi_106506364(dist=42660)	-	-
NC_010443.5	4947543	4947543	G	A	SNP	.	32.2168	.|.	.|.	.|.	.|.	.|.	1|1	0,0	0,0	0,0	0,0	0,0	0,2	intergenic	ncbi_492277(dist=64157),ncbi_106506364(dist=17143)	-	-
NC_010443.5	4947715	4947715	A	G	SNP	.	42.2146	.|.	.|.	.|.	.|.	.|.	1|1	0,0	0,0	0,0	0,0	0,0	0,2	intergenic	ncbi_492277(dist=64329),ncbi_106506364(dist=16971)	-	-
NC_010443.5	4948926	4948926	T	C	SNP	.	35.2156	.|.	.|.	.|.	.|.	1|1	.|.	0,0	0,0	0,0	0,0	0,1	0,0	intergenic	ncbi_492277(dist=65540),ncbi_106506364(dist=15760)	-	-
NC_010443.5	4949846	4949846	C	T	SNP	.	61	.|.	.|.	.|.	.|.	1|1	0|1	0,0	0,0	0,0	0,0	0,2	3,1	intergenic	ncbi_492277(dist=66460),ncbi_106506364(dist=14840)	-	-
NC_010443.5	4950741	4950741	T	G	SNP	.	74	1|1	.|.	.|.	.|.	1|1	1|1	0,1	0,0	0,0	0,0	0,1	0,1	intergenic	ncbi_492277(dist=67355),ncbi_106506364(dist=13945)	-	-
NC_010443.5	4950743	4950743	G	C	SNP	.	86	1|1	.|.	.|.	.|.	1|1	1|1	0,1	0,0	0,0	0,0	0,1	0,1	intergenic	ncbi_492277(dist=67357),ncbi_106506364(dist=13943)	-	-
NC_010443.5	4950751	4950751	T	C	SNP	.	123	1|1	.|.	.|.	.|.	1|1	1|1	0,1	0,0	0,0	0,0	0,2	0,1	intergenic	ncbi_492277(dist=67365),ncbi_106506364(dist=13935)	-	-
NC_010443.5	4950897	4950897	C	T	SNP	.	176	1|1	.|.	.|.	.|.	1|1	1|1	0,1	0,0	0,0	0,0	0,3	0,1	intergenic	ncbi_492277(dist=67511),ncbi_106506364(dist=13789)	-	-
NC_010443.5	4951259	4951259	G	C	SNP	.	122	.|.	.|.	.|.	.|.	1|1	1|1	0,0	0,0	0,0	0,0	0,2	0,1	intergenic	ncbi_492277(dist=67873),ncbi_106506364(dist=13427)	-	-
NC_010443.5	4951264	4951264	C	A	SNP	.	122	.|.	.|.	.|.	.|.	1|1	1|1	0,0	0,0	0,0	0,0	0,2	0,1	intergenic	ncbi_492277(dist=67878),ncbi_106506364(dist=13422)	-	-
NC_010443.5	4951340	4951340	C	T	SNP	.	31.1597	.|.	.|.	.|.	.|.	0|1	.|.	0,0	0,0	0,0	0,0	1,2	0,0	intergenic	ncbi_492277(dist=67954),ncbi_106506364(dist=13346)	-	-
NC_010443.5	4965438	4965438	C	G	SNP	.	25.4734	.|.	0|0	.|.	0|0	0|0	0|1	0,0	1,0	0,0	1,0	1,0	0,1	UTR3	ncbi_106506364(XM_021071855.1#NC_010443.5#4964685:c.*2787G>C)	-	-
NC_010443.5	4965450	4965450	A	G	SNP	.	21.2373	.|.	0|0	.|.	0|0	0|0	0|1	0,0	1,0	0,0	1,0	1,0	1,1	UTR3	ncbi_106506364(XM_021071855.1#NC_010443.5#4964685:c.*2775T>C)	-	-
NC_010443.5	4965599	4965599	G	A	SNP	.	40.9427	1|1	1|1	.|.	.|.	0|1	.|.	0,1	0,1	0,0	0,0	1,0	0,0	UTR3	ncbi_106506364(XM_021071855.1#NC_010443.5#4964685:c.*2626C>T)	-	-
NC_010443.5	4965803	4965803	G	A	SNP	.	42.019	0|1	0|1	0|0	.|.	0|1	0|0	2,1	2,1	1,0	0,0	2,1	2,0	UTR3	ncbi_106506364(XM_021071855.1#NC_010443.5#4964685:c.*2422C>T)	-	-
NC_010443.5	4965986	4965986	C	T	SNP	.	23.4935	0|0	0|0	0|0	.|.	0|1	0|0	4,0	3,0	6,0	0,0	1,2	2,0	UTR3	ncbi_106506364(XM_021071855.1#NC_010443.5#4964685:c.*2239G>A)	-	-
NC_010443.5	4966004	4966004	T	C	SNP	.	45.0176	0|0	0|1	0|1	.|.	0|1	0|0	4,0	1,1	2,1	0,0	2,1	2,0	UTR3	ncbi_106506364(XM_021071855.1#NC_010443.5#4964685:c.*2221A>G)	-	-
NC_010443.5	4966573	4966573	T	C	SNP	.	22.3885	0|0	0|1	0|0	.|.	.|.	.|.	1,0	1,1	1,0	0,0	0,0	0,0	UTR3	ncbi_106506364(XM_021071855.1#NC_010443.5#4964685:c.*1652A>G)	-	-
NC_010443.5	4966643	4966643	A	G	SNP	.	35.2156	.|.	1|1	.|.	.|.	.|.	.|.	0,0	0,1	0,0	0,0	0,0	0,0	UTR3	ncbi_106506364(XM_021071855.1#NC_010443.5#4964685:c.*1582T>C)	-	-
NC_010443.5	4967837	4967837	CAAA	CAAAA	Insertion	.	35.2156	.|.	.|.	.|.	.|.	1|1	.|.	0,0	0,0	0,0	0,0	0,2	0,0	-	-	-	-
NC_010443.5	5171275	5171275	AGG	AGGG	Insertion	.	45.2145	.|.	.|.	.|.	1|1	.|.	.|.	0,0	0,0	0,0	0,2	0,0	0,0	-	-	-	-
NC_010443.5	5172584	5172584	A	G	SNP	.	67	.|.	.|.	.|.	.|.	1|1	.|.	0,0	0,0	0,0	0,0	0,3	0,0	intronic	ncbi_106506364	-	-
NC_010443.5	5206974	5206974	T	C	SNP	.	359	1|1	0|1	0|1	0|0	.|.	0|1	0,8	3,2	4,3	1,0	0,0	5,3	exonic	ncbi_106506364	nonsynonymous SNV	ncbi_106506364:XM_021071855.1#NC_010443.5#4964685:exon3:c.A419G:p.N140S,
NC_010443.5	5242983	5242983	G	A	SNP	.	85	.|.	.|.	.|.	.|.	.|.	1|1	0,0	0,0	0,0	0,0	0,0	0,2	intronic	ncbi_106506364	-	-
NC_010443.5	5465067	5465067	G	A	SNP	.	87	.|.	0|0	0|0	.|.	.|.	1|1	0,0	1,0	1,0	0,0	0,0	0,4	UTR5	ncbi_106506364(XM_021071855.1#NC_010443.5#4964685:c.-168C>T)	-	-
NC_010443.5	5465101	5465101	C	A	SNP	.	34.9627	.|.	.|.	0|1	.|.	.|.	1|1	0,0	0,0	1,0	0,0	0,0	0,2	UTR5	ncbi_106506364(XM_021071855.1#NC_010443.5#4964685:c.-202G>T)	-	-
NC_010443.5	5465174	5465174	A	C	SNP	.	102	.|.	.|.	1|1	.|.	.|.	1|1	0,0	0,0	0,1	0,0	0,0	0,2	UTR5	ncbi_106506364(XM_021071855.1#NC_010443.5#4964685:c.-275T>G)	-	-
NC_010443.5	5465439	5465439	T	C	SNP	.	91	0|1	0|0	0|0	0|1	0|0	0|1	1,1	3,0	3,0	2,1	6,0	3,3	upstream	ncbi_106506364	-	-
NC_010443.5	5495464	5495464	AGG	AGGG	Insertion	.	44.2145	1|1	.|.	.|.	.|.	.|.	.|.	0,2	0,0	0,0	0,0	0,0	0,0	-	-	-	-
NC_010443.5	5527019	5527019	G	GC	Insertion	.	48.2145	1|1	.|.	.|.	.|.	.|.	.|.	0,2	0,0	0,0	0,0	0,0	0,0	intergenic	ncbi_106506364(dist=61761),ncbi_733673(dist=171489)	-	-
NC_010443.5	5585498	5585498	C	G	SNP	.	49.2145	1|1	.|.	.|.	1|1	.|.	.|.	0,1	0,0	0,0	0,1	0,0	0,0	intergenic	ncbi_106506364(dist=120240),ncbi_733673(dist=113010)	-	-
NC_010443.5	5585507	5585507	A	G	SNP	.	49.2145	1|1	.|.	.|.	1|1	.|.	.|.	0,1	0,0	0,0	0,1	0,0	0,0	intergenic	ncbi_106506364(dist=120249),ncbi_733673(dist=113001)	-	-
NC_010443.5	5585819	5585819	A	G	SNP	.	122	1|1	.|.	.|.	.|.	.|.	.|.	0,3	0,0	0,0	0,0	0,0	0,0	intergenic	ncbi_106506364(dist=120561),ncbi_733673(dist=112689)	-	-
NC_010443.5	5586023	5586023	G	A	SNP	.	31.1597	.|.	.|.	.|.	.|.	0|1	.|.	0,0	0,0	0,0	0,0	1,2	0,0	intergenic	ncbi_106506364(dist=120765),ncbi_733673(dist=112485)	-	-
NC_010443.5	5586196	5586196	C	T	SNP	.	42.2146	.|.	.|.	.|.	.|.	1|1	.|.	0,0	0,0	0,0	0,0	0,2	0,0	intergenic	ncbi_106506364(dist=120938),ncbi_733673(dist=112312)	-	-
NC_010443.5	5586305	5586305	ga	gAa	Insertion	.	48.2145	.|.	.|.	.|.	.|.	1|1	.|.	0,0	0,0	0,0	0,0	0,2	0,0	-	-	-	-
NC_010443.5	5739656	5739656	ACTGCCtgc	ACtgc	Deletion	.	24.3178	.|.	0|0	0|0	0|0	.|.	0|1	0,0	2,0	1,0	2,0	0,0	0,1	-	-	-	-
NC_010443.5	5740104	5740104	GAA	GA	Deletion	.	23.7628	0|0	.|.	0|1	.|.	.|.	.|.	3,0	0,0	1,2	0,0	0,0	0,0	-	-	-	-
NC_010443.5	5762500	5762500	CATTAT	CAT	Deletion	.	23.2348	1|1	.|.	.|.	.|.	.|.	.|.	0,1	0,0	0,0	0,0	0,0	0,0	-	-	-	-
NC_010443.5	5775768	5775768	G	A	SNP	.	42.2146	1|1	.|.	.|.	.|.	.|.	.|.	0,2	0,0	0,0	0,0	0,0	0,0	intronic	ncbi_733673	-	-
NC_010443.5	5834346	5834346	T	C	SNP	.	27.1721	0|1	.|.	.|.	.|.	.|.	0|0	0,1	0,0	0,0	0,0	0,0	3,0	intronic	ncbi_733673	-	-
NC_010443.5	5858956	5858956	T	C	SNP	.	52	0|1	0|1	0|0	0|0	0|1	0|0	7,1	11,3	8,0	9,0	4,1	11,1	exonic	ncbi_733673	unknown	UNKNOWN
NC_010443.5	5858961	5858961	C	G	SNP	.	32.0285	0|1	0|1	0|0	0|0	0|0	0|0	7,1	11,3	9,0	9,0	7,0	12,0	exonic	ncbi_733673	unknown	UNKNOWN
NC_010443.5	5858971	5858971	G	A	SNP	.	31.5236	0|1	0|1	0|0	0|0	0|0	0|0	7,1	11,3	11,0	10,0	8,0	14,0	exonic	ncbi_733673	unknown	UNKNOWN
NC_010443.5	5858975	5858975	C	A	SNP	.	32.0092	0|1	0|1	0|0	0|0	0|0	0|0	7,1	11,3	11,0	10,0	8,0	14,0	exonic	ncbi_733673	unknown	UNKNOWN
NC_010443.5	5859020	5859020	C	T	SNP	.	178	0|1	0|1	0|0	1|1	0|0	0|1	6,2	6,2	12,1	0,5	7,1	12,2	exonic	ncbi_733673	unknown	UNKNOWN
NC_010443.5	5859025	5859025	C	G	SNP	.	108	0|1	0|1	0|1	0|0	0|1	0|0	6,2	8,2	12,2	7,0	5,2	13,1	exonic	ncbi_733673	unknown	UNKNOWN
NC_010443.5	5859071	5859071	G	A	SNP	.	51	0|0	0|0	0|0	0|0	0|1	0|0	10,0	11,0	13,0	10,0	3,3	11,1	exonic	ncbi_733673	unknown	UNKNOWN
NC_010443.5	5859091	5859091	G	A	SNP	.	170	0|1	0|1	0|1	0|0	0|1	0|1	7,2	10,3	10,1	11,0	2,3	8,1	exonic	ncbi_733673	unknown	UNKNOWN
NC_010443.5	5859093	5859093	G	A	SNP	.	25.6047	0|0	0|0	0|0	0|1	0|0	0|0	9,0	13,0	12,0	8,3	5,0	9,0	exonic	ncbi_733673	unknown	UNKNOWN
NC_010443.5	5859097	5859097	C	T	SNP	.	59	0|0	0|0	0|0	0|0	0|1	0|1	9,0	13,0	12,0	11,0	2,3	8,1	exonic	ncbi_733673	unknown	UNKNOWN
NC_010443.5	5878998	5878998	G	A	SNP	.	49.2145	.|.	.|.	.|.	.|.	1|1	1|1	0,0	0,0	0,0	0,0	0,1	0,1	intronic	ncbi_733673	-	-
NC_010443.5	5879006	5879006	G	A	SNP	.	49.2145	.|.	.|.	.|.	.|.	1|1	1|1	0,0	0,0	0,0	0,0	0,1	0,1	intronic	ncbi_733673	-	-
NC_010443.5	5879025	5879025	T	C	SNP	.	49.2145	.|.	.|.	.|.	.|.	1|1	1|1	0,0	0,0	0,0	0,0	0,1	0,1	intronic	ncbi_733673	-	-
NC_010443.5	5879342	5879342	G	A	SNP	.	42.2146	.|.	.|.	.|.	.|.	1|1	.|.	0,0	0,0	0,0	0,0	0,2	0,0	intronic	ncbi_733673	-	-
NC_010443.5	5879354	5879354	T	G	SNP	.	42.2146	.|.	.|.	.|.	.|.	1|1	.|.	0,0	0,0	0,0	0,0	0,2	0,0	intronic	ncbi_733673	-	-
NC_010443.5	5922601	5922601	C	G	SNP	.	482	0|1	0|1	0|1	1|1	0|1	0|1	7,8	16,3	8,1	0,9	9,4	10,3	exonic	ncbi_733673	unknown	UNKNOWN
NC_010443.5	5922608	5922608	G	A	SNP	.	145	0|0	0|1	0|0	0|0	0|0	0|0	16,0	11,8	9,0	10,0	16,0	13,0	exonic	ncbi_733673	unknown	UNKNOWN
NC_010443.5	6052495	6052495	C	A	SNP	.	42.2146	1|1	.|.	.|.	.|.	.|.	.|.	0,2	0,0	0,0	0,0	0,0	0,0	intronic	ncbi_733673	-	-
NC_010443.5	6052688	6052688	T	C	SNP	.	35.2156	.|.	.|.	.|.	1|1	.|.	.|.	0,0	0,0	0,0	0,1	0,0	0,0	intronic	ncbi_733673	-	-
NC_010443.5	6068712	6068712	A	G	SNP	.	665	0|1	0|1	0|0	1|1	0|1	0|1	6,5	7,8	11,0	0,9	8,6	17,2	exonic	ncbi_733673	unknown	UNKNOWN
NC_010443.5	6076881	6076881	T	C	SNP	.	42.2146	.|.	.|.	.|.	1|1	.|.	.|.	0,0	0,0	0,0	0,2	0,0	0,0	intronic	ncbi_733673	-	-
NC_010443.5	6076883	6076883	T	G	SNP	.	42.2146	.|.	.|.	.|.	1|1	.|.	.|.	0,0	0,0	0,0	0,2	0,0	0,0	intronic	ncbi_733673	-	-
NC_010443.5	6077132	6077132	T	C	SNP	.	32.2168	.|.	.|.	.|.	1|1	.|.	.|.	0,0	0,0	0,0	0,2	0,0	0,0	intronic	ncbi_733673	-	-
NC_010443.5	6077859	6077859	A	G	SNP	.	72	.|.	.|.	.|.	1|1	1|1	.|.	0,0	0,0	0,0	0,1	0,1	0,0	intronic	ncbi_733673	-	-
NC_010443.5	6077911	6077911	C	T	SNP	.	79	1|1	.|.	.|.	.|.	1|1	.|.	0,2	0,0	0,0	0,0	0,1	0,0	intronic	ncbi_733673	-	-
NC_010443.5	6077930	6077930	T	G	SNP	.	79	1|1	.|.	.|.	.|.	1|1	.|.	0,2	0,0	0,0	0,0	0,1	0,0	intronic	ncbi_733673	-	-
NC_010443.5	6077942	6077942	G	A	SNP	.	49.2145	1|1	.|.	.|.	.|.	1|1	.|.	0,1	0,0	0,0	0,0	0,1	0,0	intronic	ncbi_733673	-	-
NC_010443.5	6078060	6078060	G	A	SNP	.	42.2146	1|1	.|.	.|.	.|.	.|.	.|.	0,2	0,0	0,0	0,0	0,0	0,0	intronic	ncbi_733673	-	-
NC_010443.5	6138455	6138455	C	T	SNP	.	35.2156	.|.	.|.	.|.	.|.	.|.	1|1	0,0	0,0	0,0	0,0	0,0	0,1	intronic	ncbi_733673	-	-
NC_010443.5	6138464	6138464	A	G	SNP	.	35.2156	.|.	.|.	.|.	.|.	.|.	1|1	0,0	0,0	0,0	0,0	0,0	0,1	intronic	ncbi_733673	-	-
NC_010443.5	6202068	6202068	A	G	SNP	.	63	.|.	0|0	.|.	0|0	.|.	0|1	0,0	2,0	0,0	3,0	0,0	3,2	intronic	ncbi_733673	-	-
NC_010443.5	6202358	6202358	A	G	SNP	.	25.2519	.|.	0|0	0|1	0|0	.|.	.|.	0,0	1,0	0,1	6,0	0,0	0,0	intronic	ncbi_733673	-	-
NC_010443.5	6202403	6202403	TCTC	TCTCCTC	Insertion	.	25.3185	.|.	0|0	0|1	0|0	.|.	.|.	0,0	1,0	0,1	5,0	0,0	0,0	-	-	-	-
NC_010443.5	6202809	6202809	G	A	SNP	.	27.8484	.|.	0|1	.|.	.|.	.|.	0|0	0,0	3,2	0,0	0,0	0,0	2,0	intronic	ncbi_733673	-	-
NC_010443.5	6202997	6202997	C	T	SNP	.	170	.|.	1|1	.|.	1|1	.|.	1|1	0,0	0,1	0,0	0,1	0,0	0,4	intronic	ncbi_733673	-	-
NC_010443.5	6203015	6203015	G	C	SNP	.	154	.|.	1|1	.|.	1|1	.|.	1|1	0,0	0,1	0,0	0,1	0,0	0,3	intronic	ncbi_733673	-	-
NC_010443.5	6203027	6203027	A	T	SNP	.	141	.|.	1|1	.|.	1|1	.|.	1|1	0,0	0,1	0,0	0,1	0,0	0,3	intronic	ncbi_733673	-	-
NC_010443.5	6203061	6203061	G	A	SNP	.	155	.|.	1|1	.|.	.|.	.|.	1|1	0,0	0,4	0,0	0,0	0,0	0,2	intronic	ncbi_733673	-	-
NC_010443.5	6291160	6291160	A	G	SNP	.	775	0|1	0|1	0|1	0|1	0|1	0|1	5,25	4,9	5,6	8,4	3,5	12,1	exonic	ncbi_733673	unknown	UNKNOWN
NC_010443.5	6291182	6291182	G	A	SNP	.	59	0|0	0|0	0|0	0|0	0|1	0|1	29,0	16,0	14,0	12,0	6,2	13,3	exonic	ncbi_733673	unknown	UNKNOWN
NC_010443.5	6447145	6447145	A	C	SNP	.	35.2156	.|.	.|.	1|1	.|.	.|.	.|.	0,0	0,0	0,1	0,0	0,0	0,0	intronic	ncbi_733673	-	-
NC_010443.5	6452376	6452376	C	T	SNP	.	85	.|.	.|.	1|1	.|.	.|.	.|.	0,0	0,0	0,2	0,0	0,0	0,0	intronic	ncbi_733673	-	-
NC_010443.5	6452385	6452385	GTT	GTTT	Insertion	.	71	.|.	.|.	1|1	.|.	.|.	.|.	0,0	0,0	0,4	0,0	0,0	0,0	-	-	-	-
NC_010443.5	6452458	6452458	A	AC	Insertion	.	48.2145	.|.	.|.	1|1	.|.	.|.	.|.	0,0	0,0	0,2	0,0	0,0	0,0	intronic	ncbi_733673	-	-
NC_010443.5	6470290	6470290	T	C	SNP	.	35.2156	.|.	.|.	.|.	.|.	.|.	1|1	0,0	0,0	0,0	0,0	0,0	0,1	intronic	ncbi_733673	-	-
NC_010443.5	6511283	6511283	C	T	SNP	.	982	1|1	1|1	1|1	1|1	1|1	1|1	0,14	0,5	0,5	0,9	0,2	1,11	exonic	ncbi_733673	unknown	UNKNOWN
NC_010443.5	6511328	6511328	C	T	SNP	.	999	1|1	1|1	1|1	1|1	1|1	1|1	0,19	0,6	0,13	0,9	0,3	1,14	exonic	ncbi_733673	unknown	UNKNOWN
NC_010443.5	6525135	6525135	G	A	SNP	.	999	1|1	1|1	1|1	1|1	1|1	1|1	0,13	0,5	0,13	0,9	0,3	1,12	exonic	ncbi_733673	unknown	UNKNOWN
NC_010443.5	6525169	6525169	C	A	SNP	.	999	1|1	1|1	1|1	1|1	1|1	1|1	0,13	0,5	0,15	0,8	0,3	1,12	exonic	ncbi_733673	unknown	UNKNOWN
NC_010443.5	6525488	6525488	C	G	SNP	.	35.2156	.|.	.|.	.|.	.|.	.|.	1|1	0,0	0,0	0,0	0,0	0,0	0,1	intronic	ncbi_733673	-	-
NC_010443.5	6530754	6530754	G	C	SNP	.	35.2156	1|1	.|.	.|.	.|.	.|.	.|.	0,1	0,0	0,0	0,0	0,0	0,0	intronic	ncbi_733673	-	-
NC_010443.5	6530988	6530988	T	G	SNP	.	42.2146	.|.	1|1	.|.	.|.	.|.	.|.	0,0	0,2	0,0	0,0	0,0	0,0	intronic	ncbi_733673	-	-
NC_010443.5	6531051	6531051	A	C	SNP	.	42.2146	.|.	1|1	.|.	.|.	.|.	.|.	0,0	0,2	0,0	0,0	0,0	0,0	intronic	ncbi_733673	-	-
NC_010443.5	6531306	6531306	T	C	SNP	.	42.2146	.|.	1|1	.|.	.|.	.|.	.|.	0,0	0,2	0,0	0,0	0,0	0,0	intronic	ncbi_733673	-	-
NC_010443.5	6539874	6539874	A	C	SNP	.	42.2146	.|.	.|.	.|.	.|.	.|.	1|1	0,0	0,0	0,0	0,0	0,0	0,2	intronic	ncbi_733673	-	-
NC_010443.5	6539940	6539940	G	A	SNP	.	42.2146	.|.	.|.	.|.	.|.	.|.	1|1	0,0	0,0	0,0	0,0	0,0	0,2	intronic	ncbi_733673	-	-
NC_010443.5	6539948	6539948	T	G	SNP	.	42.2146	.|.	.|.	.|.	.|.	.|.	1|1	0,0	0,0	0,0	0,0	0,0	0,2	intronic	ncbi_733673	-	-
NC_010443.5	6550203	6550203	A	G	SNP	.	35.2156	.|.	1|1	.|.	.|.	.|.	.|.	0,0	0,1	0,0	0,0	0,0	0,0	intronic	ncbi_733673	-	-
NC_010443.5	6580748	6580748	A	G	SNP	.	67	1|1	.|.	.|.	.|.	.|.	.|.	0,3	0,0	0,0	0,0	0,0	0,0	intronic	ncbi_733673	-	-
NC_010443.5	6580766	6580766	A	C	SNP	.	42.2146	1|1	.|.	.|.	.|.	.|.	.|.	0,2	0,0	0,0	0,0	0,0	0,0	intronic	ncbi_733673	-	-
NC_010443.5	6580781	6580781	TGGG	TGG	Deletion	.	52	1|1	.|.	.|.	.|.	.|.	.|.	0,3	0,0	0,0	0,0	0,0	0,0	-	-	-	-
NC_010443.5	6689819	6689819	T	C	SNP	.	32.2168	.|.	.|.	.|.	.|.	.|.	1|1	0,0	0,0	0,0	0,0	0,0	0,2	intronic	ncbi_733673	-	-
NC_010443.5	6689965	6689965	A	G	SNP	.	42.2146	.|.	.|.	.|.	.|.	.|.	1|1	0,0	0,0	0,0	0,0	0,0	0,2	intronic	ncbi_733673	-	-
NC_010443.5	6689978	6689978	A	G	SNP	.	42.2146	.|.	.|.	.|.	.|.	.|.	1|1	0,0	0,0	0,0	0,0	0,0	0,2	intronic	ncbi_733673	-	-
NC_010443.5	6702530	6702530	T	A	SNP	.	42.2146	1|1	.|.	.|.	.|.	.|.	.|.	0,2	0,0	0,0	0,0	0,0	0,0	intronic	ncbi_733673	-	-
NC_010443.5	6702634	6702634	T	C	SNP	.	42.2146	1|1	.|.	.|.	.|.	.|.	.|.	0,2	0,0	0,0	0,0	0,0	0,0	intronic	ncbi_733673	-	-
NC_010443.5	6702730	6702730	T	C	SNP	.	32.2168	1|1	.|.	.|.	.|.	.|.	.|.	0,2	0,0	0,0	0,0	0,0	0,0	intronic	ncbi_733673	-	-
NC_010443.5	6702752	6702752	T	C	SNP	.	32.2168	1|1	.|.	.|.	.|.	.|.	.|.	0,2	0,0	0,0	0,0	0,0	0,0	intronic	ncbi_733673	-	-
NC_010443.5	6721531	6721531	G	A	SNP	.	42.2146	1|1	.|.	.|.	.|.	.|.	.|.	0,2	0,0	0,0	0,0	0,0	0,0	intronic	ncbi_733673	-	-
NC_010443.5	6721555	6721555	G	A	SNP	.	42.2146	1|1	.|.	.|.	.|.	.|.	.|.	0,2	0,0	0,0	0,0	0,0	0,0	intronic	ncbi_733673	-	-
NC_010443.5	6729813	6729813	C	A	SNP	.	245	0|0	0|1	0|1	0|0	0|0	0|1	12,0	11,3	7,6	5,0	11,0	12,4	exonic	ncbi_733673	unknown	UNKNOWN
NC_010443.5	6730012	6730012	C	T	SNP	.	149	0|0	0|1	0|1	0|0	0|0	0|1	7,0	10,2	2,2	9,0	10,0	8,4	UTR3	ncbi_733673(NM_001044603.2#NC_010443.5#5698507:c.*166C>T)	-	-
NC_010443.5	6730074	6730074	G	A	SNP	.	999	1|1	0|1	1|1	1|1	1|1	0|1	0,5	4,5	0,9	0,10	0,8	2,5	UTR3	ncbi_733673(NM_001044603.2#NC_010443.5#5698507:c.*228G>A)	-	-
NC_010443.5	6730094	6730094	C	T	SNP	.	161	0|0	0|1	0|0	0|0	0|0	0|1	8,0	4,4	8,0	12,0	5,0	5,2	UTR3	ncbi_733673(NM_001044603.2#NC_010443.5#5698507:c.*248C>T)	-	-
NC_010443.5	6730209	6730209	T	C	SNP	.	58	0|0	0|1	0|0	0|0	0|0	0|0	18,0	9,4	10,1	11,0	9,0	9,0	UTR3	ncbi_733673(NM_001044603.2#NC_010443.5#5698507:c.*363T>C)	-	-
NC_010443.5	6730226	6730226	C	A	SNP	.	59	0|0	0|1	0|0	0|0	0|0	0|0	16,0	9,4	10,1	10,0	9,0	10,0	UTR3	ncbi_733673(NM_001044603.2#NC_010443.5#5698507:c.*380C>A)	-	-
NC_010443.5	6730260	6730260	G	A	SNP	.	999	1|1	0|1	1|1	1|1	1|1	1|1	0,16	4,8	1,10	0,14	0,12	0,15	UTR3	ncbi_733673(NM_001044603.2#NC_010443.5#5698507:c.*414G>A)	-	-
NC_010443.5	6730588	6730588	T	C	SNP	.	999	1|1	1|1	1|1	1|1	1|1	1|1	0,10	0,17	0,15	0,11	0,11	0,28	UTR3	ncbi_733673(NM_001044603.2#NC_010443.5#5698507:c.*742T>C)	-	-
NC_010443.5	6730723	6730723	T	C	SNP	.	999	1|1	1|1	1|1	1|1	1|1	1|1	0,14	0,12	0,18	0,12	0,12	0,22	UTR3	ncbi_733673(NM_001044603.2#NC_010443.5#5698507:c.*877T>C)	-	-
NC_010443.5	6730765	6730765	C	A	SNP	.	999	1|1	1|1	1|1	1|1	1|1	1|1	0,16	0,17	0,17	0,13	0,13	0,26	UTR3	ncbi_733673(NM_001044603.2#NC_010443.5#5698507:c.*919C>A)	-	-
NC_010443.5	6730902	6730902	T	C	SNP	.	999	1|1	1|1	1|1	1|1	1|1	1|1	0,13	0,16	0,9	0,19	0,9	0,10	UTR3	ncbi_733673(NM_001044603.2#NC_010443.5#5698507:c.*1056T>C)	-	-
NC_010443.5	6730907	6730907	C	T	SNP	.	999	1|1	0|1	0|1	1|1	1|1	0|1	0,13	3,14	3,6	0,19	0,9	2,7	UTR3	ncbi_733673(NM_001044603.2#NC_010443.5#5698507:c.*1061C>T)	-	-
NC_010443.5	6730978	6730978	C	G	SNP	.	83	0|0	0|1	0|1	0|0	0|0	0|1	20,0	15,3	13,2	22,0	7,0	7,3	UTR3	ncbi_733673(NM_001044603.2#NC_010443.5#5698507:c.*1132C>G)	-	-
NC_010443.5	6731082	6731082	C	G	SNP	.	45.2269	0|0	0|1	0|1	0|0	0|0	0|1	22,0	9,3	14,2	15,0	5,0	16,2	UTR3	ncbi_733673(NM_001044603.2#NC_010443.5#5698507:c.*1236C>G)	-	-
NC_010443.5	6731133	6731133	gaaaaaaaaaaaaaa	gAaaaaaaaaaaaaaa	Insertion	.	60	1|1	0|1	1|1	1|1	1|1	1|1	6,11	4,4	4,8	0,7	1,3	4,10	-	-	-	-
NC_010443.5	6731219	6731219	C	A	SNP	.	999	1|1	1|1	1|1	1|1	1|1	1|1	0,20	0,9	0,15	0,10	0,3	0,13	downstream	ncbi_733673	-	-
NC_010443.5	6731291	6731291	tgggg	tGgggg	Insertion	.	679	1|1	0|1	1|1	1|1	0|1	0|1	0,20	4,7	2,14	0,4	1,2	4,7	-	-	-	-
NC_010443.5	6731342	6731342	T	C	SNP	.	999	1|1	1|1	1|1	1|1	1|1	1|1	0,16	0,9	0,14	0,6	0,2	0,8	downstream	ncbi_733673	-	-
NC_010443.5	6731421	6731421	T	C	SNP	.	158	0|0	0|0	0|1	0|0	0|0	0|1	22,0	12,1	8,6	7,0	3,0	8,2	downstream	ncbi_733673	-	-
NC_010443.5	6731423	6731423	A	C	SNP	.	999	1|1	1|1	1|1	1|1	1|1	1|1	0,16	0,12	0,14	0,7	0,3	0,11	downstream	ncbi_733673	-	-
NC_010443.5	6731474	6731474	C	T	SNP	.	130	0|0	0|1	0|1	0|0	0|0	0|0	9,0	9,2	9,6	9,0	7,0	10,1	downstream	ncbi_733673	-	-
NC_010443.5	6731537	6731537	T	C	SNP	.	126	0|0	0|1	0|1	0|0	0|0	0|1	7,0	4,2	6,2	5,0	8,0	11,3	downstream	ncbi_733673	-	-
NC_010443.5	6731557	6731557	C	G	SNP	.	189	0|0	0|1	0|1	0|0	0|0	0|1	6,0	4,2	10,3	5,0	9,0	9,6	downstream	ncbi_733673	-	-
NC_010443.5	6731715	6731715	A	G	SNP	.	416	0|0	0|1	0|1	0|0	0|0	0|1	5,0	12,3	7,5	8,0	4,0	8,12	downstream	ncbi_733673	-	-
NC_010443.5	6731759	6731759	C	T	SNP	.	873	1|1	0|1	1|1	1|1	1|1	1|1	0,2	1,6	0,3	0,5	0,3	0,15	downstream	ncbi_733673	-	-
NC_010443.5	6731812	6731812	G	C	SNP	.	417	1|1	0|1	.|.	1|1	.|.	0|1	0,2	2,2	0,0	0,4	0,0	9,4	downstream	ncbi_733673	-	-
NC_010443.5	6732208	6732208	G	A	SNP	.	49.2145	1|1	.|.	1|1	.|.	.|.	.|.	0,1	0,0	0,1	0,0	0,0	0,0	intergenic	ncbi_733673(dist=1076),ncbi_100156632(dist=29526)	-	-
NC_010443.5	6772632	6772632	C	T	SNP	.	375	.|.	0|1	0|1	0|0	0|1	1|1	0,0	2,3	4,4	4,0	4,1	0,10	UTR5	ncbi_100156632(XM_013984539.2#NC_010443.5#6772021:c.-35170C>T,XM_005654346.3#NC_010443.5#6772029:c.-35170C>T)	-	-
NC_010443.5	6774730	6774730	C	T	SNP	.	42.2146	.|.	.|.	.|.	1|1	.|.	.|.	0,0	0,0	0,0	0,2	0,0	0,0	intronic	ncbi_100156632	-	-
NC_010443.5	6774750	6774750	G	A	SNP	.	42.2146	.|.	.|.	.|.	1|1	.|.	.|.	0,0	0,0	0,0	0,2	0,0	0,0	intronic	ncbi_100156632	-	-
NC_010443.5	6774787	6774787	A	G	SNP	.	42.2146	.|.	.|.	.|.	1|1	.|.	.|.	0,0	0,0	0,0	0,2	0,0	0,0	intronic	ncbi_100156632	-	-
NC_010443.5	6774796	6774796	T	C	SNP	.	42.2146	.|.	.|.	.|.	1|1	.|.	.|.	0,0	0,0	0,0	0,2	0,0	0,0	intronic	ncbi_100156632	-	-
NC_010443.5	6774799	6774799	A	C	SNP	.	42.2146	.|.	.|.	.|.	1|1	.|.	.|.	0,0	0,0	0,0	0,2	0,0	0,0	intronic	ncbi_100156632	-	-
NC_010443.5	6775007	6775007	C	T	SNP	.	32.2168	.|.	.|.	.|.	1|1	.|.	.|.	0,0	0,0	0,0	0,2	0,0	0,0	intronic	ncbi_100156632	-	-
NC_010443.5	6864891	6864891	G	A	SNP	.	999	1|1	0|1	0|1	1|1	0|1	0|1	0,44	5,30	26,26	0,50	18,43	41,36	exonic	ncbi_100156632	synonymous SNV	ncbi_100156632:XM_005654346.3#NC_010443.5#6772029:exon3:c.G243A:p.A81A,ncbi_100156632:XM_005654348.3#NC_010443.5#6771656:exon3:c.G243A:p.A81A,ncbi_100156632:NM_001143697.1#NC_010443.5#6807761:exon2:c.G243A:p.A81A,ncbi_100156632:XM_021097343.1#NC_010443.5#6761733:exon3:c.G243A:p.A81A,ncbi_100156632:XM_005654347.3#NC_010443.5#6772029:exon3:c.G243A:p.A81A,
NC_010443.5	6875697	6875697	A	G	SNP	.	34.9627	.|.	0|1	.|.	.|.	1|1	.|.	0,0	1,0	0,0	0,0	0,2	0,0	intronic	ncbi_100156632	-	-
NC_010443.5	6877427	6877427	T	C	SNP	.	34.9627	0|1	.|.	.|.	.|.	1|1	.|.	1,0	0,0	0,0	0,0	0,2	0,0	intronic	ncbi_100156632	-	-
NC_010443.5	6877437	6877437	T	C	SNP	.	34.9627	0|1	.|.	.|.	.|.	1|1	.|.	1,0	0,0	0,0	0,0	0,2	0,0	intronic	ncbi_100156632	-	-
NC_010443.5	6881861	6881861	T	C	SNP	.	49.2145	1|1	1|1	.|.	.|.	.|.	.|.	0,1	0,1	0,0	0,0	0,0	0,0	intronic	ncbi_100156632	-	-
NC_010443.5	6887333	6887333	G	A	SNP	.	35.2156	.|.	1|1	.|.	.|.	.|.	.|.	0,0	0,1	0,0	0,0	0,0	0,0	intergenic	ncbi_100156632(dist=3778),ncbi_100154202(dist=3922)	-	-
NC_010443.5	6888276	6888276	G	A	SNP	.	35.2156	.|.	.|.	.|.	1|1	.|.	.|.	0,0	0,0	0,0	0,1	0,0	0,0	intergenic	ncbi_100156632(dist=4721),ncbi_100154202(dist=2979)	-	-
NC_010443.5	6888281	6888281	G	A	SNP	.	35.2156	.|.	.|.	.|.	1|1	.|.	.|.	0,0	0,0	0,0	0,1	0,0	0,0	intergenic	ncbi_100156632(dist=4726),ncbi_100154202(dist=2974)	-	-
NC_010443.5	6889241	6889241	C	T	SNP	.	32.2168	.|.	1|1	.|.	.|.	.|.	.|.	0,0	0,2	0,0	0,0	0,0	0,0	intergenic	ncbi_100156632(dist=5686),ncbi_100154202(dist=2014)	-	-
NC_010443.5	6889332	6889332	A	C	SNP	.	42.2146	.|.	1|1	.|.	.|.	.|.	.|.	0,0	0,2	0,0	0,0	0,0	0,0	intergenic	ncbi_100156632(dist=5777),ncbi_100154202(dist=1923)	-	-
NC_010443.5	6892182	6892182	G	A	SNP	.	85	.|.	.|.	1|1	.|.	.|.	.|.	0,0	0,0	0,2	0,0	0,0	0,0	intronic	ncbi_100154202	-	-
NC_010443.5	6892188	6892188	T	C	SNP	.	85	.|.	.|.	1|1	.|.	.|.	.|.	0,0	0,0	0,2	0,0	0,0	0,0	intronic	ncbi_100154202	-	-
NC_010443.5	6892229	6892229	G	A	SNP	.	75	.|.	.|.	1|1	.|.	.|.	.|.	0,0	0,0	0,2	0,0	0,0	0,0	intronic	ncbi_100154202	-	-
NC_010443.5	6892270	6892270	A	C	SNP	.	65	.|.	.|.	1|1	.|.	.|.	.|.	0,0	0,0	0,2	0,0	0,0	0,0	intronic	ncbi_100154202	-	-
NC_010443.5	6893882	6893882	C	T	SNP	.	42.2146	.|.	.|.	.|.	.|.	1|1	.|.	0,0	0,0	0,0	0,0	0,2	0,0	intronic	ncbi_100154202	-	-
NC_010443.5	6898155	6898155	C	T	SNP	.	319	0|1	0|1	0|1	0|0	0|0	0|0	33,6	29,8	23,9	39,0	45,0	38,0	exonic	ncbi_100154202	synonymous SNV	ncbi_100154202:XM_021086232.1#NC_010443.5#6891254:exon23:c.G4263A:p.V1421V,ncbi_100154202:XM_021086224.1#NC_010443.5#6891254:exon23:c.G4275A:p.V1425V,ncbi_100154202:XM_021086234.1#NC_010443.5#6891254:exon22:c.G4128A:p.V1376V,ncbi_100154202:XM_021086227.1#NC_010443.5#6891254:exon23:c.G4272A:p.V1424V,
NC_010443.5	6900385	6900385	C	T	SNP	.	30.2183	.|.	.|.	.|.	.|.	.|.	1|1	0,0	0,0	0,0	0,0	0,0	0,2	intronic	ncbi_100154202	-	-
NC_010443.5	6900523	6900523	G	A	SNP	.	85	.|.	.|.	.|.	.|.	.|.	1|1	0,0	0,0	0,0	0,0	0,0	0,2	intronic	ncbi_100154202	-	-
NC_010443.5	6902179	6902179	T	A	SNP	.	551	0|1	0|1	0|1	0|0	0|0	0|1	23,10	20,9	12,5	42,0	29,0	39,6	exonic	ncbi_100154202	nonsynonymous SNV	ncbi_100154202:XM_021086232.1#NC_010443.5#6891254:exon20:c.A3891T:p.E1297D,ncbi_100154202:XM_021086224.1#NC_010443.5#6891254:exon20:c.A3903T:p.E1301D,ncbi_100154202:XM_021086234.1#NC_010443.5#6891254:exon19:c.A3756T:p.E1252D,ncbi_100154202:XM_021086227.1#NC_010443.5#6891254:exon20:c.A3900T:p.E1300D,
NC_010443.5	6902625	6902625	T	C	SNP	.	49.2145	.|.	1|1	.|.	.|.	.|.	.|.	0,0	0,2	0,0	0,0	0,0	0,0	intronic	ncbi_100154202	-	-
NC_010443.5	6902629	6902629	T	C	SNP	.	49.2145	.|.	1|1	.|.	.|.	.|.	.|.	0,0	0,2	0,0	0,0	0,0	0,0	intronic	ncbi_100154202	-	-
NC_010443.5	6902639	6902639	G	A	SNP	.	49.2145	.|.	1|1	.|.	.|.	.|.	.|.	0,0	0,2	0,0	0,0	0,0	0,0	intronic	ncbi_100154202	-	-
NC_010443.5	6903535	6903535	G	A	SNP	.	109	.|.	1|1	.|.	.|.	.|.	.|.	0,0	0,3	0,0	0,0	0,0	0,0	intronic	ncbi_100154202	-	-
NC_010443.5	6903617	6903617	G	A	SNP	.	67	.|.	1|1	.|.	.|.	.|.	.|.	0,0	0,3	0,0	0,0	0,0	0,0	intronic	ncbi_100154202	-	-
NC_010443.5	6904281	6904281	C	T	SNP	.	42.2146	.|.	1|1	.|.	.|.	.|.	.|.	0,0	0,2	0,0	0,0	0,0	0,0	intronic	ncbi_100154202	-	-
NC_010443.5	6904398	6904398	A	G	SNP	.	85	.|.	1|1	.|.	.|.	.|.	.|.	0,0	0,2	0,0	0,0	0,0	0,0	intronic	ncbi_100154202	-	-
NC_010443.5	6904480	6904480	A	C	SNP	.	42.2146	.|.	1|1	.|.	.|.	.|.	.|.	0,0	0,2	0,0	0,0	0,0	0,0	intronic	ncbi_100154202	-	-
NC_010443.5	6904514	6904514	C	T	SNP	.	42.2146	.|.	1|1	.|.	.|.	.|.	.|.	0,0	0,2	0,0	0,0	0,0	0,0	intronic	ncbi_100154202	-	-
NC_010443.5	6904861	6904861	G	C	SNP	.	79	1|1	.|.	.|.	.|.	1|1	.|.	0,2	0,0	0,0	0,0	0,1	0,0	intronic	ncbi_100154202	-	-
NC_010443.5	6904879	6904879	T	C	SNP	.	57	1|1	.|.	.|.	.|.	1|1	.|.	0,2	0,0	0,0	0,0	0,1	0,0	intronic	ncbi_100154202	-	-
NC_010443.5	6904880	6904880	G	GA	Insertion	.	31.2175	1|1	.|.	.|.	.|.	1|1	.|.	0,2	0,0	0,0	0,0	0,1	0,0	intronic	ncbi_100154202	-	-
NC_010443.5	6904919	6904919	A	T	SNP	.	122	1|1	.|.	.|.	.|.	1|1	.|.	0,2	0,0	0,0	0,0	0,1	0,0	intronic	ncbi_100154202	-	-
NC_010443.5	6905554	6905554	A	G	SNP	.	999	0|1	0|1	0|1	1|1	1|1	0|1	7,15	10,20	4,20	0,27	1,29	8,23	exonic	ncbi_100154202	synonymous SNV	ncbi_100154202:XM_021086232.1#NC_010443.5#6891254:exon18:c.T3669C:p.N1223N,ncbi_100154202:XM_021086224.1#NC_010443.5#6891254:exon18:c.T3681C:p.N1227N,ncbi_100154202:XM_021086234.1#NC_010443.5#6891254:exon17:c.T3534C:p.N1178N,ncbi_100154202:XM_021086227.1#NC_010443.5#6891254:exon18:c.T3678C:p.N1226N,
NC_010443.5	6907735	6907735	C	T	SNP	.	23.2349	.|.	.|.	1|1	.|.	.|.	.|.	0,0	0,0	0,1	0,0	0,0	0,0	intronic	ncbi_100154202	-	-
NC_010443.5	6907798	6907798	T	C	SNP	.	35.2156	.|.	.|.	1|1	.|.	.|.	.|.	0,0	0,0	0,1	0,0	0,0	0,0	intronic	ncbi_100154202	-	-
NC_010443.5	6907814	6907814	A	C	SNP	.	35.2156	.|.	.|.	1|1	.|.	.|.	.|.	0,0	0,0	0,1	0,0	0,0	0,0	intronic	ncbi_100154202	-	-
NC_010443.5	6907825	6907825	A	T	SNP	.	35.2156	.|.	.|.	1|1	.|.	.|.	.|.	0,0	0,0	0,1	0,0	0,0	0,0	intronic	ncbi_100154202	-	-
NC_010443.5	6907829	6907829	A	G	SNP	.	35.2156	.|.	.|.	1|1	.|.	.|.	.|.	0,0	0,0	0,1	0,0	0,0	0,0	intronic	ncbi_100154202	-	-
NC_010443.5	6910464	6910464	G	C	SNP	.	32.2168	.|.	.|.	1|1	.|.	.|.	.|.	0,0	0,0	0,2	0,0	0,0	0,0	intronic	ncbi_100154202	-	-
NC_010443.5	6910487	6910487	T	G	SNP	.	42.2146	.|.	.|.	1|1	.|.	.|.	.|.	0,0	0,0	0,2	0,0	0,0	0,0	intronic	ncbi_100154202	-	-
NC_010443.5	6912151	6912151	G	A	SNP	.	42.2146	.|.	.|.	.|.	.|.	.|.	1|1	0,0	0,0	0,0	0,0	0,0	0,2	intronic	ncbi_100154202	-	-
NC_010443.5	6912250	6912250	C	T	SNP	.	42.2146	.|.	.|.	.|.	.|.	.|.	1|1	0,0	0,0	0,0	0,0	0,0	0,2	intronic	ncbi_100154202	-	-
NC_010443.5	6912301	6912301	A	G	SNP	.	32.2168	.|.	.|.	.|.	.|.	.|.	1|1	0,0	0,0	0,0	0,0	0,0	0,2	intronic	ncbi_100154202	-	-
NC_010443.5	6912343	6912343	C	T	SNP	.	42.2146	.|.	.|.	.|.	.|.	.|.	1|1	0,0	0,0	0,0	0,0	0,0	0,2	intronic	ncbi_100154202	-	-
NC_010443.5	6912393	6912393	G	A	SNP	.	42.2146	.|.	.|.	.|.	.|.	.|.	1|1	0,0	0,0	0,0	0,0	0,0	0,2	intronic	ncbi_100154202	-	-
NC_010443.5	6917420	6917420	T	C	SNP	.	999	0|1	0|1	0|1	1|1	1|1	0|1	3,11	3,7	4,14	0,23	0,9	13,22	exonic	ncbi_100154202	nonsynonymous SNV	ncbi_100154202:XM_021086232.1#NC_010443.5#6891254:exon11:c.A2942G:p.K981R,ncbi_100154202:XM_021086224.1#NC_010443.5#6891254:exon11:c.A2942G:p.K981R,ncbi_100154202:XM_021086234.1#NC_010443.5#6891254:exon11:c.A2942G:p.K981R,ncbi_100154202:XM_021086227.1#NC_010443.5#6891254:exon11:c.A2939G:p.K980R,
NC_010443.5	6920241	6920241	C	T	SNP	.	42.2146	.|.	1|1	.|.	.|.	.|.	.|.	0,0	0,2	0,0	0,0	0,0	0,0	intronic	ncbi_100154202	-	-
NC_010443.5	6935718	6935718	T	G	SNP	.	958	1|1	0|1	0|1	1|1	1|1	0|1	0,7	1,5	1,3	0,11	0,4	5,10	exonic	ncbi_100154202	synonymous SNV	ncbi_100154202:XM_021086232.1#NC_010443.5#6891254:exon4:c.A1869C:p.I623I,ncbi_100154202:XM_021086224.1#NC_010443.5#6891254:exon4:c.A1869C:p.I623I,ncbi_100154202:XM_021086234.1#NC_010443.5#6891254:exon4:c.A1869C:p.I623I,ncbi_100154202:XM_021086227.1#NC_010443.5#6891254:exon4:c.A1866C:p.I622I,
NC_010443.5	6943342	6943342	A	C	SNP	.	42.2146	.|.	.|.	1|1	.|.	.|.	.|.	0,0	0,0	0,2	0,0	0,0	0,0	intronic	ncbi_100154202	-	-
NC_010443.5	6945945	6945945	C	T	SNP	.	35.2156	.|.	.|.	.|.	1|1	.|.	.|.	0,0	0,0	0,0	0,1	0,0	0,0	intronic	ncbi_100154202	-	-
NC_010443.5	6951813	6951813	G	A	SNP	.	41.1742	0|1	0|0	0|0	0|0	0|0	0|0	14,5	14,0	6,0	9,0	19,0	19,0	exonic	ncbi_100154202	nonsynonymous SNV	ncbi_100154202:XM_021086232.1#NC_010443.5#6891254:exon3:c.C1094T:p.P365L,ncbi_100154202:XM_021086224.1#NC_010443.5#6891254:exon3:c.C1094T:p.P365L,ncbi_100154202:XM_021086234.1#NC_010443.5#6891254:exon3:c.C1094T:p.P365L,ncbi_100154202:XM_021086227.1#NC_010443.5#6891254:exon3:c.C1091T:p.P364L,
NC_010443.5	6951916	6951916	C	T	SNP	.	367	0|1	0|1	0|1	0|0	0|0	0|1	20,2	6,9	7,3	8,0	22,0	13,4	exonic	ncbi_100154202	nonsynonymous SNV	ncbi_100154202:XM_021086232.1#NC_010443.5#6891254:exon3:c.G991A:p.V331M,ncbi_100154202:XM_021086224.1#NC_010443.5#6891254:exon3:c.G991A:p.V331M,ncbi_100154202:XM_021086234.1#NC_010443.5#6891254:exon3:c.G991A:p.V331M,ncbi_100154202:XM_021086227.1#NC_010443.5#6891254:exon3:c.G988A:p.V330M,
NC_010443.5	6960310	6960310	A	G	SNP	.	35.2156	.|.	.|.	1|1	.|.	.|.	.|.	0,0	0,0	0,1	0,0	0,0	0,0	intronic	ncbi_100154202	-	-
NC_010443.5	6996663	6996663	ccggcggcggcggcggcggcggcggc	cCGGcggcggcggcggcggcggcggcggc	Insertion	.	134	0|0	.|.	0|1	0|1	0|1	0|1	2,0	0,0	0,1	5,1	1,1	8,1	-	-	-	-
NC_010443.5	7099510	7099510	GC	GCC	Insertion	.	55	1|1	.|.	.|.	.|.	1|1	.|.	0,1	0,0	0,0	0,0	0,1	0,0	-	-	-	-
NC_010443.5	7099662	7099662	TCCC	TCCCC	Insertion	.	41.2147	1|1	.|.	.|.	.|.	1|1	.|.	0,1	0,0	0,0	0,0	0,1	0,0	-	-	-	-
NC_010443.5	7099824	7099824	TAGAGA	TAGA	Deletion	.	26.2245	.|.	.|.	.|.	1|1	.|.	.|.	0,0	0,0	0,0	0,1	0,0	0,0	-	-	-	-
NC_010443.5	7099881	7099881	G	A	SNP	.	72	.|.	.|.	.|.	1|1	1|1	.|.	0,0	0,0	0,0	0,1	0,1	0,0	exonic	ncbi_733660	nonsynonymous SNV	ncbi_733660:NM_001044590.2#NC_010443.5#7062398:exon15:c.G1804A:p.G602R,
NC_010443.5	7099982	7099982	G	T	SNP	.	49.2145	.|.	.|.	.|.	1|1	1|1	.|.	0,0	0,0	0,0	0,1	0,1	0,0	intronic	ncbi_733660	-	-
NC_010443.5	7101257	7101257	A	AG	Insertion	.	55	1|1	.|.	.|.	.|.	1|1	.|.	0,1	0,0	0,0	0,0	0,1	0,0	intronic	ncbi_733660	-	-
NC_010443.5	7102526	7102526	T	C	SNP	.	42.2146	.|.	.|.	.|.	.|.	1|1	.|.	0,0	0,0	0,0	0,0	0,2	0,0	intronic	ncbi_733660	-	-
NC_010443.5	7102538	7102538	GAAA	GAAAA	Insertion	.	35.2156	.|.	.|.	.|.	.|.	1|1	.|.	0,0	0,0	0,0	0,0	0,2	0,0	-	-	-	-
NC_010443.5	7102587	7102587	G	T	SNP	.	42.2146	.|.	.|.	.|.	.|.	1|1	.|.	0,0	0,0	0,0	0,0	0,2	0,0	intronic	ncbi_733660	-	-
NC_010443.5	7102804	7102804	A	G	SNP	.	72	.|.	.|.	.|.	1|1	1|1	.|.	0,0	0,0	0,0	0,1	0,1	0,0	exonic	ncbi_733660	nonsynonymous SNV	ncbi_733660:NM_001044590.2#NC_010443.5#7062398:exon17:c.A2023G:p.I675V,
NC_010443.5	7102824	7102824	T	C	SNP	.	72	.|.	.|.	.|.	1|1	1|1	.|.	0,0	0,0	0,0	0,1	0,1	0,0	exonic	ncbi_733660	synonymous SNV	ncbi_733660:NM_001044590.2#NC_010443.5#7062398:exon17:c.T2043C:p.I681I,
NC_010443.5	7107202	7107202	T	C	SNP	.	49.2145	.|.	.|.	1|1	.|.	1|1	.|.	0,0	0,0	0,1	0,0	0,1	0,0	intronic	ncbi_100142677,ncbi_733660	-	-
NC_010443.5	7110033	7110033	T	C	SNP	.	49.2145	1|1	.|.	.|.	1|1	.|.	.|.	0,1	0,0	0,0	0,1	0,0	0,0	intronic	ncbi_100142677	-	-
NC_010443.5	7110164	7110164	C	T	SNP	.	49.2145	1|1	.|.	.|.	1|1	.|.	.|.	0,1	0,0	0,0	0,1	0,0	0,0	UTR3	ncbi_100142677(XM_003121106.4#NC_010443.5#7110069:c.*1923G>A)	-	-
NC_010443.5	7110239	7110239	C	CT	Insertion	.	128	.|.	.|.	1|1	1|1	.|.	.|.	0,0	0,0	0,1	0,3	0,0	0,0	UTR3	ncbi_100142677(XM_003121106.4#NC_010443.5#7110069:c.*1848G>AG)	-	-
NC_010443.5	7110260	7110260	T	C	SNP	.	146	.|.	.|.	1|1	1|1	1|1	.|.	0,0	0,0	0,2	0,2	0,1	0,0	UTR3	ncbi_100142677(XM_003121106.4#NC_010443.5#7110069:c.*1827A>G)	-	-
NC_010443.5	7110292	7110292	GTTTT	GTTTTT	Insertion	.	90	.|.	.|.	1|1	1|1	1|1	.|.	0,0	0,0	0,2	0,2	0,1	0,0	-	-	-	-
NC_010443.5	7110328	7110328	G	A	SNP	.	315	1|1	1|1	1|1	1|1	1|1	1|1	0,1	0,1	0,1	0,4	0,1	0,1	UTR3	ncbi_100142677(XM_003121106.4#NC_010443.5#7110069:c.*1759C>T)	-	-
NC_010443.5	7110337	7110337	C	T	SNP	.	315	1|1	1|1	1|1	1|1	1|1	1|1	0,1	0,1	0,1	0,4	0,1	0,1	UTR3	ncbi_100142677(XM_003121106.4#NC_010443.5#7110069:c.*1750G>A)	-	-
NC_010443.5	7110425	7110425	A	G	SNP	.	640	1|1	1|1	1|1	1|1	1|1	1|1	0,2	0,2	0,1	0,10	0,6	0,2	UTR3	ncbi_100142677(XM_003121106.4#NC_010443.5#7110069:c.*1662T>C)	-	-
NC_010443.5	7110507	7110507	A	G	SNP	.	593	1|1	1|1	1|1	1|1	1|1	1|1	0,2	0,2	0,1	0,8	0,5	0,1	UTR3	ncbi_100142677(XM_003121106.4#NC_010443.5#7110069:c.*1580T>C)	-	-
NC_010443.5	7110548	7110548	A	G	SNP	.	667	1|1	1|1	1|1	1|1	1|1	1|1	0,3	0,3	0,1	0,12	0,1	0,4	UTR3	ncbi_100142677(XM_003121106.4#NC_010443.5#7110069:c.*1539T>C)	-	-
NC_010443.5	7110564	7110564	A	G	SNP	.	851	1|1	1|1	1|1	1|1	1|1	1|1	0,5	0,2	0,1	0,13	0,5	0,6	UTR3	ncbi_100142677(XM_003121106.4#NC_010443.5#7110069:c.*1523T>C)	-	-
NC_010443.5	7110972	7110972	G	A	SNP	.	999	1|1	1|1	1|1	1|1	1|1	1|1	0,10	0,8	0,5	0,8	0,11	0,4	UTR3	ncbi_100142677(XM_003121106.4#NC_010443.5#7110069:c.*1115C>T)	-	-
NC_010443.5	7110995	7110995	C	A	SNP	.	999	1|1	1|1	1|1	1|1	1|1	1|1	0,9	0,6	0,4	0,11	0,6	0,3	UTR3	ncbi_100142677(XM_003121106.4#NC_010443.5#7110069:c.*1092G>T)	-	-
NC_010443.5	7111065	7111065	C	T	SNP	.	103	.|.	1|1	.|.	1|1	1|1	.|.	0,0	0,1	0,0	0,1	0,2	0,0	UTR3	ncbi_100142677(XM_003121106.4#NC_010443.5#7110069:c.*1022G>A)	-	-
NC_010443.5	7111090	7111090	T	A	SNP	.	157	1|1	1|1	.|.	.|.	1|1	.|.	0,1	0,1	0,0	0,0	0,4	0,0	UTR3	ncbi_100142677(XM_003121106.4#NC_010443.5#7110069:c.*997A>T)	-	-
NC_010443.5	7111124	7111124	T	C	SNP	.	712	1|1	1|1	1|1	1|1	1|1	1|1	0,4	0,1	0,1	0,7	0,7	0,4	UTR3	ncbi_100142677(XM_003121106.4#NC_010443.5#7110069:c.*963A>G)	-	-
NC_010443.5	7111213	7111213	A	G	SNP	.	956	1|1	1|1	1|1	1|1	1|1	1|1	0,4	0,1	0,1	0,13	0,8	0,9	UTR3	ncbi_100142677(XM_003121106.4#NC_010443.5#7110069:c.*874T>C)	-	-
NC_010443.5	7111280	7111280	T	C	SNP	.	909	1|1	1|1	1|1	1|1	1|1	1|1	0,2	0,4	0,1	0,10	0,10	0,21	UTR3	ncbi_100142677(XM_003121106.4#NC_010443.5#7110069:c.*807A>G)	-	-
NC_010443.5	7111308	7111308	C	G	SNP	.	796	1|1	1|1	1|1	1|1	1|1	1|1	0,2	0,4	0,1	0,8	0,8	0,14	UTR3	ncbi_100142677(XM_003121106.4#NC_010443.5#7110069:c.*779G>C)	-	-
NC_010443.5	7111345	7111345	C	T	SNP	.	762	1|1	1|1	1|1	1|1	1|1	1|1	0,1	0,3	0,1	0,7	0,6	0,20	UTR3	ncbi_100142677(XM_003121106.4#NC_010443.5#7110069:c.*742G>A)	-	-
NC_010443.5	7111366	7111366	C	T	SNP	.	777	1|1	1|1	1|1	1|1	1|1	1|1	0,1	0,3	0,1	0,10	0,6	0,19	UTR3	ncbi_100142677(XM_003121106.4#NC_010443.5#7110069:c.*721G>A)	-	-
NC_010443.5	7111430	7111430	C	T	SNP	.	999	1|1	1|1	1|1	1|1	1|1	1|1	0,7	0,3	0,2	0,9	0,13	0,17	UTR3	ncbi_100142677(XM_003121106.4#NC_010443.5#7110069:c.*657G>A)	-	-
NC_010443.5	7111560	7111560	G	A	SNP	.	890	1|1	1|1	.|.	1|1	1|1	1|1	0,7	0,3	0,0	1,9	0,8	0,15	UTR3	ncbi_100142677(XM_003121106.4#NC_010443.5#7110069:c.*527C>T)	-	-
NC_010443.5	7111573	7111573	C	G	SNP	.	828	1|1	1|1	.|.	1|1	1|1	1|1	0,8	0,3	0,0	0,9	0,4	0,11	UTR3	ncbi_100142677(XM_003121106.4#NC_010443.5#7110069:c.*514G>C)	-	-
NC_010443.5	7111656	7111656	T	G	SNP	.	675	1|1	1|1	1|1	1|1	1|1	1|1	0,3	0,3	0,1	0,7	0,4	0,6	UTR3	ncbi_100142677(XM_003121106.4#NC_010443.5#7110069:c.*431A>C)	-	-
NC_010443.5	7111675	7111675	T	C	SNP	.	564	1|1	1|1	1|1	1|1	1|1	1|1	0,3	0,1	0,1	0,7	0,4	0,3	UTR3	ncbi_100142677(XM_003121106.4#NC_010443.5#7110069:c.*412A>G)	-	-
NC_010443.5	7111676	7111676	A	G	SNP	.	564	1|1	1|1	1|1	1|1	1|1	1|1	0,3	0,1	0,1	0,7	0,4	0,3	UTR3	ncbi_100142677(XM_003121106.4#NC_010443.5#7110069:c.*411T>C)	-	-
NC_010443.5	7111703	7111703	A	G	SNP	.	481	1|1	.|.	1|1	1|1	1|1	1|1	0,5	0,0	0,1	0,5	0,1	0,5	UTR3	ncbi_100142677(XM_003121106.4#NC_010443.5#7110069:c.*384T>C)	-	-
NC_010443.5	7111749	7111749	C	T	SNP	.	351	1|1	.|.	.|.	1|1	1|1	1|1	0,4	0,0	0,0	0,2	0,3	0,3	UTR3	ncbi_100142677(XM_003121106.4#NC_010443.5#7110069:c.*338G>A)	-	-
NC_010443.5	7111777	7111777	CGGGG	CGGGGG	Insertion	.	327	1|1	1|1	.|.	1|1	1|1	1|1	1,4	0,1	0,0	0,3	0,3	0,7	-	-	-	-
NC_010443.5	7112064	7112064	A	G	SNP	.	383	1|1	1|1	.|.	1|1	1|1	1|1	0,2	0,2	0,0	0,1	0,7	0,2	UTR3	ncbi_100142677(XM_003121106.4#NC_010443.5#7110069:c.*23T>C)	-	-
NC_010443.5	7112071	7112071	C	T	SNP	.	346	1|1	1|1	.|.	1|1	1|1	1|1	0,2	0,1	0,0	0,1	0,7	0,2	UTR3	ncbi_100142677(XM_003121106.4#NC_010443.5#7110069:c.*16G>A)	-	-
NC_010443.5	7112141	7112141	A	G	SNP	.	439	1|1	1|1	.|.	1|1	1|1	1|1	0,2	0,1	0,0	0,1	0,7	0,6	exonic	ncbi_100142677	synonymous SNV	ncbi_100142677:XM_003121106.4#NC_010443.5#7110069:exon11:c.T1623C:p.Y541Y,
NC_010443.5	7117541	7117541	T	C	SNP	.	23.8689	0|0	0|0	.|.	0|1	0|0	0|0	2,0	1,0	0,0	1,2	9,0	6,0	exonic	ncbi_100142677	nonsynonymous SNV	ncbi_100142677:XM_021086250.1#NC_010443.5#7105485:exon10:c.A1604G:p.E535G,ncbi_100142677:XM_003121106.4#NC_010443.5#7110069:exon10:c.A1604G:p.E535G,
NC_010443.5	7118612	7118612	G	C	SNP	.	42.2146	.|.	.|.	.|.	.|.	.|.	1|1	0,0	0,0	0,0	0,0	0,0	0,2	intronic	ncbi_100142677	-	-
NC_010443.5	7119872	7119872	T	C	SNP	.	67	.|.	.|.	.|.	.|.	.|.	1|1	0,0	0,0	0,0	0,0	0,0	0,3	intronic	ncbi_100142677	-	-
NC_010443.5	7119923	7119923	G	A	SNP	.	67	.|.	.|.	.|.	.|.	.|.	1|1	0,0	0,0	0,0	0,0	0,0	0,3	intronic	ncbi_100142677	-	-
NC_010443.5	7126276	7126276	C	T	SNP	.	42.2146	.|.	.|.	.|.	.|.	.|.	1|1	0,0	0,0	0,0	0,0	0,0	0,2	intronic	ncbi_100142677	-	-
NC_010443.5	7126299	7126299	T	C	SNP	.	42.2146	.|.	.|.	.|.	.|.	.|.	1|1	0,0	0,0	0,0	0,0	0,0	0,2	intronic	ncbi_100142677	-	-
NC_010443.5	7126484	7126484	T	A	SNP	.	35.2156	.|.	1|1	.|.	.|.	.|.	.|.	0,0	0,1	0,0	0,0	0,0	0,0	intronic	ncbi_100142677	-	-
NC_010443.5	7130782	7130782	T	C	SNP	.	20.2931	0|0	0|0	0|1	0|0	0|0	0|0	1,0	1,0	2,2	6,0	2,0	6,0	exonic	ncbi_100142677	nonsynonymous SNV	ncbi_100142677:XM_021086250.1#NC_010443.5#7105485:exon6:c.A1048G:p.R350G,ncbi_100142677:XM_003121106.4#NC_010443.5#7110069:exon6:c.A1048G:p.R350G,
NC_010443.5	7148725	7148725	C	A	SNP	.	35.2156	.|.	.|.	.|.	1|1	.|.	.|.	0,0	0,0	0,0	0,1	0,0	0,0	intronic	ncbi_100142677	-	-
NC_010443.5	7148747	7148747	C	T	SNP	.	35.2156	.|.	.|.	.|.	1|1	.|.	.|.	0,0	0,0	0,0	0,1	0,0	0,0	intronic	ncbi_100142677	-	-
NC_010443.5	7149322	7149322	G	T	SNP	.	42.2146	.|.	.|.	.|.	.|.	1|1	.|.	0,0	0,0	0,0	0,0	0,2	0,0	intronic	ncbi_100142677	-	-
NC_010443.5	7161471	7161471	C	G	SNP	.	630	1|1	1|1	1|1	1|1	1|1	1|1	0,1	0,3	0,2	0,10	0,5	0,3	exonic	ncbi_100142677	synonymous SNV	ncbi_100142677:XM_021086250.1#NC_010443.5#7105485:exon4:c.G852C:p.L284L,ncbi_100142677:XM_003121106.4#NC_010443.5#7110069:exon4:c.G852C:p.L284L,
NC_010443.5	7161543	7161543	A	G	SNP	.	606	1|1	1|1	1|1	1|1	1|1	1|1	0,2	0,2	0,4	0,5	0,5	0,2	exonic	ncbi_100142677	synonymous SNV	ncbi_100142677:XM_021086250.1#NC_010443.5#7105485:exon4:c.T780C:p.P260P,ncbi_100142677:XM_003121106.4#NC_010443.5#7110069:exon4:c.T780C:p.P260P,
NC_010443.5	7166177	7166177	A	T	SNP	.	38.1984	.|.	0|0	0|0	0|1	0|0	0|0	0,0	2,0	1,0	1,3	4,0	2,0	exonic	ncbi_100142677	synonymous SNV	ncbi_100142677:XM_021086250.1#NC_010443.5#7105485:exon2:c.T507A:p.A169A,ncbi_100142677:XM_003121106.4#NC_010443.5#7110069:exon2:c.T507A:p.A169A,
NC_010443.5	7169285	7169285	ttgtat	tTGTAtgtat	Insertion	.	23.8463	.|.	.|.	.|.	.|.	0|1	0|0	0,0	0,0	0,0	0,0	1,1	1,0	-	-	-	-
NC_010443.5	7207024	7207024	C	A	SNP	.	37.4767	0|0	0|0	.|.	0|1	.|.	0|0	1,0	1,0	0,0	2,3	0,0	5,0	exonic	ncbi_100142677	nonsynonymous SNV	ncbi_100142677:XM_021086250.1#NC_010443.5#7105485:exon1:c.G294T:p.E98D,ncbi_100142677:XM_003121106.4#NC_010443.5#7110069:exon1:c.G294T:p.E98D,
NC_010443.5	7216765	7216765	A	G	SNP	.	23.2349	.|.	.|.	.|.	.|.	.|.	1|1	0,0	0,0	0,0	0,0	0,0	0,1	intergenic	ncbi_100142677(dist=9370),ncbi_396936(dist=72513)	-	-
NC_010443.5	7223916	7223916	G	T	SNP	.	59	.|.	.|.	.|.	1|1	.|.	.|.	0,0	0,0	0,0	0,3	0,0	0,0	intergenic	ncbi_100142677(dist=16521),ncbi_396936(dist=65362)	-	-
NC_010443.5	7223925	7223925	T	C	SNP	.	67	.|.	.|.	.|.	1|1	.|.	.|.	0,0	0,0	0,0	0,3	0,0	0,0	intergenic	ncbi_100142677(dist=16530),ncbi_396936(dist=65353)	-	-
NC_010443.5	7223951	7223951	G	C	SNP	.	67	.|.	.|.	.|.	1|1	.|.	.|.	0,0	0,0	0,0	0,3	0,0	0,0	intergenic	ncbi_100142677(dist=16556),ncbi_396936(dist=65327)	-	-
NC_010443.5	7225059	7225059	C	T	SNP	.	42.2146	.|.	.|.	.|.	.|.	1|1	.|.	0,0	0,0	0,0	0,0	0,2	0,0	intergenic	ncbi_100142677(dist=17664),ncbi_396936(dist=64219)	-	-
NC_010443.5	7225115	7225115	A	G	SNP	.	42.2146	.|.	.|.	.|.	.|.	1|1	.|.	0,0	0,0	0,0	0,0	0,2	0,0	intergenic	ncbi_100142677(dist=17720),ncbi_396936(dist=64163)	-	-
NC_010443.5	7225116	7225116	T	A	SNP	.	42.2146	.|.	.|.	.|.	.|.	1|1	.|.	0,0	0,0	0,0	0,0	0,2	0,0	intergenic	ncbi_100142677(dist=17721),ncbi_396936(dist=64162)	-	-
NC_010443.5	7225279	7225279	A	G	SNP	.	42.2146	.|.	.|.	.|.	.|.	1|1	.|.	0,0	0,0	0,0	0,0	0,2	0,0	intergenic	ncbi_100142677(dist=17884),ncbi_396936(dist=63999)	-	-
NC_010443.5	7225280	7225280	A	T	SNP	.	42.2146	.|.	.|.	.|.	.|.	1|1	.|.	0,0	0,0	0,0	0,0	0,2	0,0	intergenic	ncbi_100142677(dist=17885),ncbi_396936(dist=63998)	-	-
NC_010443.5	7225287	7225287	T	C	SNP	.	42.2146	.|.	.|.	.|.	.|.	1|1	.|.	0,0	0,0	0,0	0,0	0,2	0,0	intergenic	ncbi_100142677(dist=17892),ncbi_396936(dist=63991)	-	-
NC_010443.5	7297024	7297024	C	T	SNP	.	85	.|.	.|.	.|.	.|.	1|1	.|.	0,0	0,0	0,0	0,0	0,2	0,0	intronic	ncbi_396936	-	-
NC_010443.5	7297114	7297114	C	T	SNP	.	85	.|.	.|.	.|.	.|.	1|1	.|.	0,0	0,0	0,0	0,0	0,2	0,0	intronic	ncbi_396936	-	-
NC_010443.5	7322820	7322820	T	TAAAAA	Insertion	.	35.2156	.|.	.|.	.|.	.|.	.|.	1|1	0,0	0,0	0,0	0,0	0,0	0,1	UTR3	ncbi_396936(XM_021082434.1#NC_010443.5#7289277:c.*965T>TAAAAA,NM_213902.1#NC_010443.5#7289830:c.*965T>TAAAAA)	-	-
NC_010443.5	7340643	7340643	A	AG	Insertion	.	79	.|.	.|.	1|1	.|.	1|1	0|1	0,0	0,0	0,1	0,0	0,2	1,0	UTR3	ncbi_397049(NM_001348975.1#NC_010443.5#7340441:c.*171T>CT,XM_021082548.1#NC_010443.5#7340441:c.*196T>CT)	-	-
NC_010443.5	7340706	7340706	A	G	SNP	.	22.7589	0|0	0|0	0|0	0|0	0|0	0|1	2,0	1,0	1,0	2,0	1,0	0,1	UTR3	ncbi_397049(NM_001348975.1#NC_010443.5#7340441:c.*108T>C,XM_021082548.1#NC_010443.5#7340441:c.*133T>C)	-	-
NC_010443.5	7340752	7340752	A	G	SNP	.	275	1|1	1|1	1|1	1|1	1|1	0|1	0,2	0,1	0,1	0,2	0,3	1,0	UTR3	ncbi_397049(NM_001348975.1#NC_010443.5#7340441:c.*62T>C,XM_021082548.1#NC_010443.5#7340441:c.*87T>C)	-	-
NC_010443.5	7344509	7344509	C	T	SNP	.	32.1804	0|1	0|0	.|.	0|0	.|.	.|.	0,2	1,0	0,0	1,0	0,0	0,0	exonic	ncbi_397049	nonsynonymous SNV	ncbi_397049:NM_001348975.1#NC_010443.5#7340441:exon9:c.G1405A:p.V469M,
NC_010443.5	7351159	7351159	C	T	SNP	.	85	.|.	0|0	.|.	0|0	0|1	0|0	0,0	1,0	0,0	1,0	2,4	1,0	exonic	ncbi_397049	synonymous SNV	ncbi_397049:NM_001348975.1#NC_010443.5#7340441:exon7:c.G1245A:p.G415G,ncbi_397049:XM_021082548.1#NC_010443.5#7340441:exon7:c.G1245A:p.G415G,
NC_010443.5	7351180	7351180	G	A	SNP	.	25.7131	.|.	0|0	.|.	0|0	0|1	0|0	0,0	3,0	0,0	1,0	1,2	1,0	exonic	ncbi_397049	synonymous SNV	ncbi_397049:NM_001348975.1#NC_010443.5#7340441:exon7:c.C1224T:p.A408A,ncbi_397049:XM_021082548.1#NC_010443.5#7340441:exon7:c.C1224T:p.A408A,
NC_010443.5	7368228	7368228	A	G	SNP	.	999	1|1	1|1	1|1	1|1	1|1	1|1	0,61	0,29	0,36	0,44	0,39	0,57	intergenic	ncbi_397049(dist=2685),ncbi_397214(dist=1257)	-	-
NC_010443.5	7368688	7368688	A	G	SNP	.	922	0|1	0|1	0|1	0|0	0|0	0|1	161,40	81,57	70,35	172,0	150,0	122,48	downstream	ncbi_397214	-	-
NC_010443.5	7368947	7368947	G	T	SNP	.	938	0|1	0|1	0|1	0|0	0|0	0|1	106,36	60,42	72,26	140,0	110,0	72,41	downstream	ncbi_397214	-	-
NC_010443.5	7369058	7369058	ctggg	cg	Deletion	.	84	0|1	0|1	0|0	0|1	0|0	0|0	58,13	42,8	41,5	50,7	46,1	56,8	-	-	-	-
NC_010443.5	7372173	7372173	T	C	SNP	.	973	0|1	0|1	0|1	0|0	0|0	0|1	133,51	112,81	83,107	230,0	223,0	162,70	exonic	ncbi_397214	nonsynonymous SNV	ncbi_397214:NM_001244473.1#NC_010443.5#7369484:exon46:c.A6890G:p.K2297R,
NC_010443.5	7391285	7391285	G	C	SNP	.	33.7105	.|.	.|.	.|.	0|0	1|1	.|.	0,0	0,0	0,0	2,0	0,2	0,0	intronic	ncbi_397214	-	-
NC_010443.5	7411607	7411607	A	G	SNP	.	199	0|0	0|0	0|1	0|0	0|0	0|0	109,9	79,4	58,22	107,0	124,0	209,0	exonic	ncbi_397214	synonymous SNV	ncbi_397214:NM_001244473.1#NC_010443.5#7369484:exon19:c.T2595C:p.L865L,
NC_010443.5	7434146	7434146	C	T	SNP	.	23.2349	1|1	.|.	.|.	.|.	.|.	.|.	0,1	0,0	0,0	0,0	0,0	0,0	intronic	ncbi_397214	-	-
NC_010443.5	7447146	7447146	G	T	SNP	.	30.9317	.|.	.|.	.|.	0|1	0|0	0|0	0,0	0,0	0,0	0,2	1,0	3,0	intronic	ncbi_397214	-	-
NC_010443.5	7448793	7448793	G	T	SNP	.	23.9249	0|0	0|1	0|0	.|.	0|0	0|0	2,0	0,1	1,0	0,0	1,0	1,0	intronic	ncbi_397214	-	-
NC_010443.5	7449561	7449561	G	A	SNP	.	29.8494	0|0	.|.	.|.	0|0	0|0	0|1	2,0	0,0	0,0	1,0	1,0	0,2	intronic	ncbi_397214	-	-
NC_010443.5	7449829	7449829	T	C	SNP	.	29.8494	0|1	0|0	0|0	0|0	.|.	.|.	0,2	1,0	2,0	1,0	0,0	0,0	intronic	ncbi_397214	-	-
NC_010443.5	7449850	7449850	G	T	SNP	.	21.9197	.|.	0|1	0|0	0|0	.|.	.|.	0,0	1,1	2,0	1,0	0,0	0,0	intronic	ncbi_397214	-	-
NC_010443.5	7472553	7472553	tcggcggcggcggcggcggcggcggc	tCGGcggcggcggcggcggcggcggcggc	Insertion	.	217	0|1	0|1	0|1	0|0	0|0	0|1	4,1	7,3	5,2	4,0	6,0	29,2	-	-	-	-
NC_010443.5	7472561	7472561	G	A	SNP	.	124	0|0	0|1	0|0	0|0	0|0	1|1	4,0	1,2	5,0	3,0	4,0	0,9	upstream	ncbi_397214	-	-
NC_010443.5	7491549	7491549	A	G	SNP	.	90	.|.	0|1	.|.	1|1	0|1	0|1	0,0	1,2	0,0	0,1	1,1	1,0	intergenic	ncbi_397214(dist=19069),ncbi_100522470(dist=36017)	-	-
NC_010443.5	7491572	7491572	G	C	SNP	.	90	.|.	0|1	.|.	1|1	0|1	0|1	0,0	1,2	0,0	0,1	1,1	1,0	intergenic	ncbi_397214(dist=19092),ncbi_100522470(dist=35994)	-	-
NC_010443.5	7491914	7491914	A	G	SNP	.	28.7002	0|0	.|.	0|0	0|0	0|0	0|1	1,0	0,0	2,0	1,0	1,0	0,2	intergenic	ncbi_397214(dist=19434),ncbi_100522470(dist=35652)	-	-
NC_010443.5	7492017	7492017	A	G	SNP	.	100	1|1	.|.	.|.	1|1	0|1	0|1	0,1	0,0	0,0	0,1	2,2	1,0	intergenic	ncbi_397214(dist=19537),ncbi_100522470(dist=35549)	-	-
NC_010443.5	7492024	7492024	G	A	SNP	.	100	1|1	.|.	.|.	1|1	0|1	0|1	0,1	0,0	0,0	0,1	2,2	1,0	intergenic	ncbi_397214(dist=19544),ncbi_100522470(dist=35542)	-	-
NC_010443.5	7492224	7492224	T	C	SNP	.	29.2705	.|.	0|0	.|.	0|1	0|0	0|0	0,0	2,0	0,0	0,2	2,0	1,0	intergenic	ncbi_397214(dist=19744),ncbi_100522470(dist=35342)	-	-
NC_010443.5	7494052	7494052	A	G	SNP	.	35.2156	.|.	.|.	.|.	.|.	1|1	.|.	0,0	0,0	0,0	0,0	0,1	0,0	intergenic	ncbi_397214(dist=21572),ncbi_100522470(dist=33514)	-	-
NC_010443.5	7501110	7501110	C	A	SNP	.	42.2146	.|.	.|.	.|.	1|1	.|.	.|.	0,0	0,0	0,0	0,2	0,0	0,0	intergenic	ncbi_397214(dist=28630),ncbi_100522470(dist=26456)	-	-
NC_010443.5	7501373	7501373	A	G	SNP	.	42.2146	.|.	.|.	.|.	1|1	.|.	.|.	0,0	0,0	0,0	0,2	0,0	0,0	intergenic	ncbi_397214(dist=28893),ncbi_100522470(dist=26193)	-	-
NC_010443.5	7527083	7527083	A	G	SNP	.	26.944	0|0	.|.	0|0	0|1	.|.	.|.	1,0	0,0	1,0	0,1	0,0	0,0	downstream	ncbi_100522470	-	-
NC_010443.5	7528211	7528211	A	G	SNP	.	32.9183	1|1	.|.	0|0	.|.	.|.	.|.	0,2	0,0	3,0	0,0	0,0	0,0	exonic	ncbi_100522470	synonymous SNV	ncbi_100522470:XM_003121114.4#NC_010443.5#7527565:exon2:c.T628C:p.L210L,ncbi_100522470:XM_021086282.1#NC_010443.5#7527565:exon2:c.T628C:p.L210L,
NC_010443.5	7528675	7528675	C	T	SNP	.	33.7105	0|0	.|.	.|.	.|.	.|.	1|1	2,0	0,0	0,0	0,0	0,0	0,2	exonic	ncbi_100522470	stopgain	ncbi_100522470:XM_003121114.4#NC_010443.5#7527565:exon2:c.G164A:p.W55X,ncbi_100522470:XM_021086282.1#NC_010443.5#7527565:exon2:c.G164A:p.W55X,
NC_010443.5	7528773	7528773	G	A	SNP	.	25.9736	0|1	.|.	.|.	.|.	.|.	.|.	1,1	0,0	0,0	0,0	0,0	0,0	exonic	ncbi_100522470	synonymous SNV	ncbi_100522470:XM_003121114.4#NC_010443.5#7527565:exon2:c.C66T:p.N22N,ncbi_100522470:XM_021086282.1#NC_010443.5#7527565:exon2:c.C66T:p.N22N,
NC_010443.5	7583181	7583181	atttttttt	aTTtttttttt	Insertion	.	20.2552	.|.	.|.	1|1	.|.	.|.	.|.	0,0	0,0	0,2	0,0	0,0	0,0	-	-	-	-
NC_010443.5	7584337	7584337	T	C	SNP	.	37.7266	1|1	.|.	.|.	.|.	.|.	0|1	0,1	0,0	0,0	0,0	0,0	1,1	intronic	ncbi_100156324	-	-
NC_010443.5	7584350	7584350	T	C	SNP	.	26.944	0|1	0|0	.|.	.|.	.|.	0|0	0,1	1,0	0,0	0,0	0,0	1,0	intronic	ncbi_100156324	-	-
NC_010443.5	7584455	7584455	T	C	SNP	.	34.1996	0|1	0|1	.|.	.|.	.|.	0|1	1,0	0,1	0,0	0,0	0,0	1,1	intronic	ncbi_100156324	-	-
NC_010443.5	7590643	7590643	A	G	SNP	.	79	.|.	.|.	.|.	.|.	1|1	1|1	0,0	0,0	0,0	0,0	0,1	0,2	intronic	ncbi_100153485	-	-
NC_010443.5	7590776	7590776	A	G	SNP	.	838	1|1	1|1	.|.	1|1	0|1	1|1	0,6	0,9	0,0	0,7	2,7	0,4	intronic	ncbi_100153485	-	-
NC_010443.5	7590967	7590967	C	T	SNP	.	42.2146	.|.	.|.	.|.	1|1	.|.	.|.	0,0	0,0	0,0	0,2	0,0	0,0	intronic	ncbi_100153485	-	-
NC_010443.5	7591142	7591142	G	A	SNP	.	67	.|.	.|.	.|.	.|.	.|.	1|1	0,0	0,0	0,0	0,0	0,0	0,3	intronic	ncbi_100153485	-	-
NC_010443.5	7591305	7591305	T	G	SNP	.	131	.|.	1|1	.|.	.|.	.|.	1|1	0,0	0,2	0,0	0,0	0,0	0,3	intronic	ncbi_100153485	-	-
NC_010443.5	7593452	7593452	T	C	SNP	.	720	0|1	0|0	0|0	0|1	0|1	0|0	125,105	176,18	181,4	100,115	158,73	211,17	exonic	ncbi_100153485	synonymous SNV	ncbi_100153485:NM_001243427.1#NC_010443.5#7590139:exon5:c.T429C:p.L143L,
NC_010443.5	7595291	7595291	A	G	SNP	.	26.9212	.|.	.|.	0|1	0|0	0|0	.|.	0,0	0,0	1,2	2,0	1,0	0,0	intronic	ncbi_100153485	-	-
NC_010443.5	7595313	7595313	A	G	SNP	.	21.6632	.|.	.|.	0|0	0|1	0|0	.|.	0,0	0,0	3,0	1,1	1,0	0,0	intronic	ncbi_100153485	-	-
NC_010443.5	7595331	7595331	A	G	SNP	.	20.7059	.|.	.|.	0|0	0|1	0|0	0|0	0,0	0,0	3,0	1,1	1,0	1,0	intronic	ncbi_100153485	-	-
NC_010443.5	7595343	7595343	C	T	SNP	.	20.7059	.|.	.|.	0|0	0|1	0|0	0|0	0,0	0,0	3,0	1,1	1,0	1,0	intronic	ncbi_100153485	-	-
NC_010443.5	7596655	7596655	A	G	SNP	.	26.944	0|1	.|.	0|0	.|.	0|0	.|.	0,1	0,0	1,0	0,0	1,0	0,0	intronic	ncbi_100153485	-	-
NC_010443.5	7596682	7596682	A	G	SNP	.	64	1|1	.|.	1|1	.|.	0|1	.|.	0,1	0,0	0,1	0,0	1,0	0,0	intronic	ncbi_100153485	-	-
NC_010443.5	7596694	7596694	A	G	SNP	.	64	1|1	.|.	0|1	.|.	1|1	.|.	0,1	0,0	1,0	0,0	0,1	0,0	intronic	ncbi_100153485	-	-
NC_010443.5	7596696	7596696	A	G	SNP	.	64	1|1	.|.	1|1	.|.	0|1	.|.	0,1	0,0	0,1	0,0	1,0	0,0	intronic	ncbi_100153485	-	-
NC_010443.5	7597382	7597382	A	G	SNP	.	51	.|.	.|.	.|.	0|1	.|.	0|0	0,0	0,0	0,0	1,3	0,0	1,0	intronic	ncbi_100153485	-	-
NC_010443.5	7597384	7597384	C	T	SNP	.	51	.|.	.|.	.|.	0|1	.|.	0|0	0,0	0,0	0,0	1,3	0,0	1,0	intronic	ncbi_100153485	-	-
NC_010443.5	7597388	7597388	T	C	SNP	.	51	.|.	.|.	.|.	0|1	.|.	0|0	0,0	0,0	0,0	1,3	0,0	1,0	intronic	ncbi_100153485	-	-
NC_010443.5	7597442	7597442	G	A	SNP	.	42.913	.|.	0|0	.|.	0|1	.|.	.|.	0,0	1,0	0,0	1,3	0,0	0,0	intronic	ncbi_100153485	-	-
NC_010443.5	7597445	7597445	G	A	SNP	.	42.913	.|.	0|0	.|.	0|1	.|.	.|.	0,0	1,0	0,0	1,3	0,0	0,0	intronic	ncbi_100153485	-	-
NC_010443.5	7597450	7597450	C	T	SNP	.	51	.|.	0|0	.|.	0|1	.|.	.|.	0,0	1,0	0,0	1,3	0,0	0,0	intronic	ncbi_100153485	-	-
NC_010443.5	7597479	7597479	C	G	SNP	.	59	.|.	0|1	.|.	1|1	.|.	.|.	0,0	1,0	0,0	0,3	0,0	0,0	intronic	ncbi_100153485	-	-
NC_010443.5	7598242	7598242	T	C	SNP	.	720	0|1	0|0	0|0	0|1	0|1	0|0	154,86	212,26	229,6	129,113	161,72	226,14	exonic	ncbi_100153485	synonymous SNV	ncbi_100153485:NM_001243427.1#NC_010443.5#7590139:exon8:c.T834C:p.I278I,
NC_010443.5	7598826	7598826	C	T	SNP	.	73	0|1	0|1	0|0	0|1	0|0	0|0	3,1	2,2	2,0	0,1	3,0	2,0	intronic	ncbi_100153485	-	-
NC_010443.5	7599100	7599100	G	C	SNP	.	216	0|1	0|0	0|0	0|1	0|0	0|0	30,4	21,0	21,0	9,9	13,1	16,1	intronic	ncbi_100153485	-	-
NC_010443.5	7599117	7599117	G	A	SNP	.	170	0|1	0|0	0|0	0|1	0|0	0|0	34,3	23,0	24,0	9,9	16,1	18,1	intronic	ncbi_100153485	-	-
NC_010443.5	7599143	7599143	A	G	SNP	.	26.747	0|0	0|0	0|0	0|1	0|0	0|0	36,3	21,0	24,0	8,3	16,1	18,0	intronic	ncbi_100153485	-	-
NC_010443.5	7599156	7599156	C	T	SNP	.	77	0|1	0|0	0|0	0|1	0|0	0|0	30,4	21,0	25,0	8,4	15,0	18,0	intronic	ncbi_100153485	-	-
NC_010443.5	7599160	7599160	T	C	SNP	.	86	0|1	0|0	0|0	0|1	0|0	0|0	30,4	21,0	24,0	8,4	15,0	18,0	intronic	ncbi_100153485	-	-
NC_010443.5	7599702	7599702	G	C	SNP	.	649	0|1	0|0	0|0	0|1	0|1	0|0	160,59	187,20	199,7	117,97	165,60	190,9	exonic	ncbi_100153485	synonymous SNV	ncbi_100153485:NM_001243427.1#NC_010443.5#7590139:exon11:c.G1383C:p.T461T,
NC_010443.5	7599802	7599802	A	G	SNP	.	182	0|1	0|0	0|0	0|1	0|1	0|0	26,6	24,0	48,2	6,2	14,4	19,0	intronic	ncbi_100153485	-	-
NC_010443.5	7599825	7599825	A	G	SNP	.	367	0|1	0|0	0|0	0|1	0|1	0|0	26,9	29,1	50,2	7,5	16,5	22,0	intronic	ncbi_100153485	-	-
NC_010443.5	7599996	7599996	A	G	SNP	.	198	0|1	0|0	0|0	0|1	0|1	0|0	18,5	28,1	43,0	6,4	17,2	27,1	intronic	ncbi_100153485	-	-
NC_010443.5	7600288	7600288	C	T	SNP	.	529	0|1	0|1	0|1	0|0	0|1	0|1	15,7	19,3	12,17	13,0	11,3	12,2	intronic	ncbi_100153485	-	-
NC_010443.5	7604190	7604190	T	C	SNP	.	64	.|.	0|1	0|1	0|0	.|.	.|.	0,0	2,2	0,1	2,0	0,0	0,0	intronic	ncbi_100152303	-	-
NC_010443.5	7604193	7604193	T	C	SNP	.	26.9757	.|.	0|1	0|1	0|0	.|.	.|.	0,0	3,1	0,1	2,0	0,0	0,0	intronic	ncbi_100152303	-	-
NC_010443.5	7604537	7604537	T	C	SNP	.	70	1|1	1|1	.|.	.|.	.|.	0|1	0,1	0,2	0,0	0,0	0,0	1,0	intronic	ncbi_100152303	-	-
NC_010443.5	7604632	7604632	T	C	SNP	.	49.2145	.|.	1|1	.|.	.|.	1|1	.|.	0,0	0,1	0,0	0,0	0,1	0,0	intronic	ncbi_100152303	-	-
NC_010443.5	7606698	7606698	C	T	SNP	.	29.9293	.|.	.|.	0|1	0|0	.|.	0|1	0,0	0,0	0,1	2,0	0,0	2,1	intronic	ncbi_100152303	-	-
[truncated: 478,003 more rows]
