# Supplementary material for: Transcriptome and Metabolome Analyses Reveal the Mechanism of Corpus Luteum Cyst Formation in Pigs
Source: Genes (Basel). 2023 Sep 23;14(10):1848. doi: 10.3390/genes14101848 (PMC10606659; doi:10.3390/genes14101848)
Supplement: Supplementary file 1 [file genes-14-01848-s001.zip › Supplementary Table S1.xlsx]

## Sheet: Sheet1
The names and sequences of 15 genes
Gene	Primer Sequence
ALDH1A1	F: CTGCATAAGAACACTGCGCTA
	R: GTGAAAAAGTTTCCATCCATCGGT
COL1A1	F: GAGAAAGGATCCCCTGGTGC
	R: GGGAAGCCTCTTTCTCCTCG
COL9A2	F: CTGCATAAGAACACTGCGCTA
	R: GTGAAAAAGTTTCCATCCATCGGT
CSF3	F: TCTGGCTGCAGATGGAAGAC
	R: CTCTGCAGCTGGGAGACAAC
PIK3R5	F: ATGCTGCTCTACTACTGCCG
	R: GGTGATGAAGGTCAGCTCGG
SIGLEC1	F: GACTTCCATGCCAATGCAGC
	R: CGTAGAGCACGGTGAGAACA
IL1A	F: CTGAAGGAGCTGCCTGAGAC
	R: GTGCCATGTGCACCAGTTTT
ITGB2	F: ATTTACGGCCAGTTCTGCGA
	R: CAAAGTCACACTGGCACACG
JUN	F: GCGCCTGATAATCCAGTCCA
	R: TGGGGCATAGGAACTGGGTA
PIM1	F: AGAACTGCCTAATGGCACCC
	R: ATCAGGACGAAACTGTCGGG
CD8B	F: TGCCAACAGCCACTACGAAT
	R: CTTCACGTGTCGGAGTTGGA
PDCD1	F: GCTCAGTGGTGATCGTGTCT
	R: CTCTGGCTCGCCTAACCTTC
CD22	F: CCAGGCACCTAGTCATCGTC
	R: CATGGGGAGGTTTTGGCTGA
CD80	F: CAGACCTTCAACTGGCAAAAATCTA
	R: CTCCTTCTCTGTCTTGGAGCA
GAPDH	F: TCGGAGTGAACGGATTTG
	R: CCTGGAAGATGGTGATGG
