# Supplementary material for: Transcriptome and Metabolome Analyses Reveal the Mechanism of Corpus Luteum Cyst Formation in Pigs
Source: Genes (Basel). 2023 Sep 23;14(10):1848. doi: 10.3390/genes14101848 (PMC10606659; doi:10.3390/genes14101848)
Supplement: Supplementary file 1 [file genes-14-01848-s001.zip › Supplementary Table S2.xlsx]

## Sheet: Sheet1
Data filtering statistics table
Sample	RawDatas	CleanData(%)	Adapter(%)	LowQuality(%)	N(%)
control-1	57229092	99.61	0.04	0.35	0
control-2	39761374	99.66	0.04	0.3	0
control-3	40244178	99.66	0.07	0.27	0
cyst-1	49227446	99.58	0.05	0.37	0
cyst-2	46621552	99.6	0.05	0.36	0
cyst-3	57313272	99.58	0.05	0.37	0
