# Supplementary material for: Transcriptome and Metabolome Analyses Reveal the Mechanism of Corpus Luteum Cyst Formation in Pigs
Source: Genes (Basel). 2023 Sep 23;14(10):1848. doi: 10.3390/genes14101848 (PMC10606659; doi:10.3390/genes14101848)
Supplement: Supplementary file 1 [file genes-14-01848-s001.zip › Supplementary Table S3.xlsx]

## Sheet: Sheet1
Comparison of numbers with reference statistics
Sample	Unmapped(%)	Unique_Mapped(%)	Multiple_Mapped(%)	Total_Mapped(%)
control-1	2224952 (3.92%)	52116937 (91.71%)	2488813 (4.38%)	54605750 (96.08%)
control-2	1409815 (3.58%)	36517910 (92.78%)	1429983 (3.63%)	37947893 (96.42%)
control-3	1332533 (3.35%)	37007348 (92.91%)	1490569 (3.74%)	38497917 (96.65%)
cyst-1	1764636 (3.61%)	45103542 (92.23%)	2033414 (4.16%)	47136956 (96.39%)
cyst-2	1870005 (4.04%)	42650563 (92.09%)	1792364 (3.87%)	44442927 (95.96%)
cyst-3	2305769 (4.05%)	52529475 (92.32%)	2065406 (3.63%)	54594881 (95.95%)
