# Supplementary material for: Transcriptome and Metabolome Analyses Reveal the Mechanism of Corpus Luteum Cyst Formation in Pigs
Source: Genes (Basel). 2023 Sep 23;14(10):1848. doi: 10.3390/genes14101848 (PMC10606659; doi:10.3390/genes14101848)
Supplement: Supplementary file 1 [file genes-14-01848-s001.zip › Supplementary Table S4.xlsx]

## Sheet: Supplementary table 3
control-vs-Cyst Pathway Enrichment
Pathway	Candidate genes with pathway annotation	All genes with pathway annotation	Pvalue	Qvalue	Pathway ID
Rheumatoid arthritis	32 (6.24%)	96 (1.21%)	0	0	ko05323
Hematopoietic cell lineage	30 (5.85%)	93 (1.17%)	0	0	ko04640
Phagosome	36 (7.02%)	148 (1.86%)	0	0	ko04145
Leishmaniasis	24 (4.68%)	71 (0.89%)	0	0	ko05140
Epstein-Barr virus infection	41 (7.99%)	203 (2.55%)	0	0	ko05169
Cell adhesion molecules (CAMs)	34 (6.63%)	151 (1.9%)	0	0	ko04514
Inflammatiory bowel disease (IBD)	22 (4.29%)	70 (0.88%)	0	0	ko05321
Graft-versus-host disease	17 (3.31%)	42 (0.53%)	0	0	ko05332
Tuberculosis	35 (6.82%)	166 (2.09%)	0	0	ko05152
Viral protein interaction with cytokine and cytokine receptor	24 (4.68%)	85 (1.07%)	0	0	ko04061
Chemokine signaling pathway	36 (7.02%)	177 (2.22%)	0	0	ko04062
Th1 and Th2 cell differentiation	25 (4.87%)	95 (1.19%)	0	0	ko04658
B cell receptor signaling pathway	22 (4.29%)	77 (0.97%)	0	0	ko04662
Allograft rejection	17 (3.31%)	47 (0.59%)	0	0	ko05330
Osteoclast differentiation	28 (5.46%)	122 (1.53%)	0	0	ko04380
NF-kappa B signaling pathway	26 (5.07%)	108 (1.36%)	0	0	ko04064
Influenza A	32 (6.24%)	156 (1.96%)	0	0	ko05164
TNF signaling pathway	26 (5.07%)	109 (1.37%)	0	0	ko04668
Amoebiasis	25 (4.87%)	102 (1.28%)	0	0	ko05146
Intestinal immune network for IgA production	17 (3.31%)	52 (0.65%)	0	0	ko04672
AGE-RAGE signaling pathway in diabetic complications	24 (4.68%)	102 (1.28%)	0	0	ko04933
Malaria	17 (3.31%)	54 (0.68%)	0	0	ko05144
Antigen processing and presentation	19 (3.7%)	67 (0.84%)	0	0	ko04612
Primary immunodeficiency	14 (2.73%)	37 (0.46%)	0	0	ko05340
Cytokine-cytokine receptor interaction	42 (8.19%)	263 (3.3%)	0	0	ko04060
Viral myocarditis	19 (3.7%)	69 (0.87%)	0	0	ko05416
Asthma	13 (2.53%)	33 (0.41%)	0	1e-06	ko05310
Systemic lupus erythematosus	24 (4.68%)	108 (1.36%)	0	1e-06	ko05322
Type I diabetes mellitus	16 (3.12%)	52 (0.65%)	0	1e-06	ko04940
HTLV-I infection	37 (7.21%)	225 (2.83%)	0	1e-06	ko05166
Pertussis	19 (3.7%)	73 (0.92%)	0	1e-06	ko05133
C-type lectin receptor signaling pathway	23 (4.48%)	103 (1.29%)	0	1e-06	ko04625
Th17 cell differentiation	24 (4.68%)	111 (1.39%)	0	1e-06	ko04659
Kaposi sarcoma-associated herpesvirus infection	32 (6.24%)	180 (2.26%)	0	1e-06	ko05167
Staphylococcus aureus infection	20 (3.9%)	83 (1.04%)	0	2e-06	ko05150
Autoimmune thyroid disease	16 (3.12%)	56 (0.7%)	0	2e-06	ko05320
Focal adhesion	33 (6.43%)	197 (2.47%)	0	2e-06	ko04510
NOD-like receptor signaling pathway	28 (5.46%)	153 (1.92%)	0	3e-06	ko04621
Fc gamma R-mediated phagocytosis	20 (3.9%)	90 (1.13%)	1e-06	6e-06	ko04666
Complement and coagulation cascades	18 (3.51%)	79 (0.99%)	2e-06	1.3e-05	ko04610
Legionellosis	15 (2.92%)	57 (0.72%)	2e-06	1.4e-05	ko05134
ECM-receptor interaction	19 (3.7%)	88 (1.11%)	2e-06	1.6e-05	ko04512
Toxoplasmosis	21 (4.09%)	106 (1.33%)	3e-06	2e-05	ko05145
T cell receptor signaling pathway	21 (4.09%)	108 (1.36%)	4e-06	2.6e-05	ko04660
Yersinia infection	23 (4.48%)	127 (1.6%)	5e-06	3.2e-05	ko05135
Natural killer cell mediated cytotoxicity	20 (3.9%)	101 (1.27%)	5e-06	3.2e-05	ko04650
Measles	24 (4.68%)	138 (1.73%)	7e-06	4e-05	ko05162
Platelet activation	22 (4.29%)	124 (1.56%)	1.2e-05	6.8e-05	ko04611
Pathways in cancer	58 (11.31%)	516 (6.48%)	1.7e-05	9.6e-05	ko05200
Toll-like receptor signaling pathway	18 (3.51%)	95 (1.19%)	2.9e-05	0.000164	ko04620
